# Supplementary material for: CRISPR-Cas9 cytidine and adenosine base editing of splice-sites mediates highly-efficient disruption of proteins in primary and immortalized cells
Source: Nat Commun. 2021 Apr 23;12:2437. doi: 10.1038/s41467-021-22009-2 (PMC8065034; doi:10.1038/s41467-021-22009-2)
Supplement: Supplementary file 4 — Source Data [file 41467_2021_22009_MOESM4_ESM.zip]

Archive with 358 entries (355 files):
- source_data/
- __MACOSX/._source_data
- source_data/protein_genes_1-97713_2018.09.06.tsv
- source_data/figure_reproduction.Rmd
- __MACOSX/source_data/._figure_reproduction.Rmd
- source_data/ABE_guides_predicted.tsv
- __MACOSX/source_data/._ABE_guides_predicted.tsv
- source_data/ABE_meta_data.tsv
- __MACOSX/source_data/._ABE_meta_data.tsv
- source_data/CISH.tsv
- __MACOSX/source_data/._CISH.tsv
- source_data/.DS_Store
- __MACOSX/source_data/._.DS_Store
- source_data/protein.txt
- source_data/motif_weights.tsv
- __MACOSX/source_data/._motif_weights.tsv
- source_data/context_weights.tsv
- __MACOSX/source_data/._context_weights.tsv
- source_data/position_weights.tsv
- __MACOSX/source_data/._position_weights.tsv
- source_data/ab1_files/
- source_data/ABE_guides_flanked.tsv
- __MACOSX/source_data/._ABE_guides_flanked.tsv
- source_data/protein_guides_1-95563_2018.09.06.tsv
- __MACOSX/source_data/._protein_guides_1-95563_2018.09.06.tsv
- source_data/BE4_guides_predicted.tsv
- __MACOSX/source_data/._BE4_guides_predicted.tsv
- source_data/CISH_taqman.tsv
- __MACOSX/source_data/._CISH_taqman.tsv
- source_data/figure_reproduction.html
- __MACOSX/source_data/._figure_reproduction.html
- source_data/BE4_guides_flanked.tsv
- source_data/experimental_data.tsv
- __MACOSX/source_data/._experimental_data.tsv
- source_data/CBE_meta_data.tsv
- __MACOSX/source_data/._CBE_meta_data.tsv
- source_data/snapgene_maps/
- __MACOSX/source_data/._snapgene_maps
- source_data/ab1_files/7_PREMIX_5.ab1
- __MACOSX/source_data/ab1_files/._7_PREMIX_5.ab1
- source_data/ab1_files/STE3_11_PREMIX_3_Redo_1.ab1
- __MACOSX/source_data/ab1_files/._STE3_11_PREMIX_3_Redo_1.ab1
- source_data/ab1_files/27_STE2-27_TRACEx1 copy.scf
- __MACOSX/source_data/ab1_files/._27_STE2-27_TRACEx1 copy.scf
- source_data/ab1_files/28_STE2-1_AAVS1.ab1
- __MACOSX/source_data/ab1_files/._28_STE2-1_AAVS1.ab1
- source_data/ab1_files/1_PREMIX_1.ab1
- __MACOSX/source_data/ab1_files/._1_PREMIX_1.ab1
- source_data/ab1_files/25_STE2-13_CD3EEx3.ab1
- __MACOSX/source_data/ab1_files/._25_STE2-13_CD3EEx3.ab1
- source_data/ab1_files/13_STE2-17_39CD3DSDABE.ab1
- __MACOSX/source_data/ab1_files/._13_STE2-17_39CD3DSDABE.ab1
- source_data/ab1_files/17_PREMIX_14.ab1
- __MACOSX/source_data/ab1_files/._17_PREMIX_14.ab1
- source_data/ab1_files/8_STE2-12_TRACEx1.ab1
- __MACOSX/source_data/ab1_files/._8_STE2-12_TRACEx1.ab1
- source_data/ab1_files/14_PREMIX_11.ab1
- __MACOSX/source_data/ab1_files/._14_PREMIX_11.ab1
- source_data/ab1_files/10_PREMIX_8.ab1
- __MACOSX/source_data/ab1_files/._10_PREMIX_8.ab1
- source_data/ab1_files/6_PREMIX_4.ab1
- __MACOSX/source_data/ab1_files/._6_PREMIX_4.ab1
- source_data/ab1_files/.DS_Store
- __MACOSX/source_data/ab1_files/._.DS_Store
- source_data/ab1_files/STE4_39_PREMIX_23_Redo_1.ab1
- __MACOSX/source_data/ab1_files/._STE4_39_PREMIX_23_Redo_1.ab1
- source_data/ab1_files/4 Round 1_D09.ab1
- __MACOSX/source_data/ab1_files/._4 Round 1_D09.ab1
- source_data/ab1_files/TRBC2_Ex3_ctrl.ab1
- __MACOSX/source_data/ab1_files/._TRBC2_Ex3_ctrl.ab1
- source_data/ab1_files/11_STE2-15_64CD3GSTOPBE.ab1
- __MACOSX/source_data/ab1_files/._11_STE2-15_64CD3GSTOPBE.ab1
- source_data/ab1_files/21_STE2-13_64CD3GSTOPBE.ab1
- __MACOSX/source_data/ab1_files/._21_STE2-13_64CD3GSTOPBE.ab1
- source_data/ab1_files/34-STE4b33Rev_88Rev.ab1
- __MACOSX/source_data/ab1_files/._34-STE4b33Rev_88Rev.ab1
- source_data/ab1_files/4 Round 1_F09.ab1
- __MACOSX/source_data/ab1_files/._4 Round 1_F09.ab1
- source_data/ab1_files/10_STE2-14_AAVS1.ab1
- __MACOSX/source_data/ab1_files/._10_STE2-14_AAVS1.ab1
- source_data/ab1_files/7_STE2-11_TRACEx1.ab1
- __MACOSX/source_data/ab1_files/._7_STE2-11_TRACEx1.ab1
- source_data/ab1_files/36-STE4b38Rev_93Rev.ab1
- __MACOSX/source_data/ab1_files/._36-STE4b38Rev_93Rev.ab1
- source_data/ab1_files/4 Round 1_F08.ab1
- __MACOSX/source_data/ab1_files/._4 Round 1_F08.ab1
- source_data/ab1_files/12-STE4a9_44F.ab1
- __MACOSX/source_data/ab1_files/._12-STE4a9_44F.ab1
- source_data/ab1_files/1_STE2-1_64CD3GpmSTOPBE.ab1
- __MACOSX/source_data/ab1_files/._1_STE2-1_64CD3GpmSTOPBE.ab1
- source_data/ab1_files/4 Round 1_A09.ab1
- __MACOSX/source_data/ab1_files/._4 Round 1_A09.ab1
- source_data/ab1_files/36_PREMIX_30.ab1
- __MACOSX/source_data/ab1_files/._36_PREMIX_30.ab1
- source_data/ab1_files/4 Round 1_A08.ab1
- __MACOSX/source_data/ab1_files/._4 Round 1_A08.ab1
- source_data/ab1_files/17_STE2-25_TRACEx1.ab1
- __MACOSX/source_data/ab1_files/._17_STE2-25_TRACEx1.ab1
- source_data/ab1_files/CD3E_Ex6_A.ab1
- __MACOSX/source_data/ab1_files/._CD3E_Ex6_A.ab1
- source_data/ab1_files/2_STE2-2_57CD3GSABE4.ab1
- __MACOSX/source_data/ab1_files/._2_STE2-2_57CD3GSABE4.ab1
- source_data/ab1_files/19_PREMIX_16.ab1
- __MACOSX/source_data/ab1_files/._19_PREMIX_16.ab1
- source_data/ab1_files/STE3_38_PREMIX_2_Redo_1.ab1
- __MACOSX/source_data/ab1_files/._STE3_38_PREMIX_2_Redo_1.ab1
- source_data/ab1_files/TRBC1_Ex1_ctrl.ab1
- __MACOSX/source_data/ab1_files/._TRBC1_Ex1_ctrl.ab1
- source_data/ab1_files/4 Round 1_C08.ab1
- __MACOSX/source_data/ab1_files/._4 Round 1_C08.ab1
- source_data/ab1_files/9_STE2-13_AAVS1.ab1
- __MACOSX/source_data/ab1_files/._9_STE2-13_AAVS1.ab1
- source_data/ab1_files/4 Round 1_C09.ab1
- __MACOSX/source_data/ab1_files/._4 Round 1_C09.ab1
- source_data/ab1_files/18_STE2-26_TRACEx1.ab1
- __MACOSX/source_data/ab1_files/._18_STE2-26_TRACEx1.ab1
- source_data/ab1_files/CD3E_Ex6_B.ab1
- __MACOSX/source_data/ab1_files/._CD3E_Ex6_B.ab1
- source_data/ab1_files/32_PREMIX_26.ab1
- __MACOSX/source_data/ab1_files/._32_PREMIX_26.ab1
- source_data/ab1_files/33-STE4b30Rev_84Rev.ab1
- __MACOSX/source_data/ab1_files/._33-STE4b30Rev_84Rev.ab1
- source_data/ab1_files/TRBC2_Ex1_A.ab1
- __MACOSX/source_data/ab1_files/._TRBC2_Ex1_A.ab1
- source_data/ab1_files/34_PREMIX_28.ab1
- __MACOSX/source_data/ab1_files/._34_PREMIX_28.ab1
- source_data/ab1_files/CD3D_Ex3_A.ab1
- __MACOSX/source_data/ab1_files/._CD3D_Ex3_A.ab1
- source_data/ab1_files/CD3E_Ex6_ctrl.ab1
- __MACOSX/source_data/ab1_files/._CD3E_Ex6_ctrl.ab1
- source_data/ab1_files/TRBC2_Ex3_B.ab1
- __MACOSX/source_data/ab1_files/._TRBC2_Ex3_B.ab1
- source_data/ab1_files/774645_2/39-STE4a38_93R.ab1
- __MACOSX/source_data/ab1_files/._774645_2/39-STE4a38_93R.ab1
- source_data/ab1_files/4 Round 1_E08.ab1
- __MACOSX/source_data/ab1_files/._4 Round 1_E08.ab1
- source_data/ab1_files/25_PREMIX_21.ab1
- __MACOSX/source_data/ab1_files/._25_PREMIX_21.ab1
- source_data/ab1_files/TRBC2_Ex1_B.ab1
- __MACOSX/source_data/ab1_files/._TRBC2_Ex1_B.ab1
- source_data/ab1_files/27_STE2-27_TRACEx1.ab1
- __MACOSX/source_data/ab1_files/._27_STE2-27_TRACEx1.ab1
- source_data/ab1_files/6_STE2-9_CD247Ex1.ab1
- __MACOSX/source_data/ab1_files/._6_STE2-9_CD247Ex1.ab1
- source_data/ab1_files/CD3D_Ex3_B.ab1
- __MACOSX/source_data/ab1_files/._CD3D_Ex3_B.ab1
- source_data/ab1_files/23_STE2-27_39CD3DSDABE.ab1
- __MACOSX/source_data/ab1_files/._23_STE2-27_39CD3DSDABE.ab1
- source_data/ab1_files/31-STE329_27R.ab1
- __MACOSX/source_data/ab1_files/._31-STE329_27R.ab1
- source_data/ab1_files/22_PREMIX_18.ab1
- __MACOSX/source_data/ab1_files/._22_PREMIX_18.ab1
- source_data/ab1_files/26_STE2-13_CD247Ex1.ab1
- __MACOSX/source_data/ab1_files/._26_STE2-13_CD247Ex1.ab1
- source_data/ab1_files/STE4b-5_F_PREMIX_11.ab1
- __MACOSX/source_data/ab1_files/._STE4b-5_F_PREMIX_11.ab1
- source_data/ab1_files/31_PREMIX_25.ab1
- __MACOSX/source_data/ab1_files/._31_PREMIX_25.ab1
- source_data/ab1_files/TRBC2_Ex3_A.ab1
- __MACOSX/source_data/ab1_files/._TRBC2_Ex3_A.ab1
- source_data/ab1_files/4 Round 1_E09.ab1
- __MACOSX/source_data/ab1_files/._4 Round 1_E09.ab1
- source_data/ab1_files/STE3_39_PREMIX_4_Redo_1.ab1
- __MACOSX/source_data/ab1_files/._STE3_39_PREMIX_4_Redo_1.ab1
- source_data/ab1_files/4 Round 1_E04.ab1
- __MACOSX/source_data/ab1_files/._4 Round 1_E04.ab1
- source_data/ab1_files/4 Round 1_E10.ab1
- __MACOSX/source_data/ab1_files/._4 Round 1_E10.ab1
- source_data/ab1_files/24_STE2-28_34CD3DSABE1.ab1
- __MACOSX/source_data/ab1_files/._24_STE2-28_34CD3DSABE1.ab1
- source_data/ab1_files/15_STE2-19_CD3EEx3.ab1
- __MACOSX/source_data/ab1_files/._15_STE2-19_CD3EEx3.ab1
- source_data/ab1_files/4 Round 1_C02.ab1
- __MACOSX/source_data/ab1_files/._4 Round 1_C02.ab1
- source_data/ab1_files/4 Round 1_C03.ab1
- __MACOSX/source_data/ab1_files/._4 Round 1_C03.ab1
- source_data/ab1_files/4 Round 1_A01.ab1
- __MACOSX/source_data/ab1_files/._4 Round 1_A01.ab1
- source_data/ab1_files/8_PREMIX_6.ab1
- __MACOSX/source_data/ab1_files/._8_PREMIX_6.ab1
- source_data/ab1_files/4 Round 1_E11.ab1
- __MACOSX/source_data/ab1_files/._4 Round 1_E11.ab1
- source_data/ab1_files/4 Round 1_E05.ab1
- __MACOSX/source_data/ab1_files/._4 Round 1_E05.ab1
- source_data/ab1_files/24_PREMIX_20.ab1
- __MACOSX/source_data/ab1_files/._24_PREMIX_20.ab1
- source_data/ab1_files/4 Round 1_E07.ab1
- __MACOSX/source_data/ab1_files/._4 Round 1_E07.ab1
- source_data/ab1_files/32-STE4b29Rev_83Rev.ab1
- __MACOSX/source_data/ab1_files/._32-STE4b29Rev_83Rev.ab1
- source_data/ab1_files/4 Round 1_G05.ab1
- __MACOSX/source_data/ab1_files/._4 Round 1_G05.ab1
- source_data/ab1_files/23_PREMIX_19.ab1
- __MACOSX/source_data/ab1_files/._23_PREMIX_19.ab1
- source_data/ab1_files/22_STE2-14_57CD3GSABE4.ab1
- __MACOSX/source_data/ab1_files/._22_STE2-14_57CD3GSABE4.ab1
- source_data/ab1_files/43-STE4b26_79R.ab1
- __MACOSX/source_data/ab1_files/._43-STE4b26_79R.ab1
- source_data/ab1_files/TRBC2_Ex1_ctrl.ab1
- __MACOSX/source_data/ab1_files/._TRBC2_Ex1_ctrl.ab1
- source_data/ab1_files/4 Round 1_G04.ab1
- __MACOSX/source_data/ab1_files/._4 Round 1_G04.ab1
- source_data/ab1_files/CD3D_Ex3_ctrl.ab1
- __MACOSX/source_data/ab1_files/._CD3D_Ex3_ctrl.ab1
- source_data/ab1_files/4 Round 1_E06.ab1
- __MACOSX/source_data/ab1_files/._4 Round 1_E06.ab1
- source_data/ab1_files/4 Round 1_E12.ab1
- __MACOSX/source_data/ab1_files/._4 Round 1_E12.ab1
- source_data/ab1_files/4 Round 1_E02.ab1
- __MACOSX/source_data/ab1_files/._4 Round 1_E02.ab1
- source_data/ab1_files/TRBC1_Ex3_B.ab1
- __MACOSX/source_data/ab1_files/._TRBC1_Ex3_B.ab1
- source_data/ab1_files/4 Round 1_A06.ab1
- __MACOSX/source_data/ab1_files/._4 Round 1_A06.ab1
- source_data/ab1_files/4 Round 1_A12.ab1
- __MACOSX/source_data/ab1_files/._4 Round 1_A12.ab1
- source_data/ab1_files/4 Round 1_C04.ab1
- __MACOSX/source_data/ab1_files/._4 Round 1_C04.ab1
- source_data/ab1_files/4 Round 1_C10.ab1
- __MACOSX/source_data/ab1_files/._4 Round 1_C10.ab1
- source_data/ab1_files/37_PREMIX_31.ab1
- __MACOSX/source_data/ab1_files/._37_PREMIX_31.ab1
- source_data/ab1_files/4 Round 1_C11.ab1
- __MACOSX/source_data/ab1_files/._4 Round 1_C11.ab1
- source_data/ab1_files/4 Round 1_C05.ab1
- __MACOSX/source_data/ab1_files/._4 Round 1_C05.ab1
- source_data/ab1_files/21_PREMIX_17.ab1
- __MACOSX/source_data/ab1_files/._21_PREMIX_17.ab1
- source_data/ab1_files/4 Round 1_A07.ab1
- __MACOSX/source_data/ab1_files/._4 Round 1_A07.ab1
- source_data/ab1_files/4 Round 1_G01.ab1
- __MACOSX/source_data/ab1_files/._4 Round 1_G01.ab1
- source_data/ab1_files/TRBC1_Ex1_A.ab1
- __MACOSX/source_data/ab1_files/._TRBC1_Ex1_A.ab1
- source_data/ab1_files/4 Round 1_E01.ab1
- __MACOSX/source_data/ab1_files/._4 Round 1_E01.ab1
- source_data/ab1_files/18_PREMIX_15.ab1
- __MACOSX/source_data/ab1_files/._18_PREMIX_15.ab1
- source_data/ab1_files/4 Round 1_G03.ab1
- __MACOSX/source_data/ab1_files/._4 Round 1_G03.ab1
- source_data/ab1_files/TRBC1_Ex3_A.ab1
- __MACOSX/source_data/ab1_files/._TRBC1_Ex3_A.ab1
- source_data/ab1_files/40_PREMIX_34.ab1
- __MACOSX/source_data/ab1_files/._40_PREMIX_34.ab1
- source_data/ab1_files/4 Round 1_A11.ab1
- __MACOSX/source_data/ab1_files/._4 Round 1_A11.ab1
- source_data/ab1_files/4 Round 1_A05.ab1
- __MACOSX/source_data/ab1_files/._4 Round 1_A05.ab1
- source_data/ab1_files/4 Round 1_C07.ab1
- __MACOSX/source_data/ab1_files/._4 Round 1_C07.ab1
- source_data/ab1_files/20_STE2-28_AAVS1.ab1
- __MACOSX/source_data/ab1_files/._20_STE2-28_AAVS1.ab1
- source_data/ab1_files/4 Round 1_C06.ab1
- __MACOSX/source_data/ab1_files/._4 Round 1_C06.ab1
- source_data/ab1_files/4 Round 1_A04.ab1
- __MACOSX/source_data/ab1_files/._4 Round 1_A04.ab1
- source_data/ab1_files/4 Round 1_A10.ab1
- __MACOSX/source_data/ab1_files/._4 Round 1_A10.ab1
- source_data/ab1_files/27_PREMIX_22.ab1
- __MACOSX/source_data/ab1_files/._27_PREMIX_22.ab1
- source_data/ab1_files/4 Round 1_G02.ab1
- __MACOSX/source_data/ab1_files/._4 Round 1_G02.ab1
- source_data/ab1_files/TRBC1_Ex1_B.ab1
- __MACOSX/source_data/ab1_files/._TRBC1_Ex1_B.ab1
- source_data/ab1_files/3_STE2-3_39CD3DSDBE-ABE.ab1
- __MACOSX/source_data/ab1_files/._3_STE2-3_39CD3DSDBE-ABE.ab1
- source_data/ab1_files/4 Round 1_B01.ab1
- __MACOSX/source_data/ab1_files/._4 Round 1_B01.ab1
- source_data/ab1_files/27_STE2-27_TRACEx1 copy.ab1
- __MACOSX/source_data/ab1_files/._27_STE2-27_TRACEx1 copy.ab1
- source_data/ab1_files/4 Round 1_F11.ab1
- __MACOSX/source_data/ab1_files/._4 Round 1_F11.ab1
- source_data/ab1_files/4 Round 1_F05.ab1
- __MACOSX/source_data/ab1_files/._4 Round 1_F05.ab1
- source_data/ab1_files/4 Round 1_D07.ab1
- __MACOSX/source_data/ab1_files/._4 Round 1_D07.ab1
- source_data/ab1_files/39_PREMIX_33.ab1
- __MACOSX/source_data/ab1_files/._39_PREMIX_33.ab1
- source_data/ab1_files/4 Round 1_D12.ab1
- __MACOSX/source_data/ab1_files/._4 Round 1_D12.ab1
- source_data/ab1_files/10-STE4b9Fwd_44Fwd.ab1
- __MACOSX/source_data/ab1_files/._10-STE4b9Fwd_44Fwd.ab1
- source_data/ab1_files/STE4_37_PREMIX_22_Redo_1.ab1
- __MACOSX/source_data/ab1_files/._STE4_37_PREMIX_22_Redo_1.ab1
- source_data/ab1_files/2_PREMIX_2.ab1
- __MACOSX/source_data/ab1_files/._2_PREMIX_2.ab1
- source_data/ab1_files/4 Round 1_F04.ab1
- __MACOSX/source_data/ab1_files/._4 Round 1_F04.ab1
- source_data/ab1_files/4 Round 1_F10.ab1
- __MACOSX/source_data/ab1_files/._4 Round 1_F10.ab1
- source_data/ab1_files/5-STE35_44F.ab1
- __MACOSX/source_data/ab1_files/._5-STE35_44F.ab1
- source_data/ab1_files/4 Round 1_F06.ab1
- __MACOSX/source_data/ab1_files/._4 Round 1_F06.ab1
- source_data/ab1_files/4 Round 1_F12.ab1
- __MACOSX/source_data/ab1_files/._4 Round 1_F12.ab1
- source_data/ab1_files/4 Round 1_D10.ab1
- __MACOSX/source_data/ab1_files/._4 Round 1_D10.ab1
- source_data/ab1_files/STE4_2_PREMIX_20_Redo_1.ab1
- __MACOSX/source_data/ab1_files/._STE4_2_PREMIX_20_Redo_1.ab1
[truncated: 58 more entries]
