# Supplementary material for: CRISPR-Cas9 cytidine and adenosine base editing of splice-sites mediates highly-efficient disruption of proteins in primary and immortalized cells
Source: Nat Commun. 2021 Apr 23;12:2437. doi: 10.1038/s41467-021-22009-2 (PMC8065034; doi:10.1038/s41467-021-22009-2)
Supplement: Supplementary file 4 — Source Data [file 41467_2021_22009_MOESM4_ESM.zip › source_data/ABE_guides_predicted.tsv]

	Protospacer	seq	enzyme	celltype	predictions
0	GAGTATGAGGCATAGACTGC	CTGATTGCGTGGAGTTCATGGAGTATGAGGCATAGACTGCAGGAGACATC	ABE	HEK293T	,base,A-2,A12,A14,A16,A2,A5,A8,seq,protospacer_seq 0,A,0.94300264,0.87651753,0.9449766,0.94485104,0.90971786,0.015698384,0.83141184,CTGATTGCGTGGAGTTCATGGAGTATGAGGCATAGACTGCAGGAGACATC,GAGTATGAGGCATAGACTGC 1,C,2.6314721e-05,4.458197e-05,1.0522977e-05,4.6494974e-06,7.18825e-05,0.00019902426,9.6682284e-05,CTGATTGCGTGGAGTTCATGGAGTATGAGGCATAGACTGCAGGAGACATC,GAGTATGAGGCATAGACTGC 2,G,0.001771066,0.068356…
4	GGATTGACCCAGGCCAGGGC	GTGCTCAGTCTGGGCCCCAAGGATTGACCCAGGCCAGGGCTGGAGAAGCA	ABE	HEK293T	,base,A-1,A0,A11,A16,A3,A7,C10,C8,C9,seq,protospacer_seq 0,A,0.9898273,0.98936546,0.7964735,0.98925984,0.6909371,0.30411446,0.00044557985,0.0005614182,0.00047437294,GTGCTCAGTCTGGGCCCCAAGGATTGACCCAGGCCAGGGCTGGAGAAGCA,GGATTGACCCAGGCCAGGGC 1,C,0.00023754801,0.00011732323,0.000112619,6.617334e-05,0.0001340672,0.00016527377,0.99261725,0.99201053,0.9924181,GTGCTCAGTCTGGGCCCCAAGGATTGACCCAGGCCAGGGCTGGAGA…
7	GTGGGGAAGGGGCCCCCAAG	GATATTTGCATTGAGATAGTGTGGGGAAGGGGCCCCCAAGAGGATACTGC	ABE	HEK293T	,base,A-2,A-4,A18,A19,A7,A8,seq,protospacer_seq 0,A,0.99677354,0.99667805,0.99869263,0.9985839,0.20758133,0.50209075,GATATTTGCATTGAGATAGTGTGGGGAAGGGGCCCCCAAGAGGATACTGC,GTGGGGAAGGGGCCCCCAAG 1,C,4.9169663e-05,4.5841836e-05,2.0674319e-05,1.4098903e-05,0.0003705703,0.0008762915,GATATTTGCATTGAGATAGTGTGGGGAAGGGGCCCCCAAGAGGATACTGC,GTGGGGAAGGGGCCCCCAAG 2,G,0.0017916469,0.0018071826,0.00026556215,0.000342…
15	ACGTACCAGGTGGAGCACCC	ACGTACGTACGTACGTACGTACGTACCAGGTGGAGCACCCACGTACGTAC	ABE	HEK293T	,base,A-3,A1,A14,A17,A5,A8,C2,C6,C7,seq,protospacer_seq 0,A,0.99316525,0.9830498,0.9015947,0.9949367,0.030583633,0.81667244,9.685013e-05,0.00017020162,0.00013455443,ACGTACGTACGTACGTACGTACGTACCAGGTGGAGCACCCACGTACGTAC,ACGTACCAGGTGGAGCACCC 1,C,7.943972e-05,0.0001117935,2.7995544e-05,1.7066393e-05,0.00011986869,0.00020362179,0.9949338,0.9946358,0.9947145,ACGTACGTACGTACGTACGTACGTACCAGGTGGAGCACCCACGTAC…
18	GAACACAAAGCATAGACTGC	TGGCCCTGTAAAGGAAACTGGAACACAAAGCATAGACTGCGGGGCGGGCC	ABE	HEK293T	,base,A-3,A-4,A-5,A12,A14,A16,A2,A3,A5,A7,A8,A9,C4,C6,seq,protospacer_seq 0,A,0.949116,0.94933367,0.9493774,0.89452815,0.9491427,0.9489721,0.922477,0.91759235,0.15757518,0.60478175,0.8865423,0.8684721,8.9125744e-05,0.00014340534,TGGCCCTGTAAAGGAAACTGGAACACAAAGCATAGACTGCGGGGCGGGCC,GAACACAAAGCATAGACTGC 1,C,1.1916479e-05,1.2781944e-05,9.017207e-06,3.6944428e-05,0.00018559463,9.044267e-06,1.152586e-05…
29	GTCAAGAAAGCAGAGACTGC	TAAGTCAGAACCCGACTCAGGTCAAGAAAGCAGAGACTGCCGGGGGTTGG	ABE	HEK293T	,base,A-1,A-5,A12,A14,A16,A4,A5,A7,A8,A9,C3,seq,protospacer_seq 0,A,0.959678,0.9602796,0.91983974,0.9582999,0.9591064,0.68351513,0.4274105,0.5596353,0.89443177,0.8717511,0.0005346387,TAAGTCAGAACCCGACTCAGGTCAAGAAAGCAGAGACTGCCGGGGGTTGG,GTCAAGAAAGCAGAGACTGC 1,C,3.4623004e-05,5.8793183e-05,8.423494e-05,0.000112444264,3.2596163e-05,0.0002144496,0.00015295834,0.00010067388,0.00020992334,8.871588e-05,0.…
35	GAGCAAAGACAATAGACTGT	ACGTACGTACGTACGTACGTGAGCAAAGACAATAGACTGTACGTACGTAC	ABE	HEK293T	,base,A-3,A11,A12,A14,A16,A2,A5,A6,A7,A9,C10,C4,seq,protospacer_seq 0,A,0.83077306,0.7511813,0.8082328,0.8215666,0.8298072,0.81571937,0.22066332,0.5643295,0.63463056,0.73006254,0.00025313452,0.00022101011,ACGTACGTACGTACGTACGTGAGCAAAGACAATAGACTGTACGTACGTAC,GAGCAAAGACAATAGACTGT 1,C,3.483334e-05,3.0262088e-05,3.1664924e-05,1.9142422e-05,3.5580346e-05,6.703545e-05,0.00044072233,0.00017579808,8.612814…
42	GATGAGATAATGATGAGTCA	TGTTTTGTCTGAGGGTGAGGGATGAGATAATGATGAGTCAGGGCTTCAGG	ABE	HEK293T	,base,A-2,A10,A13,A16,A2,A20,A5,A7,A9,seq,protospacer_seq 0,A,0.96071756,0.9285897,0.9599749,0.96069115,0.9409517,0.9607291,0.35168862,0.46650457,0.55678225,TGTTTTGTCTGAGGGTGAGGGATGAGATAATGATGAGTCAGGGCTTCAGG,GATGAGATAATGATGAGTCA 1,C,7.3555743e-06,6.398519e-05,1.7487064e-05,1.0116645e-05,5.697558e-05,9.409008e-06,0.00015409612,7.238214e-05,0.000103294624,TGTTTTGTCTGAGGGTGAGGGATGAGATAATGATGAGTCAGGG…
48	GAATACTAAGCATAGACTCC	GAATGAAGTTATGATCGAAAGAATACTAAGCATAGACTCCAGGATAAGGT	ABE	HEK293T	,base,A-1,A-2,A0,A12,A14,A16,A2,A3,A5,A8,A9,C6,seq,protospacer_seq 0,A,0.90744525,0.9074939,0.90699285,0.8359604,0.9075067,0.90737283,0.88430125,0.77229947,0.06471109,0.7073766,0.8469519,8.205544e-05,GAATGAAGTTATGATCGAAAGAATACTAAGCATAGACTCCAGGATAAGGT,GAATACTAAGCATAGACTCC 1,C,8.100613e-06,4.385806e-06,3.847683e-06,1.4825886e-05,4.731239e-05,3.388965e-06,2.9406561e-05,3.9839902e-05,7.490986e-05,5.7…
54	GTAAACAAAGCATAGACTCC	ACGTACGTACGTACGTACGTGTAAACAAAGCATAGACTCCACGTACGTAC	ABE	HEK293T	,base,A-3,A12,A14,A16,A3,A4,A5,A7,A8,A9,C6,seq,protospacer_seq 0,A,0.9294396,0.8689639,0.9293602,0.9286741,0.8906149,0.83991563,0.30178955,0.48740107,0.8602231,0.84754205,0.00026613183,ACGTACGTACGTACGTACGTGTAAACAAAGCATAGACTCCACGTACGTAC,GTAAACAAAGCATAGACTCC 1,C,2.4688834e-05,5.6875666e-05,0.00032529567,1.5524434e-05,4.058291e-05,0.00010659573,0.00018667559,0.00011797482,7.271991e-05,6.972759e-05,0…
61	GAAGACCAAGGATAGACTGC	TTATTGCTGAGGGGCAAAGTGAAGACCAAGGATAGACTGCTGGGCTTGAC	ABE	HEK293T	,base,A-2,A-3,A-4,A12,A14,A16,A2,A3,A5,A8,A9,C6,C7,seq,protospacer_seq 0,A,0.9155467,0.91601795,0.9160569,0.8189842,0.91587836,0.9157401,0.9040903,0.86225796,0.1425754,0.58620244,0.7612073,0.000205709,0.00021373529,TTATTGCTGAGGGGCAAAGTGAAGACCAAGGATAGACTGCTGGGCTTGAC,GAAGACCAAGGATAGACTGC 1,C,8.385474e-06,2.8408896e-05,3.2847838e-05,2.919528e-05,6.290683e-05,8.598144e-06,5.108295e-05,0.00017061709,0…
67	GAACATAAAGAATAGAATGA	ATTAAAACAGTTGAACTCATGAACATAAAGAATAGAATGATGGTTACCAG	ABE	HEK293T	,base,A-1,A-5,A11,A12,A14,A16,A17,A2,A20,A3,A5,A7,A8,A9,C4,seq,protospacer_seq 0,A,0.91524625,0.9153279,0.87951285,0.88065815,0.9153881,0.91545707,0.91551894,0.9040931,0.91558266,0.8547224,0.22305036,0.39138716,0.84211195,0.86436945,8.376822e-05,ATTAAAACAGTTGAACTCATGAACATAAAGAATAGAATGATGGTTACCAG,GAACATAAAGAATAGAATGA 1,C,1.2752661e-05,5.5117926e-06,6.7239303e-06,1.4635688e-05,1.7228222e-05,7.19220…
74	GGACAGGCAGCATAGACTGT	AATTATATCTTGAGATACAAGGACAGGCAGCATAGACTGTGGGTATAGAA	ABE	HEK293T	,base,A-1,A-3,A-5,A0,A12,A14,A16,A3,A5,A9,C4,C8,seq,protospacer_seq 0,A,0.9500042,0.95001805,0.9501961,0.9476053,0.8882506,0.95050377,0.95023316,0.73425895,0.17946032,0.72874767,0.00013682815,0.00025472918,AATTATATCTTGAGATACAAGGACAGGCAGCATAGACTGTGGGTATAGAA,GGACAGGCAGCATAGACTGT 1,C,2.4851664e-05,1.654684e-05,1.1993368e-05,3.750392e-05,3.1175532e-05,7.519074e-05,1.0651599e-05,0.00010536006,0.000198…
79	GTAGAAAAAGTATAGACTGC	CTTGTTCTCCTATACCAGGAGTAGAAAAAGTATAGACTGCAGGCAAATGC	ABE	HEK293T	,base,A-3,A0,A12,A14,A16,A3,A5,A6,A7,A8,A9,seq,protospacer_seq 0,A,0.9013808,0.90009713,0.7909769,0.90134114,0.90084064,0.7818798,0.2681755,0.5183873,0.6853253,0.8162122,0.8483188,CTTGTTCTCCTATACCAGGAGTAGAAAAAGTATAGACTGCAGGCAAATGC,GTAGAAAAAGTATAGACTGC 1,C,4.6496243e-05,1.37983325e-05,1.751913e-05,5.235691e-05,2.0297444e-05,3.0986852e-05,0.00017482867,0.00014599935,7.9358135e-05,6.8422036e-05,4.65…
86	GAAGATAGAGAATAGACTGC	ACTAAAAAAGTGGATCTCATGAAGATAGAGAATAGACTGCTGGTTACTAG	ABE	HEK293T	,base,A-1,A11,A12,A14,A16,A2,A3,A5,A7,A9,seq,protospacer_seq 0,A,0.9236333,0.87965244,0.89914316,0.9236599,0.9236801,0.91532755,0.8435547,0.24628323,0.25964984,0.83550674,ACTAAAAAAGTGGATCTCATGAAGATAGAGAATAGACTGCTGGTTACTAG,GAAGATAGAGAATAGACTGC 1,C,6.1785336e-06,4.4692038e-06,9.331514e-06,1.0026847e-05,5.8385604e-06,4.1168285e-05,6.7400884e-05,0.00015729277,0.00015046282,4.1047682e-05,ACTAAAAAAGTGG…
93	GGCTAAAGACCATAGACTGT	ATAGGCATCTGGAGAGACTGGGCTAAAGACCATAGACTGTGGGAATGAAA	ABE	HEK293T	,base,A-3,A-5,A12,A14,A16,A5,A6,A7,A9,C10,C3,seq,protospacer_seq 0,A,0.92184263,0.9220794,0.87555295,0.92089933,0.9215066,0.15789239,0.5599081,0.69143945,0.8189584,0.00017483538,0.000168981,ATAGGCATCTGGAGAGACTGGGCTAAAGACCATAGACTGTGGGAATGAAA,GGCTAAAGACCATAGACTGT 1,C,2.5433243e-05,2.4963927e-05,5.7990437e-05,7.513046e-05,1.5726888e-05,0.000118049786,0.00010709016,5.9595535e-05,4.1833002e-05,0.92187…
97	GTCTAGAAAGCTTAGACTGC	GTAGTAAAAAAGGAACGACTGTCTAGAAAGCTTAGACTGCTGGTATCTCA	ABE	HEK293T	,base,A-2,A-5,A14,A16,A5,A7,A8,A9,C3,seq,protospacer_seq 0,A,0.9716168,0.97296655,0.97300935,0.97226554,0.12860544,0.6504669,0.89541936,0.9044613,0.0002611141,GTAGTAAAAAAGGAACGACTGTCTAGAAAGCTTAGACTGCTGGTATCTCA,GTCTAGAAAGCTTAGACTGC 1,C,0.00010340359,2.2393935e-05,2.4273339e-05,2.0717109e-05,0.00023290652,0.00010367107,0.0001396971,7.4391464e-05,0.9725146,GTAGTAAAAAAGGAACGACTGTCTAGAAAGCTTAGACTGCTGG…
101	GGGAATAAATCATAGAATCC	ATTGCTTCCAGGGGCCTCAGGGGAATAAATCATAGAATCCTGGACAAGGT	ABE	HEK293T	,base,A-1,A12,A14,A16,A17,A4,A5,A7,A8,A9,seq,protospacer_seq 0,A,0.8468261,0.7793219,0.8468961,0.8468696,0.8468617,0.66376215,0.2739833,0.23888612,0.79038644,0.8033477,ATTGCTTCCAGGGGCCTCAGGGGAATAAATCATAGAATCCTGGACAAGGT,GGGAATAAATCATAGAATCC 1,C,1.1681069e-05,1.1860347e-05,1.1862304e-05,3.863394e-06,1.5297166e-05,8.915116e-05,5.3744425e-05,4.780792e-05,4.0799077e-05,3.673632e-05,ATTGCTTCCAGGGGCCTCA…
107	GACAAAGAGGAAGAGAGACG	GCACTTGCGCCTCCTGAGAGGACAAAGAGGAAGAGAGACGGGGAGAGGGG	ABE	HEK293T	,base,A-1,A-3,A11,A12,A14,A16,A18,A2,A4,A5,A6,A8,C3,seq,protospacer_seq 0,A,0.96129835,0.9615368,0.90829223,0.92733514,0.96147144,0.96177226,0.9620594,0.9388532,0.60679024,0.4765215,0.4503231,0.76095027,0.00026056683,GCACTTGCGCCTCCTGAGAGGACAAAGAGGAAGAGAGACGGGGAGAGGGG,GACAAAGAGGAAGAGAGACG 1,C,1.5759422e-05,3.7795446e-05,2.038085e-05,3.5643003e-05,4.4823275e-05,1.4913367e-05,1.4566829e-05,9.016041e…
112	AAACAACCAGCATCTTGGCA	ACGTACGTACGTACGTACGTAAACAACCAGCATCTTGGCAACGTACGTAC	ABE	HEK293T	,base,A-3,A1,A12,A2,A20,A3,A5,A6,A9,C4,C7,C8,seq,protospacer_seq 0,A,0.9878605,0.9728073,0.91496974,0.9711812,0.9882607,0.8919737,0.35619828,0.50683486,0.8259032,0.00022158076,0.00029874218,0.00029626192,ACGTACGTACGTACGTACGTAAACAACCAGCATCTTGGCAACGTACGTAC,AAACAACCAGCATCTTGGCA 1,C,3.659936e-05,0.000759199,2.1803617e-05,4.8316902e-05,3.1683197e-05,4.2031843e-05,0.00019572469,0.00030443523,0.00013095…
118	AAACAACCAGCATCTTGGGA	ACGTACGTACGTACGTACGTAAACAACCAGCATCTTGGGAACGTACGTAC	ABE	HEK293T	,base,A-3,A1,A12,A2,A20,A3,A5,A6,A9,C4,C7,C8,seq,protospacer_seq 0,A,0.98784524,0.97279745,0.9149665,0.9711698,0.9880643,0.89197075,0.35630745,0.50688183,0.825917,0.00022145739,0.00029859037,0.00029612548,ACGTACGTACGTACGTACGTAAACAACCAGCATCTTGGGAACGTACGTAC,AAACAACCAGCATCTTGGGA 1,C,3.65772e-05,0.0007587184,2.1792372e-05,4.8299942e-05,3.290481e-05,4.2014824e-05,0.00019564977,0.00030431215,0.00013090…
125	ACAGAAGTACTTAGCTTCCA	ACGTACGTACGTACGTACGTACAGAAGTACTTAGCTTCCAACGTACGTAC	ABE	HEK293T	,base,A-3,A1,A13,A20,A3,A5,A6,A9,C10,C2,seq,protospacer_seq 0,A,0.9596277,0.92959964,0.95556617,0.9598441,0.86242545,0.44201213,0.5957545,0.47253945,0.00016517978,0.00020533366,ACGTACGTACGTACGTACGTACAGAAGTACTTAGCTTCCAACGTACGTAC,ACAGAAGTACTTAGCTTCCA 1,C,1.9394296e-05,0.00012147901,1.5492267e-05,2.6313855e-05,7.616418e-05,0.00023136972,0.00017942885,3.3236523e-05,0.95975286,0.95971227,ACGTACGTACGTA…
135	GCAACAAGACCAGACTGATG	ACGTACGTACGTACGTACGTGCAACAAGACCAGACTGATGACGTACGTAC	ABE	HEK293T	,base,A-3,A12,A14,A18,A3,A4,A6,A7,A9,C10,C2,C5,seq,protospacer_seq 0,A,0.9586183,0.9191902,0.9509193,0.9592483,0.89304787,0.7820021,0.36853114,0.6533881,0.80389905,0.00026429282,0.00044310215,0.0003681305,ACGTACGTACGTACGTACGTGCAACAAGACCAGACTGATGACGTACGTAC,GCAACAAGACCAGACTGATG 1,C,5.7175595e-05,2.5977766e-05,1.920496e-05,9.112916e-06,3.792202e-05,0.00011712829,0.00013568379,0.000106563224,4.593429…
141	GGAGATATTCTCGGAGGTGA	ACGTACGTACGTACGTACGTGGAGATATTCTCGGAGGTGAACGTACGTAC	ABE	HEK293T	,base,A-3,A15,A20,A3,A5,A7,C10,seq,protospacer_seq 0,A,0.99697983,0.98981005,0.99865174,0.9451041,0.35049245,0.19207351,8.3630846e-05,ACGTACGTACGTACGTACGTGGAGATATTCTCGGAGGTGAACGTACGTAC,GGAGATATTCTCGGAGGTGA 1,C,9.2769464e-05,8.304262e-05,3.888945e-06,0.00013664024,9.7375225e-05,5.0777006e-05,0.99854934,ACGTACGTACGTACGTACGTGGAGATATTCTCGGAGGTGAACGTACGTAC,GGAGATATTCTCGGAGGTGA 2,G,0.00139902,0.0088235…
144	GGAGTAGGGGCTCAGCAGGG	ACGACAGCCGTGGTGGAATAGGAGTAGGGGCTCAGCAGGGCGGCAATGGT	ABE	HEK293T	,base,A-2,A-3,A0,A14,A17,A3,A6,seq,protospacer_seq 0,A,0.99447364,0.99740654,0.9917398,0.9727314,0.9975479,0.7538266,0.05448698,ACGACAGCCGTGGTGGAATAGGAGTAGGGGCTCAGCAGGGCGGCAATGGT,GGAGTAGGGGCTCAGCAGGG 1,C,3.556411e-05,1.2834896e-05,2.7070682e-05,1.783863e-05,2.6978878e-05,7.533885e-05,0.00027179974,ACGACAGCCGTGGTGGAATAGGAGTAGGGGCTCAGCAGGGCGGCAATGGT,GGAGTAGGGGCTCAGCAGGG 2,G,0.0028226997,0.000317509…
200	CATATCTCCTAACTTCAGGT	GTCAATATTCAAAGGAAGTACATATCTCCTAACTTCAGGTTGGGGAGCCT	ABE	HEK293T	,base,A-3,A-4,A0,A11,A12,A17,A2,A4,C1,C6,C8,C9,seq,protospacer_seq 0,A,0.99127287,0.9913259,0.9804367,0.78378546,0.85993904,0.9913019,0.89913267,0.044405032,0.00018795957,0.0002678628,0.00017345214,0.00013407767,GTCAATATTCAAAGGAAGTACATATCTCCTAACTTCAGGTTGGGGAGCCT,CATATCTCCTAACTTCAGGT 1,C,2.437571e-05,4.2289994e-05,2.892018e-05,4.427168e-05,3.0104593e-05,3.9813945e-05,8.2251674e-05,0.0006223403,0.9…
240	GCGGGACAGCCCGGAAGTCC	CCCAGGGCAGTGCAGGACAGGCGGGACAGCCCGGAAGTCCAGGCCACCAG	ABE	HEK293T	,base,A-1,A-3,A15,A16,A6,A8,C10,C2,C7,seq,protospacer_seq 0,A,0.9932459,0.99329156,0.98429203,0.9946647,0.17135741,0.5938484,0.00031768414,0.00021748761,0.0002943233,CCCAGGGCAGTGCAGGACAGGCGGGACAGCCCGGAAGTCCAGGCCACCAG,GCGGGACAGCCCGGAAGTCC 1,C,5.7778518e-05,0.00012913301,4.3332373e-05,3.158018e-05,0.00015013533,0.0001737423,0.9944654,0.99476767,0.9943169,CCCAGGGCAGTGCAGGACAGGCGGGACAGCCCGGAAGTCCAGGC…
306	CCATAACAGAGACTCTTACA	ACGTACGTACGTACGTACGTCCATAACAGAGACTCTTACAACGTACGTAC	ABE	HEK293T	,base,A-3,A10,A12,A18,A20,A3,A5,A6,A8,C1,C2,C7,seq,protospacer_seq 0,A,0.9921582,0.9087693,0.86500466,0.9926019,0.9923779,0.95150644,0.30682215,0.59623533,0.64924145,0.00014019896,0.00020375906,0.00026376,ACGTACGTACGTACGTACGTCCATAACAGAGACTCTTACAACGTACGTAC,CCATAACAGAGACTCTTACA 1,C,2.3145089e-05,0.00010321795,1.453623e-05,6.8831014e-06,2.6351248e-05,4.7380756e-05,7.5427735e-05,0.00013070689,0.00033…
317	ACTCACGCTGGATAGCCTCC	AGAGCGGGAGGGTAGGAGAGACTCACGCTGGATAGCCTCCAGGCCAGAAA	ABE	HEK293T	,base,A-1,A-3,A1,A12,A14,A5,C2,C4,C6,C8,seq,protospacer_seq 0,A,0.98944837,0.9910571,0.9286087,0.9605553,0.9333523,0.06068694,0.00053326966,0.0008550565,0.001251522,0.000619751,AGAGCGGGAGGGTAGGAGAGACTCACGCTGGATAGCCTCCAGGCCAGAAA,ACTCACGCTGGATAGCCTCC 1,C,0.00013518252,0.00016934641,6.9447844e-05,3.6253434e-05,5.781466e-05,0.00034192376,0.9914852,0.9903323,0.98916954,0.9906148,AGAGCGGGAGGGTAGGAGAGAC…
319	AGCCTTACCTTGCGAGAGAA	TTCCCCCACCCACCTGGAGTAGCCTTACCTTGCGAGAGAAGGGTAGCCAG	ABE	HEK293T	,base,A-2,A1,A15,A17,A19,A20,A7,C3,C4,C8,C9,seq,protospacer_seq 0,A,0.9920689,0.97812176,0.9724084,0.9946609,0.9947477,0.9948184,0.011277613,0.00018899543,0.0001831618,0.00022665916,0.00014897199,TTCCCCCACCCACCTGGAGTAGCCTTACCTTGCGAGAGAAGGGTAGCCAG,AGCCTTACCTTGCGAGAGAA 1,C,4.2121363e-05,6.888787e-05,2.0682503e-05,7.880662e-06,7.0789356e-06,2.9479424e-05,5.2588417e-05,0.9944777,0.9944256,0.9943242,0…
320	TTCAGGAAACCACTTGGTTA	AGAACCACGGCTTTTCTCATTTCAGGAAACCACTTGGTTAAGGTGTATGA	ABE	HEK293T	,base,A-1,A12,A20,A4,A7,A8,A9,C10,C3,seq,protospacer_seq 0,A,0.9882887,0.91384274,0.9917048,0.73809594,0.5497272,0.8799074,0.67433995,0.00088051916,0.00085205404,AGAACCACGGCTTTTCTCATTTCAGGAAACCACTTGGTTAAGGTGTATGA,TTCAGGAAACCACTTGGTTA 1,C,5.0277686e-05,7.2539566e-05,2.1293723e-05,0.0003101975,0.00014283811,0.0002387823,0.00020134634,0.9904023,0.9904315,AGAACCACGGCTTTTCTCATTTCAGGAAACCACTTGGTTAAGGTG…
325	ACATACTTCTGTAATACACT	CAAACAGACCAAAGGGGATTACATACTTCTGTAATACACTTGGAGTGGTT	ABE	HEK293T	,base,A-2,A1,A13,A14,A16,A18,A3,A5,C2,C6,C9,seq,protospacer_seq 0,A,0.9292998,0.91464674,0.83398277,0.9289203,0.92564577,0.9309801,0.82216215,0.05118643,0.0002718481,0.00028670253,0.00013380099,CAAACAGACCAAAGGGGATTACATACTTCTGTAATACACTTGGAGTGGTT,ACATACTTCTGTAATACACT 1,C,2.9393264e-05,3.507827e-05,5.6506883e-06,2.878142e-06,8.474712e-06,1.9965066e-05,0.00013790812,0.00013492096,0.9307257,0.9304041,…
326	GTTACCTCATAGTCTGGGTT	CTGGCCCATTTCTATCCCACGTTACCTCATAGTCTGGGTTGGGAACAGGT	ABE	HEK293T	,base,A-1,A11,A4,A9,C5,C6,C8,seq,protospacer_seq 0,A,0.991666,0.7150779,0.29213795,0.5069606,0.00036472565,0.00042748728,0.0003261462,CTGGCCCATTTCTATCCCACGTTACCTCATAGTCTGGGTTGGGAACAGGT,GTTACCTCATAGTCTGGGTT 1,C,0.00010905891,5.8944228e-05,0.00023534601,0.000100433535,0.99355567,0.9929496,0.9933319,CTGGCCCATTTCTATCCCACGTTACCTCATAGTCTGGGTTGGGAACAGGT,GTTACCTCATAGTCTGGGTT 2,G,0.0026037295,0.27955514,0…
329	GACTCACCATTTTCTGAAGC	GGAGGGCTTTATAAGAGAGAGACTCACCATTTTCTGAAGCAGGCACCTGA	ABE	HEK293T	,base,A-2,A-4,A0,A17,A18,A2,A6,A9,C3,C5,C7,C8,seq,protospacer_seq 0,A,0.99061584,0.992015,0.9881431,0.99246925,0.9923212,0.89134616,0.12549622,0.8675196,0.0002771271,0.0006433362,0.00037730657,0.0003406091,GGAGGGCTTTATAAGAGAGAGACTCACCATTTTCTGAAGCAGGCACCTGA,GACTCACCATTTTCTGAAGC 1,C,9.2507675e-05,5.4835255e-05,7.429289e-05,2.3008552e-05,4.343273e-05,6.665494e-05,0.00023191326,6.372521e-05,0.9921433…
330	CGTTACCTCATAGTCTGGGT	CCTGGCCCATTTCTATCCCACGTTACCTCATAGTCTGGGTTGGGAACAGG	ABE	HEK293T	,base,A-5,A0,A10,A12,A5,C1,C6,C7,C9,seq,protospacer_seq 0,A,0.99300283,0.9904297,0.5659034,0.76883954,0.28739405,0.00037187187,0.00037172364,0.000381493,0.00031005166,CCTGGCCCATTTCTATCCCACGTTACCTCATAGTCTGGGTTGGGAACAGG,CGTTACCTCATAGTCTGGGT 1,C,1.9251647e-05,0.00013977874,0.00015498024,3.1865035e-05,0.00016143963,0.99294674,0.9924687,0.9922088,0.992526,CCTGGCCCATTTCTATCCCACGTTACCTCATAGTCTGGGTTGGGAA…
331	ACTCACCTGATAAGAGGCAG	CACCCTTTCCACTCCATCCTACTCACCTGATAAGAGGCAGAGGCCCAGAA	ABE	HEK293T	,base,A-4,A1,A10,A12,A13,A15,A19,A5,C2,C4,C6,C7,seq,protospacer_seq 0,A,0.984293,0.96819437,0.8437739,0.902777,0.95015705,0.9820272,0.9847052,0.10788884,0.0003156177,0.0003937071,0.0005030819,0.00034509934,CACCCTTTCCACTCCATCCTACTCACCTGATAAGAGGCAGAGGCCCAGAA,ACTCACCTGATAAGAGGCAG 1,C,4.989532e-05,0.0002978412,7.526419e-05,2.5234018e-05,6.390765e-05,5.0143848e-05,2.3702749e-05,0.00031696228,0.9842186…
332	CTTACCTGGGCTGGGGAAGA	GCGAAGGCACCAAAGCTGCCCTTACCTGGGCTGGGGAAGAAGGTGTCTTC	ABE	HEK293T	,base,A17,A18,A20,A4,C1,C5,C6,seq,protospacer_seq 0,A,0.99557114,0.9955673,0.9955204,0.004000298,0.00020971084,0.00040642073,0.00025154694,GCGAAGGCACCAAAGCTGCCCTTACCTGGGCTGGGGAAGAAGGTGTCTTC,CTTACCTGGGCTGGGGAAGA 1,C,1.6590466e-05,1.4777299e-05,1.3504389e-05,0.00016584067,0.9952777,0.9945498,0.9948413,GCGAAGGCACCAAAGCTGCCCTTACCTGGGCTGGGGAAGAAGGTGTCTTC,CTTACCTGGGCTGGGGAAGA 2,G,0.00017005493,0.000174…
333	TTACCCCACTTAACTATCTT	CTTACAAAAGAATGTAAGACTTACCCCACTTAACTATCTTGGGCTGTGAC	ABE	HEK293T	,base,A-1,A-3,A-4,A12,A13,A16,A3,A8,C4,C5,C6,C7,C9,seq,protospacer_seq 0,A,0.9787948,0.9836006,0.98362386,0.8888027,0.96200573,0.9801461,0.59775776,0.21338461,0.00021123412,0.00021991115,0.0002807004,0.00018500688,0.0001547705,CTTACAAAAGAATGTAAGACTTACCCCACTTAACTATCTTGGGCTGTGAC,TTACCCCACTTAACTATCTT 1,C,5.2181444e-05,4.198895e-05,1.6764416e-05,1.2609317e-05,1.1807023e-05,8.6453065e-06,4.25389e-05,0…
340	CCGCAGGACAAAACAAGGAG	AAATGTTTCCCCTCCTTCCTCCGCAGGACAAAACAAGGAGAGGCCACCAC	ABE	HEK293T	,base,A10,A11,A12,A13,A15,A16,A19,A5,A8,C1,C2,C4,C9,seq,protospacer_seq 0,A,0.78778416,0.9058992,0.91886026,0.9480121,0.9500999,0.95078164,0.95093614,0.35275263,0.5250281,0.00024238814,0.00031561017,0.00020889625,0.0003054087,AAATGTTTCCCCTCCTTCCTCCGCAGGACAAAACAAGGAGAGGCCACCAC,CCGCAGGACAAAACAAGGAG 1,C,0.00023059495,2.5544821e-05,3.063978e-05,2.1381917e-05,3.662111e-05,1.845576e-05,2.6295293e-05,0.…
351	ATCCCCTTACCTGGTAGAGC	CAATGTCTCTTTTATTCTTCATCCCCTTACCTGGTAGAGCTGGTCATTGG	ABE	HEK293T	,base,A1,A16,A18,A9,C10,C3,C4,C5,C6,seq,protospacer_seq 0,A,0.96167326,0.97698015,0.9929177,0.043612476,0.00067458453,0.0009181824,0.0007544189,0.0010788232,0.00092965085,CAATGTCTCTTTTATTCTTCATCCCCTTACCTGGTAGAGCTGGTCATTGG,ATCCCCTTACCTGGTAGAGC 1,C,9.112132e-05,8.6348235e-05,3.3946697e-05,0.000111024914,0.9916332,0.99052125,0.9913725,0.9902839,0.9900059,CAATGTCTCTTTTATTCTTCATCCCCTTACCTGGTAGAGCTGGTC…
353	CACCTACCTAAGAACCATCC	GGACACCTGACCGCCGACCCCACCTACCTAAGAACCATCCTGGCCGCCAG	ABE	HEK293T	,base,A-3,A10,A11,A13,A14,A17,A2,A6,C1,C3,C4,C7,C8,seq,protospacer_seq 0,A,0.9680463,0.79623,0.9161107,0.9549286,0.9663275,0.9681443,0.9548826,0.09263518,0.00019737953,0.0001576851,0.00017171673,0.00019696566,0.0001803794,GGACACCTGACCGCCGACCCCACCTACCTAAGAACCATCCTGGCCGCCAG,CACCTACCTAAGAACCATCC 1,C,3.2597127e-05,0.00021083876,1.9936568e-05,2.6304418e-05,1.0622647e-05,6.401586e-05,0.0003514365,0.000…
359	TTTTCAGGTAATGAAGAAAT	AATGGCTTCTTACTGTTTCCTTTTCAGGTAATGAAGAAATGGGTAAGAAG	ABE	HEK293T	,base,A10,A11,A14,A15,A17,A18,A19,A6,C5,seq,protospacer_seq 0,A,0.28871718,0.9496905,0.9803951,0.9904528,0.9961043,0.9962558,0.9961698,0.5236336,0.0003886661,AATGGCTTCTTACTGTTTCCTTTTCAGGTAATGAAGAAATGGGTAAGAAG,TTTTCAGGTAATGAAGAAAT 1,C,0.00019062421,1.4882935e-05,1.579104e-05,6.841264e-05,1.3795832e-05,2.5286488e-05,2.1987076e-05,0.00027387473,0.9952905,AATGGCTTCTTACTGTTTCCTTTTCAGGTAATGAAGAAATGGGTA…
360	GCTGACTTACGTTATAGAGC	TCCGGAGGGTCTACGGCGAGGCTGACTTACGTTATAGAGCTGGTTCTGGC	ABE	HEK293T	,base,A-1,A14,A16,A18,A5,A9,C10,C2,C6,seq,protospacer_seq 0,A,0.9937849,0.9559594,0.9897138,0.99456173,0.13713622,0.7264679,0.0003083817,0.00019568668,0.0003200329,TCCGGAGGGTCTACGGCGAGGCTGACTTACGTTATAGAGCTGGTTCTGGC,GCTGACTTACGTTATAGAGC 1,C,7.7408775e-05,1.4478466e-05,3.6026227e-05,2.3706254e-05,0.00011377924,3.1507792e-05,0.9942891,0.9944831,0.9936854,TCCGGAGGGTCTACGGCGAGGCTGACTTACGTTATAGAGCTGGTT…
361	CTGTTATAGGAGCTCAATCT	TGTGTCTGACACTTTCTTATCTGTTATAGGAGCTCAATCTAGGACGAAGA	ABE	HEK293T	,base,A-1,A11,A16,A17,A6,A8,C1,seq,protospacer_seq 0,A,0.9945897,0.9713975,0.9971853,0.99823207,0.08497175,0.48382202,6.890684e-05,TGTGTCTGACACTTTCTTATCTGTTATAGGAGCTCAATCTAGGACGAAGA,CTGTTATAGGAGCTCAATCT 1,C,3.5921632e-05,3.5608533e-05,1.9337349e-05,4.500289e-06,7.793209e-05,9.162456e-05,0.99816024,TGTGTCTGACACTTTCTTATCTGTTATAGGAGCTCAATCTAGGACGAAGA,CTGTTATAGGAGCTCAATCT 2,G,0.0033693619,0.02674522,…
363	CTTTTCAGGTAATGAAGAAA	TAATGGCTTCTTACTGTTTCCTTTTCAGGTAATGAAGAAATGGGTAAGAA	ABE	HEK293T	,base,A11,A12,A15,A16,A18,A19,A20,A7,C1,C6,seq,protospacer_seq 0,A,0.7243526,0.95955646,0.9869342,0.9920355,0.9942286,0.9947703,0.9943593,0.058926936,0.00086218124,0.0013115669,TAATGGCTTCTTACTGTTTCCTTTTCAGGTAATGAAGAAATGGGTAAGAA,CTTTTCAGGTAATGAAGAAA 1,C,9.2414615e-05,6.276869e-05,4.8804657e-05,0.00015313225,4.053595e-05,8.7653316e-05,6.298355e-05,0.00044762128,0.993714,0.99009347,TAATGGCTTCTTACTGT…
366	TGCTTTACCTTTGCAGTGAT	TATATTGAGGATCTTTTAAATGCTTTACCTTTGCAGTGATAGGTTTTGTC	ABE	HEK293T	,base,A-1,A-2,A0,A15,A19,A7,C3,C8,C9,seq,protospacer_seq 0,A,0.99039656,0.9924673,0.9885584,0.9889892,0.995287,0.0144520495,0.00033386363,0.0005825423,0.00034837812,TATATTGAGGATCTTTTAAATGCTTTACCTTTGCAGTGATAGGTTTTGTC,TGCTTTACCTTTGCAGTGAT 1,C,7.780085e-05,5.4965258e-05,5.7417197e-05,7.307978e-05,1.3779344e-05,9.5847994e-05,0.9952516,0.99478954,0.99535817,TATATTGAGGATCTTTTAAATGCTTTACCTTTGCAGTGATAGGT…
367	CTTTATTTAGCACGTCATTG	GTCTAGATAGTAATTCATATCTTTATTTAGCACGTCATTGTGGCCATTGT	ABE	HEK293T	,base,A-1,A-3,A12,A17,A5,A9,C1,seq,protospacer_seq 0,A,0.9934368,0.9947636,0.97172284,0.9976122,0.09641079,0.8319695,0.00039912277,GTCTAGATAGTAATTCATATCTTTATTTAGCACGTCATTGTGGCCATTGT,CTTTATTTAGCACGTCATTG 1,C,0.0001089792,0.00015466224,5.3978543e-05,3.1397387e-05,0.00012927987,0.0001414645,0.99712145,GTCTAGATAGTAATTCATATCTTTATTTAGCACGTCATTGTGGCCATTGT,CTTTATTTAGCACGTCATTG 2,G,0.0042234575,0.00263604…
369	CCTTACCTTGAGAAGTTTAG	TTTTGCATTCCTTTGAAGCCCCTTACCTTGAGAAGTTTAGAGGTGATCCA	ABE	HEK293T	,base,A-3,A-4,A11,A13,A14,A19,A5,C1,C2,C6,C7,seq,protospacer_seq 0,A,0.9902395,0.9915787,0.9100985,0.98510224,0.97045875,0.9927606,0.033333227,0.0004923148,0.0005309488,0.00085412496,0.0006440001,TTTTGCATTCCTTTGAAGCCCCTTACCTTGAGAAGTTTAGAGGTGATCCA,CCTTACCTTGAGAAGTTTAG 1,C,0.0002172349,8.441556e-05,6.172155e-05,0.00014879412,9.94323e-05,4.504426e-05,0.00016541386,0.99233466,0.9921009,0.99067754,0.9…
373	TTGTTGCAGCTTCCTCTTCC	AGGATTGTGCTTTGACTCTGTTGTTGCAGCTTCCTCTTCCAGGCCTTCTT	ABE	HEK293T	,base,A-5,A8,C10,C7,seq,protospacer_seq 0,A,0.98673433,0.024833841,0.0015222003,0.0032657462,AGGATTGTGCTTTGACTCTGTTGTTGCAGCTTCCTCTTCCAGGCCTTCTT,TTGTTGCAGCTTCCTCTTCC 1,C,0.00014481775,0.0012531109,0.99014705,0.98514163,AGGATTGTGCTTTGACTCTGTTGTTGCAGCTTCCTCTTCCAGGCCTTCTT,TTGTTGCAGCTTCCTCTTCC 2,G,0.0073643485,0.96682775,0.0009450214,0.0010697686,AGGATTGTGCTTTGACTCTGTTGTTGCAGCTTCCTCTTCCAGGCCTTCTT,TTGT…
374	CCCGCTACAGGGCATCCAGA	GGTGCCCTTTGGATCTCTTTCCCGCTACAGGGCATCCAGATGGTGTGTGA	ABE	HEK293T	,base,A14,A18,A20,A7,A9,C1,C2,C3,C5,C8,seq,protospacer_seq 0,A,0.96757066,0.9923562,0.99240494,0.043587044,0.76603943,6.4883476e-05,7.1335075e-05,8.7851404e-05,0.0001387203,8.9875495e-05,GGTGCCCTTTGGATCTCTTTCCCGCTACAGGGCATCCAGATGGTGTGTGA,CCCGCTACAGGGCATCCAGA 1,C,1.0039261e-05,5.18369e-06,2.582771e-06,9.4806666e-05,8.5442196e-05,0.992253,0.9922597,0.9922294,0.9919927,0.9921902,GGTGCCCTTTGGATCTCTTT…
377	CAGGCCTTACCTGAGGCGAG	CCTGCTGCTCTGCTGGGTTTCAGGCCTTACCTGAGGCGAGGGGAGCCTGC	ABE	HEK293T	,base,A14,A19,A2,A9,C1,C10,C5,C6,seq,protospacer_seq 0,A,0.95924646,0.99441475,0.95467573,0.029781956,0.0003526316,0.0002530556,0.00033605276,0.00026997036,CCTGCTGCTCTGCTGGGTTTCAGGCCTTACCTGAGGCGAGGGGAGCCTGC,CAGGCCTTACCTGAGGCGAG 1,C,5.4983408e-05,1.0723395e-05,5.5784578e-05,9.751052e-05,0.99375516,0.9940199,0.99363697,0.99346846,CCTGCTGCTCTGCTGGGTTTCAGGCCTTACCTGAGGCGAGGGGAGCCTGC,CAGGCCTTACCTGAGGCG…
380	TCTTCCCTAGGAATGATGAC	GACTCACATGTGCTTCGTCCTCTTCCCTAGGAATGATGACAGGCACAATA	ABE	HEK293T	,base,A12,A13,A16,A19,A9,C2,C5,C6,C7,seq,protospacer_seq 0,A,0.97477615,0.98002535,0.98683083,0.99040085,0.024582734,0.00053838914,0.0011390201,0.00091809314,0.00062323635,GACTCACATGTGCTTCGTCCTCTTCCCTAGGAATGATGACAGGCACAATA,TCTTCCCTAGGAATGATGAC 1,C,4.825648e-05,0.00013195268,1.0413763e-05,1.8877414e-05,0.00010154488,0.98933834,0.9871848,0.9874981,0.98827493,GACTCACATGTGCTTCGTCCTCTTCCCTAGGAATGATGAC…
383	CTCCCTCTAGTGGCTGAGCA	CCACTCATCTCTGTTTTGTCCTCCCTCTAGTGGCTGAGCACGGTGCCAGG	ABE	HEK293T	,base,A17,A20,A9,C1,C3,C4,C5,C7,seq,protospacer_seq 0,A,0.98848575,0.9886838,0.017095655,0.00050565554,0.0006921313,0.00060169894,0.0009838708,0.00095811073,CCACTCATCTCTGTTTTGTCCTCCCTCTAGTGGCTGAGCACGGTGCCAGG,CTCCCTCTAGTGGCTGAGCA 1,C,2.1698468e-05,1.7245071e-05,0.000614753,0.98771733,0.98666334,0.9871073,0.98578745,0.9818692,CCACTCATCTCTGTTTTGTCCTCCCTCTAGTGGCTGAGCACGGTGCCAGG,CTCCCTCTAGTGGCTGAGCA 2…
388	CTTACCATCAAAGAAGCTCT	GACAAATTAAACCCTTCTGTCTTACCATCAAAGAAGCTCTTGGCTCTCAG	ABE	HEK293T	,base,A10,A11,A12,A14,A15,A4,A7,C1,C5,C6,C9,seq,protospacer_seq 0,A,0.73216724,0.87820315,0.88063335,0.9252978,0.9263043,0.3946698,0.33651137,0.0001364539,0.00025459903,0.00020017677,0.00021650793,GACAAATTAAACCCTTCTGTCTTACCATCAAAGAAGCTCTTGGCTCTCAG,CTTACCATCAAAGAAGCTCT 1,C,6.301165e-05,1.7032842e-05,3.0555002e-05,6.333848e-06,2.8149536e-05,8.1105754e-05,0.00013503565,0.9272798,0.9270173,0.92705923…
393	CTCACCAGATTCCCGAAGGT	GGCCTGCCTCCCCCCTCAGACTCACCAGATTCCCGAAGGTAGGAGAAGGT	ABE	HEK293T	,base,A-2,A0,A16,A17,A4,A7,A9,C1,C3,C5,C6,seq,protospacer_seq 0,A,0.9913535,0.97730076,0.9926337,0.9927948,0.48593464,0.4233398,0.72562003,0.00016835271,0.00032032758,0.0003989057,0.00024651273,GGCCTGCCTCCCCCCTCAGACTCACCAGATTCCCGAAGGTAGGAGAAGGT,CTCACCAGATTCCCGAAGGT 1,C,0.00010510011,6.781187e-05,1.1219634e-05,4.3193442e-05,0.00030377498,0.00022188724,3.2677406e-05,0.9926729,0.99224126,0.99202627,…
396	CTCAGGTACTCCAAAGATTC	TGTGTCTTTTCCCGATATTCCTCAGGTACTCCAAAGATTCAGGTTTACTC	ABE	HEK293T	,base,A-3,A-5,A13,A14,A15,A17,A4,A8,C1,C3,C9,seq,protospacer_seq 0,A,0.9742867,0.98070586,0.9700232,0.97209835,0.97978,0.9807356,0.75874454,0.07335628,0.00015106505,0.00019132814,0.00021032974,TGTGTCTTTTCCCGATATTCCTCAGGTACTCCAAAGATTCAGGTTTACTC,CTCAGGTACTCCAAAGATTC 1,C,2.3763283e-05,1.8901768e-05,4.4684406e-05,1.9982892e-05,1.1596236e-05,9.445501e-06,0.0003079036,8.72739e-05,0.9806599,0.9805254,0.…
401	CACAGTGTGCCAGAGCTGTG	TCCTCTCTCCTCCCTTCCCCCACAGTGTGCCAGAGCTGTGTGGAGCTGGA	ABE	HEK293T	,base,A12,A14,A2,A4,C1,C10,C3,seq,protospacer_seq 0,A,0.9343447,0.9435137,0.9567116,0.07124686,0.00084270095,0.0006464836,0.00086895085,TCCTCTCTCCTCCCTTCCCCCACAGTGTGCCAGAGCTGTGTGGAGCTGGA,CACAGTGTGCCAGAGCTGTG 1,C,0.00016109229,9.633032e-05,0.000168125,0.0009469216,0.9944217,0.9943545,0.99406666,TCCTCTCTCCTCCCTTCCCCCACAGTGTGCCAGAGCTGTGTGGAGCTGGA,CACAGTGTGCCAGAGCTGTG 2,G,0.06109025,0.052284546,0.037…
