# Supplementary material for: CRISPR-Cas9 cytidine and adenosine base editing of splice-sites mediates highly-efficient disruption of proteins in primary and immortalized cells
Source: Nat Commun. 2021 Apr 23;12:2437. doi: 10.1038/s41467-021-22009-2 (PMC8065034; doi:10.1038/s41467-021-22009-2)
Supplement: Supplementary file 4 — Source Data [file 41467_2021_22009_MOESM4_ESM.zip › source_data/CISH.tsv]

Experiment	Condition	Replicate	Enzyme	Guide	A	C	G	T	Edit	Editor	CISH-1	CISH-2	Actin	CISH-1:Actin	CISH-2:Actin	AAVS1_CISH-1:Actin	AAVS1_CISH-2:Actin	Normalized_CISH-1	Normalized_CISH-2
STE7	1	A	ABEmax	CISH Ex.2 SD	80	5	12	2	12	ABE	481,614.00	11,295.00	76851	6.266854042	0.1469727134	6.935477416	0.0324136684	0.9035937493	0.02119143422
STE7	2	A	ABEmax	CISH Ex.2 SA	81	1	9	2	9	ABE	337,779.00	2,220.00	75643	4.465436326	0.0293483865	6.935477416	0.0324136684	0.643854209	0.004231631759
STE7	3	A	ABEmax	CISH Ex.3 SA	100	0	0	0	0	ABE	469,510.00	3,526.00	81788	5.740573189	0.04311145889	6.935477416	0.0324136684	0.8277113232	0.006216076602
STE7	4	A	ABEmax	AAVS1	79	2	15	4	15	ABE	532,451.00	2,035.00	68886	7.729451558	0.02954156142	6.935477416	0.0324136684	1.114480099	0.004259484913
STE7	5	A	ABE8e	CISH Ex.2 SD	14	NA	86	NA	86	ABE	15,372.00	44,408.00	65289	0.2354454809	0.6801758336	6.652048774	0.06859351438	0.03539443093	0.1022505782
STE7	6	A	ABE8e	CISH Ex.2 SA	7	0	92	2	92	ABE	55,160.00	52,134.00	116151	0.4748990538	0.4488467598	6.652048774	0.06859351438	0.07139139683	0.06747496524
STE7	7	A	ABE8e	CISH Ex.3 SA	0	0	100	0	100	ABE	34,908.00	3,876.00	97073	0.3596056576	0.03992871344	6.652048774	0.06859351438	0.05405938378	0.006002468532
STE7	8	A	ABE8e	AAVS1	11	3	83	2	83	ABE	577,579.00	6,352.00	88620	6.517479124	0.07167682239	6.652048774	0.06859351438	0.9797701949	0.01077514986
STE7	9	A	coBE4	CISH Ex.2 SD	2	6	1	91	91	CBE	15,439.00	56,288.00	91783	0.1682119783	0.6132726104	9.11849556	0.04708982266	0.01844733894	0.06725589834
STE7	10	A	coBE4	CISH Ex.2 SA	0	30	0	70	70	CBE	164,780.00	13,878.00	94262	1.748106342	0.1472279391	9.11849556	0.04708982266	0.1917099515	0.01614607784
STE7	11	A	coBE4	CISH Ex.3 pmSTOP	2	88	1	10	10	CBE	366,470.00	3,819.00	72618	5.046544934	0.05259026688	9.11849556	0.04708982266	0.553440521	0.005767428029
STE7	12	A	coBE4	AAVS1	1	8	0	91	91	CBE	533,186.00	3,545.00	87274	6.109333822	0.0406191993	9.11849556	0.04708982266	0.669993617	0.004454594405
STE7	1	B	ABEmax	CISH Ex.2 SD	81	5	11	3	11	ABE	450,467.00	9,305.00	91660	4.914542876	0.1015164739	6.935477416	0.0324136684	0.7086091671	0.01463727265
STE7	2	B	ABEmax	CISH Ex.2 SA	90	0	7	2	7	ABE	486,209.00	6,183.00	96245	5.051784508	0.0642422983	6.935477416	0.0324136684	0.728397514	0.009262851631
STE7	3	B	ABEmax	CISH Ex.3 SA	100	0	0	0	0	ABE	282,536.00	1,374.00	30604	9.231995818	0.04489609201	6.935477416	0.0324136684	1.331126217	0.006473396036
STE7	4	B	ABEmax	AAVS1	81	2	10	7	10	ABE	545,648.00	3,135.00	88846	6.141503275	0.03528577539	6.935477416	0.0324136684	0.885519901	0.005087721186
STE7	5	B	ABE8e	CISH Ex.2 SD	11	3	81	5	81	ABE	11,361.00	41,671.00	78949	0.143903026	0.5278217584	6.652048774	0.06859351438	0.02163288798	0.07934724718
STE7	6	B	ABE8e	CISH Ex.2 SA	7	1	91	2	91	ABE	43,849.00	53,383.00	99875	0.4390387985	0.5344981227	6.652048774	0.06859351438	0.06600053809	0.08035090252
STE7	7	B	ABE8e	CISH Ex.3 SA	1	0	99	0	99	ABE	59,762.00	2,404.00	89675	0.6664287706	0.02680791748	6.652048774	0.06859351438	0.1001839874	0.004030024191
STE7	8	B	ABE8e	AAVS1	8	3	85	4	85	ABE	602,102.00	5,812.00	88719	6.786618424	0.06551020638	6.652048774	0.06859351438	1.020229805	0.009848124781
STE7	9	B	coBE4	CISH Ex.2 SD	2	5	2	91	91	CBE	15,431.00	38,116.00	72197	0.2137346427	0.5279443744	9.11849556	0.04708982266	0.02343968271	0.05789818846
STE7	10	B	coBE4	CISH Ex.2 SA	0	27	0	73	73	CBE	125,225.00	12,057.00	61200	2.046160131	0.1970098039	9.11849556	0.04708982266	0.22439668	0.02160551624
STE7	11	B	coBE4	CISH Ex.3 pmSTOP	1	89	1	9	9	CBE	430,607.00	4,951.00	51978	8.284408788	0.09525183732	9.11849556	0.04708982266	0.9085280278	0.01044600359
STE7	12	B	coBE4	AAVS1	2	7	1	91	91	CBE	453,538.00	2,003.00	37397	12.1276573	0.05356044603	9.11849556	0.04708982266	1.330006383	0.005873824873
