# Supplementary material for: CRISPR-Cas9 cytidine and adenosine base editing of splice-sites mediates highly-efficient disruption of proteins in primary and immortalized cells
Source: Nat Commun. 2021 Apr 23;12:2437. doi: 10.1038/s41467-021-22009-2 (PMC8065034; doi:10.1038/s41467-021-22009-2)
Supplement: Supplementary file 4 — Source Data [file 41467_2021_22009_MOESM4_ESM.zip › source_data/protein.txt]

ENST	ENSG	OTTHUMG	OTTHUMT	RP11-	RP11	NUM
ENST00000641515.2	ENSG00000186092.6	OTTHUMG00000001094.4	OTTHUMT00000003223.4	RP11-34P13.5-001	OR4F5	2618
ENST00000335137.4	ENSG00000186092.6	OTTHUMG00000001094.4	-	OR4F5-201	OR4F5	1054
ENST00000426406.3	ENSG00000284733.1	OTTHUMG00000002860.3	OTTHUMT00000007999.3	RP4-669L17.7-001	OR4F29	995
ENST00000332831.4	ENSG00000284662.1	OTTHUMG00000002581.3	OTTHUMT00000007334.3	RP5-857K21.13-001	OR4F16	995
ENST00000420190.6	ENSG00000187634.11	OTTHUMG00000040719.10	OTTHUMT00000316521.3	RP11-54O7.4-011	SAMD11	1578
ENST00000437963.5	ENSG00000187634.11	OTTHUMG00000040719.10	OTTHUMT00000097862.5	RP11-54O7.4-003	SAMD11	387
ENST00000342066.7	ENSG00000187634.11	OTTHUMG00000040719.10	OTTHUMT00000276866.2	RP11-54O7.4-010	SAMD11	2551
ENST00000617307.4	ENSG00000187634.11	OTTHUMG00000040719.10	-	SAMD11-212	SAMD11	2314
ENST00000618181.4	ENSG00000187634.11	OTTHUMG00000040719.10	-	SAMD11-213	SAMD11	2179
ENST00000622503.4	ENSG00000187634.11	OTTHUMG00000040719.10	-	SAMD11-217	SAMD11	2557
ENST00000618323.4	ENSG00000187634.11	OTTHUMG00000040719.10	-	SAMD11-214	SAMD11	2159
ENST00000616016.4	ENSG00000187634.11	OTTHUMG00000040719.10	-	SAMD11-210	SAMD11	2391
ENST00000618779.4	ENSG00000187634.11	OTTHUMG00000040719.10	-	SAMD11-215	SAMD11	2368
ENST00000616125.4	ENSG00000187634.11	OTTHUMG00000040719.10	-	SAMD11-211	SAMD11	2230
ENST00000620200.4	ENSG00000187634.11	OTTHUMG00000040719.10	-	SAMD11-216	SAMD11	1874
ENST00000341065.8	ENSG00000187634.11	OTTHUMG00000040719.10	OTTHUMT00000097860.4	RP11-54O7.4-001	SAMD11	2191
ENST00000455979.1	ENSG00000187634.11	OTTHUMG00000040719.10	OTTHUMT00000097863.4	RP11-54O7.4-004	SAMD11	1731
ENST00000327044.6	ENSG00000188976.10	OTTHUMG00000040720.1	OTTHUMT00000097869.1	RP11-54O7.5-001	NOC2L	2790
ENST00000338591.7	ENSG00000187961.13	OTTHUMG00000040721.6	OTTHUMT00000097875.3	RP11-54O7.6-001	KLHL17	2560
ENST00000622660.1	ENSG00000187961.13	OTTHUMG00000040721.6	-	KLHL17-205	KLHL17	1950
ENST00000466300.1	ENSG00000187961.13	OTTHUMG00000040721.6	OTTHUMT00000097878.2	RP11-54O7.6-004	KLHL17	913
ENST00000379410.7	ENSG00000187583.10	OTTHUMG00000040756.4	OTTHUMT00000097940.1	RP11-54O7.7-001	PLEKHN1	2404
ENST00000379409.6	ENSG00000187583.10	OTTHUMG00000040756.4	OTTHUMT00000473256.1	RP11-54O7.7-005	PLEKHN1	2455
ENST00000379407.7	ENSG00000187583.10	OTTHUMG00000040756.4	OTTHUMT00000473255.1	RP11-54O7.7-004	PLEKHN1	2194
ENST00000491024.1	ENSG00000187583.10	OTTHUMG00000040756.4	OTTHUMT00000097942.2	RP11-54O7.7-003	PLEKHN1	698
ENST00000341290.6	ENSG00000187642.9	OTTHUMG00000040757.3	OTTHUMT00000097943.2	RP11-54O7.8-001	PERM1	3035
ENST00000433179.3	ENSG00000187642.9	OTTHUMG00000040757.3	-	PERM1-202	PERM1	3340
ENST00000428771.6	ENSG00000188290.10	OTTHUMG00000040758.2	OTTHUMT00000097945.2	RP11-54O7.9-002	HES4	1040
ENST00000304952.10	ENSG00000188290.10	OTTHUMG00000040758.2	OTTHUMT00000097944.1	RP11-54O7.9-001	HES4	899
ENST00000484667.2	ENSG00000188290.10	OTTHUMG00000040758.2	OTTHUMT00000366973.1	RP11-54O7.9-004	HES4	667
ENST00000624697.3	ENSG00000187608.8	OTTHUMG00000040777.3	OTTHUMT00000479384.1	RP11-54O7.12-002	ISG15	788
ENST00000624652.1	ENSG00000187608.8	OTTHUMG00000040777.3	OTTHUMT00000479385.2	RP11-54O7.12-003	ISG15	657
ENST00000379389.4	ENSG00000187608.8	OTTHUMG00000040777.3	OTTHUMT00000097989.1	RP11-54O7.12-001	ISG15	711
ENST00000379370.6	ENSG00000188157.14	OTTHUMG00000040778.5	OTTHUMT00000097990.2	RP11-54O7.13-001	AGRN	7323
ENST00000620552.4	ENSG00000188157.14	OTTHUMG00000040778.5	-	AGRN-210	AGRN	7394
ENST00000477585.1	ENSG00000188157.14	OTTHUMG00000040778.5	OTTHUMT00000097991.2	RP11-54O7.13-002	AGRN	707
ENST00000419249.2	ENSG00000188157.14	OTTHUMG00000040778.5	OTTHUMT00000099680.3	RP11-54O7.13-009	AGRN	861
ENST00000453464.2	ENSG00000237330.2	OTTHUMG00000185582.1	OTTHUMT00000470774.1	RP11-465B22.7-001	RNF223	1902
ENST00000379339.5	ENSG00000131591.17	OTTHUMG00000000745.9	OTTHUMT00000001851.2	RP11-465B22.4-002	C1orf159	2429
ENST00000379325.7	ENSG00000131591.17	OTTHUMG00000000745.9	OTTHUMT00000335346.1	RP11-465B22.4-019	C1orf159	2010
ENST00000421241.6	ENSG00000131591.17	OTTHUMG00000000745.9	OTTHUMT00000001852.2	RP11-465B22.4-001	C1orf159	1841
ENST00000477196.5	ENSG00000131591.17	OTTHUMG00000000745.9	OTTHUMT00000001853.3	RP11-465B22.4-003	C1orf159	3214
ENST00000467751.5	ENSG00000131591.17	OTTHUMG00000000745.9	OTTHUMT00000002219.2	RP11-465B22.4-013	C1orf159	2099
ENST00000379320.5	ENSG00000131591.17	OTTHUMG00000000745.9	OTTHUMT00000001854.1	RP11-465B22.4-004	C1orf159	2324
ENST00000379319.5	ENSG00000131591.17	OTTHUMG00000000745.9	OTTHUMT00000002215.1	RP11-465B22.4-009	C1orf159	1097
ENST00000434641.5	ENSG00000131591.17	OTTHUMG00000000745.9	OTTHUMT00000002217.3	RP11-465B22.4-011	C1orf159	842
ENST00000462097.5	ENSG00000131591.17	OTTHUMG00000000745.9	OTTHUMT00000002214.3	RP11-465B22.4-008	C1orf159	836
ENST00000475119.5	ENSG00000131591.17	OTTHUMG00000000745.9	OTTHUMT00000002213.3	RP11-465B22.4-007	C1orf159	740
ENST00000442117.5	ENSG00000131591.17	OTTHUMG00000000745.9	OTTHUMT00000327128.2	RP11-465B22.4-017	C1orf159	554
ENST00000427787.5	ENSG00000131591.17	OTTHUMG00000000745.9	OTTHUMT00000327127.2	RP11-465B22.4-016	C1orf159	575
ENST00000480643.1	ENSG00000131591.17	OTTHUMG00000000745.9	OTTHUMT00000327126.3	RP11-465B22.4-015	C1orf159	579
ENST00000379290.5	ENSG00000162571.13	OTTHUMG00000000851.4	OTTHUMT00000002421.3	RP5-902P8.1-002	TTLL10	2283
ENST00000379289.5	ENSG00000162571.13	OTTHUMG00000000851.4	-	TTLL10-202	TTLL10	2259
ENST00000379288.3	ENSG00000162571.13	OTTHUMG00000000851.4	OTTHUMT00000002420.2	RP5-902P8.1-001	TTLL10	2114
ENST00000486379.1	ENSG00000162571.13	OTTHUMG00000000851.4	OTTHUMT00000002422.2	RP5-902P8.1-003	TTLL10	426
ENST00000328596.10	ENSG00000186891.13	OTTHUMG00000001414.4	OTTHUMT00000004085.1	RP5-902P8.2-003	TNFRSF18	851
ENST00000379268.6	ENSG00000186891.13	OTTHUMG00000001414.4	OTTHUMT00000004083.2	RP5-902P8.2-001	TNFRSF18	1179
ENST00000486728.5	ENSG00000186891.13	OTTHUMG00000001414.4	OTTHUMT00000099679.3	RP5-902P8.2-004	TNFRSF18	727
ENST00000379265.5	ENSG00000186891.13	OTTHUMG00000001414.4	OTTHUMT00000004084.1	RP5-902P8.2-002	TNFRSF18	705
ENST00000379236.3	ENSG00000186827.10	OTTHUMG00000001415.3	OTTHUMT00000004086.1	RP5-902P8.3-001	TNFRSF4	1068
ENST00000360001.10	ENSG00000078808.16	OTTHUMG00000001812.6	OTTHUMT00000005064.1	RP5-902P8.6-001	SDF4	1956
ENST00000465727.5	ENSG00000078808.16	OTTHUMG00000001812.6	OTTHUMT00000005065.3	RP5-902P8.6-002	SDF4	2095
ENST00000263741.11	ENSG00000078808.16	OTTHUMG00000001812.6	OTTHUMT00000005070.1	RP5-902P8.6-007	SDF4	2079
ENST00000403997.2	ENSG00000078808.16	OTTHUMG00000001812.6	OTTHUMT00000005069.2	RP5-902P8.6-006	SDF4	728
ENST00000379198.3	ENSG00000176022.4	OTTHUMG00000001813.1	OTTHUMT00000005071.1	RP5-902P8.7-001	B3GALT6	2777
ENST00000330388.2	ENSG00000184163.3	OTTHUMG00000001412.6	OTTHUMT00000004080.4	RP5-902P8.4-001	C1QTNF12	1036
ENST00000450390.6	ENSG00000160087.20	OTTHUMG00000001911.9	OTTHUMT00000005431.3	RP5-902P8.8-002	UBE2J2	2455
ENST00000347370.6	ENSG00000160087.20	OTTHUMG00000001911.9	-	UBE2J2-201	UBE2J2	2387
ENST00000349431.10	ENSG00000160087.20	OTTHUMG00000001911.9	OTTHUMT00000005430.1	RP5-902P8.8-001	UBE2J2	1733
ENST00000400929.6	ENSG00000160087.20	OTTHUMG00000001911.9	OTTHUMT00000365645.1	RP5-902P8.8-016	UBE2J2	1057
ENST00000464036.5	ENSG00000160087.20	OTTHUMG00000001911.9	OTTHUMT00000005436.2	RP5-902P8.8-007	UBE2J2	1256
ENST00000360466.6	ENSG00000160087.20	OTTHUMG00000001911.9	OTTHUMT00000005792.1	RP5-902P8.8-011	UBE2J2	1047
ENST00000400930.8	ENSG00000160087.20	OTTHUMG00000001911.9	OTTHUMT00000365644.1	RP5-902P8.8-015	UBE2J2	1021
ENST00000473215.5	ENSG00000160087.20	OTTHUMG00000001911.9	OTTHUMT00000005432.2	RP5-902P8.8-003	UBE2J2	1028
ENST00000435198.5	ENSG00000160087.20	OTTHUMG00000001911.9	OTTHUMT00000005791.2	RP5-902P8.8-010	UBE2J2	1056
ENST00000509720.5	ENSG00000160087.20	OTTHUMG00000001911.9	OTTHUMT00000365648.3	RP5-902P8.8-019	UBE2J2	472
ENST00000466752.5	ENSG00000160087.20	OTTHUMG00000001911.9	OTTHUMT00000005433.2	RP5-902P8.8-004	UBE2J2	886
ENST00000503294.5	ENSG00000160087.20	OTTHUMG00000001911.9	OTTHUMT00000365647.1	RP5-902P8.8-018	UBE2J2	814
ENST00000477894.5	ENSG00000160087.20	OTTHUMG00000001911.9	OTTHUMT00000005435.2	RP5-902P8.8-006	UBE2J2	767
ENST00000422076.5	ENSG00000160087.20	OTTHUMG00000001911.9	OTTHUMT00000277160.3	RP5-902P8.8-014	UBE2J2	643
ENST00000502382.1	ENSG00000160087.20	OTTHUMG00000001911.9	OTTHUMT00000365646.2	RP5-902P8.8-017	UBE2J2	530
ENST00000488418.2	ENSG00000160087.20	OTTHUMG00000001911.9	OTTHUMT00000005794.5	RP5-902P8.8-013	UBE2J2	750
ENST00000379116.9	ENSG00000162572.20	OTTHUMG00000002081.7	OTTHUMT00000407296.1	RP5-902P8.9-008	SCNN1D	3044
ENST00000379101.8	ENSG00000162572.20	OTTHUMG00000002081.7	OTTHUMT00000005801.2	RP5-902P8.9-002	SCNN1D	2268
ENST00000338555.6	ENSG00000162572.20	OTTHUMG00000002081.7	OTTHUMT00000005802.2	RP5-902P8.9-001	SCNN1D	3475
ENST00000400928.7	ENSG00000162572.20	OTTHUMG00000002081.7	-	SCNN1D-206	SCNN1D	2731
ENST00000470022.1	ENSG00000162572.20	OTTHUMG00000002081.7	OTTHUMT00000352308.2	RP5-902P8.9-006	SCNN1D	645
ENST00000325425.12	ENSG00000162572.20	OTTHUMG00000002081.7	OTTHUMT00000005800.2	RP5-902P8.9-003	SCNN1D	2679
ENST00000379099.3	ENSG00000162572.20	OTTHUMG00000002081.7	OTTHUMT00000005804.2	RP5-902P8.9-005	SCNN1D	923
ENST00000354700.9	ENSG00000131584.18	OTTHUMG00000002235.4	OTTHUMT00000006366.2	RP5-902P8.11-001	ACAP3	3896
ENST00000353662.4	ENSG00000131584.18	OTTHUMG00000002235.4	-	ACAP3-201	ACAP3	2280
ENST00000354980.7	ENSG00000131584.18	OTTHUMG00000002235.4	OTTHUMT00000346723.2	RP5-902P8.11-012	ACAP3	582
ENST00000379031.9	ENSG00000169972.11	OTTHUMG00000003361.3	OTTHUMT00000009438.1	RP5-890O3.2-001	PUSL1	1287
ENST00000467712.1	ENSG00000169972.11	OTTHUMG00000003361.3	OTTHUMT00000009440.3	RP5-890O3.2-003	PUSL1	877
ENST00000540437.5	ENSG00000127054.20	OTTHUMG00000003330.13	-	INTS11-247	INTS11	2629
ENST00000545578.5	ENSG00000127054.20	OTTHUMG00000003330.13	-	INTS11-248	INTS11	2263
ENST00000620829.4	ENSG00000127054.20	OTTHUMG00000003330.13	-	INTS11-250	INTS11	1862
ENST00000618806.4	ENSG00000127054.20	OTTHUMG00000003330.13	-	INTS11-249	INTS11	1523
ENST00000435064.5	ENSG00000127054.20	OTTHUMG00000003330.13	OTTHUMT00000009360.2	RP5-890O3.8-001	INTS11	2148
ENST00000411962.5	ENSG00000127054.20	OTTHUMG00000003330.13	OTTHUMT00000009370.2	RP5-890O3.8-011	INTS11	1832
ENST00000421495.6	ENSG00000127054.20	OTTHUMG00000003330.13	OTTHUMT00000009366.2	RP5-890O3.8-007	INTS11	1868
ENST00000458452.7	ENSG00000127054.20	OTTHUMG00000003330.13	OTTHUMT00000009371.2	RP5-890O3.8-012	INTS11	2571
ENST00000419704.5	ENSG00000127054.20	OTTHUMG00000003330.13	OTTHUMT00000009368.2	RP5-890O3.8-009	INTS11	1798
ENST00000532772.5	ENSG00000127054.20	OTTHUMG00000003330.13	OTTHUMT00000382934.1	RP5-890O3.8-029	INTS11	1618
ENST00000450926.6	ENSG00000127054.20	OTTHUMG00000003330.13	OTTHUMT00000009382.3	RP5-890O3.8-023	INTS11	1839
ENST00000527098.5	ENSG00000127054.20	OTTHUMG00000003330.13	OTTHUMT00000099681.3	RP5-890O3.8-024	INTS11	2004
ENST00000528879.5	ENSG00000127054.20	OTTHUMG00000003330.13	OTTHUMT00000383031.1	RP5-890O3.8-046	INTS11	1524
ENST00000531377.5	ENSG00000127054.20	OTTHUMG00000003330.13	OTTHUMT00000383033.1	RP5-890O3.8-042	INTS11	816
ENST00000527383.5	ENSG00000127054.20	OTTHUMG00000003330.13	OTTHUMT00000383034.1	RP5-890O3.8-043	INTS11	668
ENST00000434694.6	ENSG00000127054.20	OTTHUMG00000003330.13	OTTHUMT00000009376.4	RP5-890O3.8-017	INTS11	1056
ENST00000526797.5	ENSG00000127054.20	OTTHUMG00000003330.13	OTTHUMT00000383038.1	RP5-890O3.8-037	INTS11	659
ENST00000526332.5	ENSG00000127054.20	OTTHUMG00000003330.13	OTTHUMT00000383039.2	RP5-890O3.8-038	INTS11	579
ENST00000430786.5	ENSG00000127054.20	OTTHUMG00000003330.13	OTTHUMT00000009372.2	RP5-890O3.8-013	INTS11	849
ENST00000527719.5	ENSG00000127054.20	OTTHUMG00000003330.13	OTTHUMT00000383040.2	RP5-890O3.8-030	INTS11	750
ENST00000530031.5	ENSG00000127054.20	OTTHUMG00000003330.13	OTTHUMT00000383041.2	RP5-890O3.8-034	INTS11	800
ENST00000429572.5	ENSG00000127054.20	OTTHUMG00000003330.13	OTTHUMT00000009375.5	RP5-890O3.8-016	INTS11	1104
ENST00000534345.5	ENSG00000127054.20	OTTHUMG00000003330.13	OTTHUMT00000383044.2	RP5-890O3.8-032	INTS11	485
ENST00000531019.5	ENSG00000127054.20	OTTHUMG00000003330.13	OTTHUMT00000383045.1	RP5-890O3.8-033	INTS11	549
ENST00000498476.6	ENSG00000127054.20	OTTHUMG00000003330.13	OTTHUMT00000383046.2	RP5-890O3.8-031	INTS11	554
ENST00000470679.3	ENSG00000127054.20	OTTHUMG00000003330.13	OTTHUMT00000099682.3	RP5-890O3.8-025	INTS11	584
ENST00000525285.1	ENSG00000127054.20	OTTHUMG00000003330.13	OTTHUMT00000383047.1	RP5-890O3.8-036	INTS11	579
ENST00000343938.8	ENSG00000224051.6	OTTHUMG00000003171.3	OTTHUMT00000008742.1	RP5-890O3.7-001	CPTP	2190
ENST00000488011.1	ENSG00000224051.6	OTTHUMG00000003171.3	OTTHUMT00000008744.3	RP5-890O3.7-003	CPTP	783
ENST00000339381.5	ENSG00000169962.4	OTTHUMG00000003071.1	OTTHUMT00000008493.1	RP5-890O3.6-001	TAS1R3	3433
ENST00000378891.9	ENSG00000107404.19	OTTHUMG00000003069.4	OTTHUMT00000008487.2	RP5-890O3.5-001	DVL1	2926
ENST00000378888.9	ENSG00000107404.19	OTTHUMG00000003069.4	OTTHUMT00000008490.1	RP5-890O3.5-004	DVL1	3239
ENST00000610709.2	ENSG00000107404.19	OTTHUMG00000003069.4	-	DVL1-204	DVL1	2268
ENST00000632445.1	ENSG00000107404.19	OTTHUMG00000003069.4	OTTHUMT00000487904.1	RP5-890O3.5-009	DVL1	785
ENST00000631679.1	ENSG00000107404.19	OTTHUMG00000003069.4	OTTHUMT00000487901.1	RP5-890O3.5-006	DVL1	778
ENST00000342753.8	ENSG00000162576.16	OTTHUMG00000002973.5	-	MXRA8-202	MXRA8	2231
ENST00000309212.10	ENSG00000162576.16	OTTHUMG00000002973.5	OTTHUMT00000008282.2	RP5-890O3.4-001	MXRA8	2273
ENST00000445648.5	ENSG00000162576.16	OTTHUMG00000002973.5	OTTHUMT00000008475.1	RP5-890O3.4-003	MXRA8	2001
ENST00000477278.3	ENSG00000162576.16	OTTHUMG00000002973.5	OTTHUMT00000008283.5	RP5-890O3.4-002	MXRA8	2728
ENST00000338370.7	ENSG00000175756.13	OTTHUMG00000001413.3	OTTHUMT00000008273.1	RP5-890O3.1-002	AURKAIP1	1072
ENST00000338338.9	ENSG00000175756.13	OTTHUMG00000001413.3	OTTHUMT00000004082.2	RP5-890O3.1-001	AURKAIP1	1047
ENST00000321751.9	ENSG00000175756.13	OTTHUMG00000001413.3	OTTHUMT00000008277.1	RP5-890O3.1-006	AURKAIP1	798
ENST00000378853.3	ENSG00000175756.13	OTTHUMG00000001413.3	OTTHUMT00000008274.1	RP5-890O3.1-003	AURKAIP1	875
ENST00000482621.5	ENSG00000221978.11	OTTHUMG00000002917.6	OTTHUMT00000008150.4	RP4-758J18.1-005	CCNL2	2059
ENST00000400809.7	ENSG00000221978.11	OTTHUMG00000002917.6	OTTHUMT00000008146.2	RP4-758J18.1-001	CCNL2	2305
ENST00000408952.8	ENSG00000221978.11	OTTHUMG00000002917.6	-	CCNL2-203	CCNL2	1857
ENST00000481223.6	ENSG00000221978.11	OTTHUMG00000002917.6	OTTHUMT00000008149.3	RP4-758J18.1-004	CCNL2	2815
ENST00000488340.5	ENSG00000221978.11	OTTHUMG00000002917.6	OTTHUMT00000158323.2	RP4-758J18.1-012	CCNL2	1598
ENST00000408918.8	ENSG00000221978.11	OTTHUMG00000002917.6	OTTHUMT00000008147.1	RP4-758J18.1-002	CCNL2	1186
ENST00000425598.2	ENSG00000221978.11	OTTHUMG00000002917.6	OTTHUMT00000367143.1	RP4-758J18.1-019	CCNL2	661
ENST00000497013.1	ENSG00000221978.11	OTTHUMG00000002917.6	OTTHUMT00000099685.3	RP4-758J18.1-011	CCNL2	548
ENST00000344843.11	ENSG00000242485.5	OTTHUMG00000002916.3	OTTHUMT00000008139.1	RP4-758J18.4-001	MRPL20	721
ENST00000492508.1	ENSG00000242485.5	OTTHUMG00000002916.3	OTTHUMT00000008145.3	RP4-758J18.4-004	MRPL20	588
ENST00000482352.1	ENSG00000242485.5	OTTHUMG00000002916.3	OTTHUMT00000008141.2	RP4-758J18.4-003	MRPL20	1049
ENST00000520296.5	ENSG00000235098.8	OTTHUMG00000002911.4	OTTHUMT00000374565.1	RP4-758J18.6-005	ANKRD65	1632
ENST00000427211.3	ENSG00000235098.8	OTTHUMG00000002911.4	OTTHUMT00000008131.3	RP4-758J18.6-001	ANKRD65	1976
ENST00000537107.5	ENSG00000235098.8	OTTHUMG00000002911.4	-	ANKRD65-205	ANKRD65	2190
ENST00000454272.2	ENSG00000235098.8	OTTHUMG00000002911.4	OTTHUMT00000008133.3	RP4-758J18.6-003	ANKRD65	1506
ENST00000442470.1	ENSG00000235098.8	OTTHUMG00000002911.4	OTTHUMT00000008132.2	RP4-758J18.6-002	ANKRD65	876
ENST00000378821.3	ENSG00000205116.3	OTTHUMG00000153395.3	OTTHUMT00000331012.3	RP4-758J18.12-001	TMEM88B	492
ENST00000495558.1	ENSG00000179403.11	OTTHUMG00000002975.5	OTTHUMT00000008293.4	RP4-758J18.11-003	VWA1	819
ENST00000338660.5	ENSG00000179403.11	OTTHUMG00000002975.5	OTTHUMT00000008292.2	RP4-758J18.11-002	VWA1	2147
ENST00000476993.1	ENSG00000179403.11	OTTHUMG00000002975.5	OTTHUMT00000008291.1	RP4-758J18.11-001	VWA1	4511
ENST00000471398.1	ENSG00000179403.11	OTTHUMG00000002975.5	OTTHUMT00000008294.3	RP4-758J18.11-004	VWA1	458
ENST00000378785.6	ENSG00000215915.9	OTTHUMG00000000531.7	OTTHUMT00000001279.3	RP4-628J24.1-001	ATAD3C	3859
ENST00000475091.2	ENSG00000215915.9	OTTHUMG00000000531.7	OTTHUMT00000099686.4	RP4-628J24.1-003	ATAD3C	525
ENST00000308647.7	ENSG00000160072.19	OTTHUMG00000000577.5	OTTHUMT00000001369.2	RP4-628J24.3-001	ATAD3B	2448
ENST00000378756.7	ENSG00000197785.13	OTTHUMG00000000575.6	OTTHUMT00000001363.3	RP5-832C2.1-001	ATAD3A	2492
ENST00000378755.9	ENSG00000197785.13	OTTHUMG00000000575.6	OTTHUMT00000001365.1	RP5-832C2.1-003	ATAD3A	2612
ENST00000339113.8	ENSG00000197785.13	OTTHUMG00000000575.6	OTTHUMT00000001364.1	RP5-832C2.1-002	ATAD3A	2330
ENST00000536055.5	ENSG00000197785.13	OTTHUMG00000000575.6	-	ATAD3A-207	ATAD3A	2332
ENST00000400830.3	ENSG00000197785.13	OTTHUMG00000000575.6	OTTHUMT00000100388.3	RP5-832C2.1-006	ATAD3A	603
ENST00000378733.8	ENSG00000205090.8	OTTHUMG00000042193.3	OTTHUMT00000100391.2	RP5-832C2.4-001	TMEM240	718
ENST00000425828.1	ENSG00000205090.8	OTTHUMG00000042193.3	-	TMEM240-202	TMEM240	717
ENST00000624426.1	ENSG00000205090.8	OTTHUMG00000042193.3	OTTHUMT00000479294.1	RP5-832C2.4-003	TMEM240	796
ENST00000291386.3	ENSG00000160075.11	OTTHUMG00000000576.5	OTTHUMT00000001366.1	RP5-832C2.2-001	SSU72	1290
ENST00000359060.5	ENSG00000160075.11	OTTHUMG00000000576.5	OTTHUMT00000001368.3	RP5-832C2.2-003	SSU72	4176
ENST00000422725.3	ENSG00000228594.3	OTTHUMG00000154864.4	OTTHUMT00000337408.4	RP11-345P4.5-001	C1orf233	2085
ENST00000520777.5	ENSG00000197530.12	OTTHUMG00000074647.10	OTTHUMT00000365934.2	RP11-345P4.1-022	MIB2	3321
ENST00000355826.9	ENSG00000197530.12	OTTHUMG00000074647.10	OTTHUMT00000158402.3	RP11-345P4.1-001	MIB2	3290
ENST00000518681.5	ENSG00000197530.12	OTTHUMG00000074647.10	OTTHUMT00000158404.2	RP11-345P4.1-003	MIB2	3116
ENST00000505820.6	ENSG00000197530.12	OTTHUMG00000074647.10	OTTHUMT00000365928.2	RP11-345P4.1-016	MIB2	3305
ENST00000489635.5	ENSG00000197530.12	OTTHUMG00000074647.10	OTTHUMT00000158405.2	RP11-345P4.1-004	MIB2	3034
ENST00000514363.1	ENSG00000197530.12	OTTHUMG00000074647.10	OTTHUMT00000365939.1	RP11-345P4.1-027	MIB2	592
ENST00000487053.5	ENSG00000197530.12	OTTHUMG00000074647.10	OTTHUMT00000158408.2	RP11-345P4.1-007	MIB2	3252
ENST00000502470.5	ENSG00000197530.12	OTTHUMG00000074647.10	OTTHUMT00000365937.1	RP11-345P4.1-025	MIB2	780
ENST00000378712.5	ENSG00000197530.12	OTTHUMG00000074647.10	OTTHUMT00000158407.1	RP11-345P4.1-006	MIB2	2890
ENST00000510793.5	ENSG00000197530.12	OTTHUMG00000074647.10	OTTHUMT00000365938.6	RP11-345P4.1-026	MIB2	889
ENST00000504599.5	ENSG00000197530.12	OTTHUMG00000074647.10	OTTHUMT00000365931.1	RP11-345P4.1-019	MIB2	3311
ENST00000503789.5	ENSG00000197530.12	OTTHUMG00000074647.10	OTTHUMT00000365940.2	RP11-345P4.1-028	MIB2	576
ENST00000378708.5	ENSG00000197530.12	OTTHUMG00000074647.10	OTTHUMT00000158409.1	RP11-345P4.1-008	MIB2	3012
ENST00000506488.5	ENSG00000197530.12	OTTHUMG00000074647.10	OTTHUMT00000365935.1	RP11-345P4.1-023	MIB2	2997
ENST00000514234.5	ENSG00000197530.12	OTTHUMG00000074647.10	OTTHUMT00000365933.1	RP11-345P4.1-021	MIB2	2562
ENST00000486072.1	ENSG00000197530.12	OTTHUMG00000074647.10	OTTHUMT00000158412.2	RP11-345P4.1-011	MIB2	568
ENST00000483015.1	ENSG00000197530.12	OTTHUMG00000074647.10	OTTHUMT00000158415.2	RP11-345P4.1-014	MIB2	1058
ENST00000356026.9	ENSG00000189409.13	OTTHUMG00000074713.6	OTTHUMT00000158492.2	RP11-345P4.2-001	MMP23B	1326
ENST00000472264.1	ENSG00000189409.13	OTTHUMG00000074713.6	OTTHUMT00000158488.3	RP11-345P4.2-005	MMP23B	556
ENST00000512731.5	ENSG00000189409.13	OTTHUMG00000074713.6	OTTHUMT00000366026.2	RP11-345P4.2-009	MMP23B	1531
ENST00000378675.7	ENSG00000189409.13	OTTHUMG00000074713.6	OTTHUMT00000158493.2	RP11-345P4.2-002	MMP23B	1309
ENST00000479814.5	ENSG00000189409.13	OTTHUMG00000074713.6	OTTHUMT00000158494.3	RP11-345P4.2-003	MMP23B	903
ENST00000435358.5	ENSG00000189409.13	OTTHUMG00000074713.6	OTTHUMT00000158487.2	RP11-345P4.2-004	MMP23B	750
ENST00000503792.1	ENSG00000189409.13	OTTHUMG00000074713.6	OTTHUMT00000366027.1	RP11-345P4.2-010	MMP23B	799
ENST00000490017.1	ENSG00000189409.13	OTTHUMG00000074713.6	OTTHUMT00000158491.3	RP11-345P4.2-008	MMP23B	530
ENST00000341832.10	ENSG00000248333.8	OTTHUMG00000078638.6	OTTHUMT00000444101.5	RP11-345P4.3-001	CDK11B	2998
ENST00000407249.7	ENSG00000248333.8	OTTHUMG00000078638.6	OTTHUMT00000476673.1	RP11-345P4.3-003	CDK11B	2677
ENST00000615951.4	ENSG00000248333.8	OTTHUMG00000078638.6	OTTHUMT00000476674.1	RP11-345P4.3-002	CDK11B	2227
ENST00000340677.9	ENSG00000248333.8	OTTHUMG00000078638.6	OTTHUMT00000476675.1	RP11-345P4.3-005	CDK11B	2534
ENST00000611150.3	ENSG00000248333.8	OTTHUMG00000078638.6	OTTHUMT00000476676.1	RP11-345P4.3-004	CDK11B	2350
ENST00000629289.2	ENSG00000248333.8	OTTHUMG00000078638.6	-	CDK11B-208	CDK11B	2490
ENST00000626918.2	ENSG00000248333.8	OTTHUMG00000078638.6	-	CDK11B-207	CDK11B	2457
ENST00000629312.2	ENSG00000248333.8	OTTHUMG00000078638.6	-	CDK11B-209	CDK11B	2496
ENST00000614300.4	ENSG00000189339.11	OTTHUMG00000078639.3	-	SLC35E2B-204	SLC35E2B	2156
ENST00000617444.4	ENSG00000189339.11	OTTHUMG00000078639.3	OTTHUMT00000171589.3	RP11-345P4.4-003	SLC35E2B	6283
ENST00000611123.1	ENSG00000189339.11	OTTHUMG00000078639.3	OTTHUMT00000171587.3	RP11-345P4.4-001	SLC35E2B	5948
ENST00000356200.7	ENSG00000008128.22	OTTHUMG00000000703.15	OTTHUMT00000001738.1	RP1-283E3.2-008	CDK11A	2653
ENST00000378638.6	ENSG00000008128.22	OTTHUMG00000000703.15	OTTHUMT00000467161.1	RP1-283E3.2-027	CDK11A	2429
ENST00000509982.5	ENSG00000008128.22	OTTHUMG00000000703.15	OTTHUMT00000373378.1	RP1-283E3.2-026	CDK11A	2306
ENST00000404249.7	ENSG00000008128.22	OTTHUMG00000000703.15	OTTHUMT00000001731.2	RP1-283E3.2-001	CDK11A	2449
ENST00000460465.5	ENSG00000008128.22	OTTHUMG00000000703.15	OTTHUMT00000001732.3	RP1-283E3.2-002	CDK11A	2333
ENST00000357760.6	ENSG00000008128.22	OTTHUMG00000000703.15	OTTHUMT00000001733.1	RP1-283E3.2-003	CDK11A	2446
ENST00000358779.9	ENSG00000008128.22	OTTHUMG00000000703.15	OTTHUMT00000001734.1	RP1-283E3.2-004	CDK11A	2419
ENST00000378633.5	ENSG00000008128.22	OTTHUMG00000000703.15	OTTHUMT00000001735.1	RP1-283E3.2-005	CDK11A	2458
ENST00000479362.1	ENSG00000008128.22	OTTHUMG00000000703.15	OTTHUMT00000001737.4	RP1-283E3.2-007	CDK11A	700
ENST00000401096.2	ENSG00000008128.22	OTTHUMG00000000703.15	OTTHUMT00000002198.8	RP1-283E3.2-011	CDK11A	450
ENST00000355439.7	ENSG00000215790.7	OTTHUMG00000000823.6	-	SLC35E2-202	SLC35E2	2156
ENST00000643905.1	ENSG00000215790.7	OTTHUMG00000000823.6	-	SLC35E2-204	SLC35E2	6293
ENST00000341426.9	ENSG00000008130.15	OTTHUMG00000000942.6	OTTHUMT00000002769.1	RP1-283E3.6-003	NADK	3235
ENST00000341991.7	ENSG00000008130.15	OTTHUMG00000000942.6	OTTHUMT00000002768.1	RP1-283E3.6-002	NADK	3098
ENST00000378625.5	ENSG00000008130.15	OTTHUMG00000000942.6	OTTHUMT00000002767.1	RP1-283E3.6-001	NADK	3653
ENST00000342348.9	ENSG00000008130.15	OTTHUMG00000000942.6	OTTHUMT00000100202.2	RP1-283E3.6-017	NADK	1722
ENST00000498806.1	ENSG00000008130.15	OTTHUMG00000000942.6	OTTHUMT00000100197.2	RP1-283E3.6-012	NADK	269
ENST00000469045.5	ENSG00000008130.15	OTTHUMG00000000942.6	OTTHUMT00000100201.3	RP1-283E3.6-016	NADK	890
ENST00000489538.1	ENSG00000008130.15	OTTHUMG00000000942.6	OTTHUMT00000100199.3	RP1-283E3.6-014	NADK	475
ENST00000497186.5	ENSG00000008130.15	OTTHUMG00000000942.6	OTTHUMT00000002774.3	RP1-283E3.6-008	NADK	683
ENST00000610897.4	ENSG00000078369.17	OTTHUMG00000000940.8	-	GNB1-209	GNB1	3145
ENST00000615252.4	ENSG00000078369.17	OTTHUMG00000000940.8	-	GNB1-210	GNB1	3048
ENST00000378609.8	ENSG00000078369.17	OTTHUMG00000000940.8	OTTHUMT00000002762.4	RP1-283E3.7-001	GNB1	3132
ENST00000439272.6	ENSG00000078369.17	OTTHUMG00000000940.8	OTTHUMT00000100193.3	RP1-283E3.7-005	GNB1	602
ENST00000434686.6	ENSG00000078369.17	OTTHUMG00000000940.8	OTTHUMT00000100195.2	RP1-283E3.7-007	GNB1	684
ENST00000437146.1	ENSG00000078369.17	OTTHUMG00000000940.8	OTTHUMT00000100194.2	RP1-283E3.7-006	GNB1	423
ENST00000307786.7	ENSG00000169885.9	OTTHUMG00000000943.2	OTTHUMT00000276929.1	RP1-140A9.2-004	CALML6	1101
ENST00000378604.3	ENSG00000169885.9	OTTHUMG00000000943.2	OTTHUMT00000002778.2	RP1-140A9.2-001	CALML6	769
ENST00000378602.3	ENSG00000178821.12	OTTHUMG00000000944.7	OTTHUMT00000002784.2	RP1-140A9.3-004	TMEM52	1118
ENST00000310991.7	ENSG00000178821.12	OTTHUMG00000000944.7	OTTHUMT00000002781.1	RP1-140A9.3-001	TMEM52	929
ENST00000378598.4	ENSG00000178821.12	OTTHUMG00000000944.7	OTTHUMT00000100206.4	RP1-140A9.3-005	TMEM52	483
ENST00000470931.2	ENSG00000178821.12	OTTHUMG00000000944.7	OTTHUMT00000002783.3	RP1-140A9.3-003	TMEM52	690
ENST00000416272.1	ENSG00000178821.12	OTTHUMG00000000944.7	OTTHUMT00000002782.2	RP1-140A9.3-002	TMEM52	313
ENST00000642590.1	ENSG00000142609.18	OTTHUMG00000000945.17	OTTHUMT00000495657.1	RP1-140A9.4-014	CFAP74	3476
ENST00000493964.5	ENSG00000142609.18	OTTHUMG00000000945.17	OTTHUMT00000399604.6	RP1-140A9.4-010	CFAP74	5247
ENST00000378590.4	ENSG00000142609.18	OTTHUMG00000000945.17	OTTHUMT00000100288.2	RP1-140A9.4-008	CFAP74	441
ENST00000378585.6	ENSG00000187730.8	OTTHUMG00000041064.5	OTTHUMT00000098493.3	RP11-547D24.2-001	GABRD	1961
ENST00000638411.1	ENSG00000187730.8	OTTHUMG00000041064.5	OTTHUMT00000491213.2	RP11-547D24.2-002	GABRD	1282
ENST00000639045.1	ENSG00000187730.8	OTTHUMG00000041064.5	OTTHUMT00000491222.1	RP11-547D24.2-004	GABRD	1247
ENST00000640067.1	ENSG00000187730.8	OTTHUMG00000041064.5	OTTHUMT00000491223.1	RP11-547D24.2-008	GABRD	1632
ENST00000638771.1	ENSG00000187730.8	OTTHUMG00000041064.5	OTTHUMT00000491225.1	RP11-547D24.2-010	GABRD	1707
ENST00000640949.1	ENSG00000187730.8	OTTHUMG00000041064.5	OTTHUMT00000491233.1	RP11-547D24.2-018	GABRD	1684
ENST00000640030.1	ENSG00000187730.8	OTTHUMG00000041064.5	OTTHUMT00000491226.1	RP11-547D24.2-013	GABRD	1578
ENST00000640981.1	ENSG00000187730.8	OTTHUMG00000041064.5	OTTHUMT00000491229.1	RP11-547D24.2-014	GABRD	960
ENST00000638763.1	ENSG00000187730.8	OTTHUMG00000041064.5	OTTHUMT00000491230.1	RP11-547D24.2-006	GABRD	504
ENST00000638804.1	ENSG00000187730.8	OTTHUMG00000041064.5	OTTHUMT00000491236.1	RP11-547D24.2-019	GABRD	523
ENST00000378567.7	ENSG00000067606.16	OTTHUMG00000001238.13	OTTHUMT00000003648.3	RP11-181G12.1-001	PRKCZ	2326
ENST00000468310.5	ENSG00000067606.16	OTTHUMG00000001238.13	OTTHUMT00000098531.9	RP11-181G12.1-007	PRKCZ	690
ENST00000503297.1	ENSG00000067606.16	OTTHUMG00000001238.13	OTTHUMT00000366186.3	RP11-181G12.1-026	PRKCZ	468
ENST00000400921.6	ENSG00000067606.16	OTTHUMG00000001238.13	OTTHUMT00000098533.3	RP11-181G12.1-009	PRKCZ	2294
ENST00000495347.5	ENSG00000067606.16	OTTHUMG00000001238.13	OTTHUMT00000317176.3	RP11-181G12.1-020	PRKCZ	698
ENST00000461106.6	ENSG00000067606.16	OTTHUMG00000001238.13	OTTHUMT00000317171.2	RP11-181G12.1-015	PRKCZ	1916
ENST00000461465.5	ENSG00000067606.16	OTTHUMG00000001238.13	OTTHUMT00000317172.3	RP11-181G12.1-016	PRKCZ	480
ENST00000470596.5	ENSG00000067606.16	OTTHUMG00000001238.13	OTTHUMT00000317173.3	RP11-181G12.1-017	PRKCZ	788
ENST00000496325.5	ENSG00000067606.16	OTTHUMG00000001238.13	OTTHUMT00000317174.3	RP11-181G12.1-018	PRKCZ	563
ENST00000481140.5	ENSG00000067606.16	OTTHUMG00000001238.13	OTTHUMT00000317175.2	RP11-181G12.1-019	PRKCZ	713
ENST00000482686.5	ENSG00000067606.16	OTTHUMG00000001238.13	OTTHUMT00000003650.4	RP11-181G12.1-003	PRKCZ	614
ENST00000486681.5	ENSG00000067606.16	OTTHUMG00000001238.13	OTTHUMT00000317178.3	RP11-181G12.1-022	PRKCZ	966
ENST00000470986.5	ENSG00000067606.16	OTTHUMG00000001238.13	OTTHUMT00000100280.7	RP11-181G12.1-010	PRKCZ	706
ENST00000470511.5	ENSG00000067606.16	OTTHUMG00000001238.13	OTTHUMT00000317177.3	RP11-181G12.1-021	PRKCZ	567
ENST00000471018.6	ENSG00000067606.16	OTTHUMG00000001238.13	OTTHUMT00000003651.9	RP11-181G12.1-004	PRKCZ	716
ENST00000466352.5	ENSG00000067606.16	OTTHUMG00000001238.13	OTTHUMT00000003653.4	RP11-181G12.1-006	PRKCZ	564
ENST00000497183.5	ENSG00000067606.16	OTTHUMG00000001238.13	OTTHUMT00000100281.4	RP11-181G12.1-011	PRKCZ	763
ENST00000478770.6	ENSG00000067606.16	OTTHUMG00000001238.13	OTTHUMT00000100282.3	RP11-181G12.1-012	PRKCZ	1542
ENST00000400919.7	ENSG00000162585.16	OTTHUMG00000001404.7	-	FAAP20-204	FAAP20	1413
ENST00000428120.5	ENSG00000162585.16	OTTHUMG00000001404.7	OTTHUMT00000004065.3	RP11-181G12.3-002	FAAP20	2313
ENST00000414253.5	ENSG00000162585.16	OTTHUMG00000001404.7	OTTHUMT00000004064.3	RP11-181G12.3-001	FAAP20	2216
ENST00000400918.7	ENSG00000162585.16	OTTHUMG00000001404.7	OTTHUMT00000316542.1	RP11-181G12.3-009	FAAP20	811
ENST00000378543.2	ENSG00000162585.16	OTTHUMG00000001404.7	OTTHUMT00000100291.2	RP11-181G12.3-006	FAAP20	569
ENST00000378546.8	ENSG00000162585.16	OTTHUMG00000001404.7	OTTHUMT00000316541.1	RP11-181G12.3-008	FAAP20	729
ENST00000440825.6	ENSG00000162585.16	OTTHUMG00000001404.7	OTTHUMT00000316544.2	RP11-181G12.3-011	FAAP20	855
ENST00000420515.1	ENSG00000162585.16	OTTHUMG00000001404.7	OTTHUMT00000316543.1	RP11-181G12.3-010	FAAP20	1544
ENST00000378536.4	ENSG00000157933.9	OTTHUMG00000001407.3	OTTHUMT00000004070.1	RP11-181G12.6-001	SKI	5613
ENST00000378531.7	ENSG00000116151.13	OTTHUMG00000001402.6	OTTHUMT00000004055.1	RP4-740C4.1-001	MORN1	1798
ENST00000378529.7	ENSG00000116151.13	OTTHUMG00000001402.6	OTTHUMT00000004056.2	RP4-740C4.1-002	MORN1	1500
ENST00000449373.2	ENSG00000116151.13	OTTHUMG00000001402.6	OTTHUMT00000004058.3	RP4-740C4.1-004	MORN1	4764
ENST00000378525.2	ENSG00000116151.13	OTTHUMG00000001402.6	OTTHUMT00000471010.1	RP4-740C4.1-010	MORN1	1648
ENST00000494279.2	ENSG00000116151.13	OTTHUMG00000001402.6	OTTHUMT00000004060.2	RP4-740C4.1-006	MORN1	406
ENST00000378513.7	ENSG00000157916.19	OTTHUMG00000001403.5	-	RER1-203	RER1	3000
ENST00000378518.5	ENSG00000157916.19	OTTHUMG00000001403.5	OTTHUMT00000100284.1	RP4-740C4.2-004	RER1	522
ENST00000605895.5	ENSG00000157916.19	OTTHUMG00000001403.5	OTTHUMT00000004061.2	RP4-740C4.2-001	RER1	3044
ENST00000306256.13	ENSG00000157916.19	OTTHUMG00000001403.5	OTTHUMT00000471016.2	RP4-740C4.2-008	RER1	695
ENST00000378512.5	ENSG00000157916.19	OTTHUMG00000001403.5	OTTHUMT00000004062.1	RP4-740C4.2-002	RER1	1404
ENST00000443438.5	ENSG00000157916.19	OTTHUMG00000001403.5	OTTHUMT00000100286.2	RP4-740C4.2-006	RER1	540
ENST00000488353.2	ENSG00000157916.19	OTTHUMG00000001403.5	OTTHUMT00000004063.2	RP4-740C4.2-003	RER1	2469
ENST00000288774.7	ENSG00000157911.9	OTTHUMG00000001637.6	OTTHUMT00000004638.3	RP4-740C4.3-001	PEX10	2871
ENST00000447513.6	ENSG00000157911.9	OTTHUMG00000001637.6	OTTHUMT00000367454.1	RP4-740C4.3-002	PEX10	1997
ENST00000507596.5	ENSG00000157911.9	OTTHUMG00000001637.6	OTTHUMT00000367455.1	RP4-740C4.3-003	PEX10	1941
ENST00000510434.1	ENSG00000157911.9	OTTHUMG00000001637.6	OTTHUMT00000367457.1	RP4-740C4.3-005	PEX10	907
ENST00000508384.5	ENSG00000157911.9	OTTHUMG00000001637.6	OTTHUMT00000367456.4	RP4-740C4.3-004	PEX10	611
ENST00000502666.1	ENSG00000157911.9	OTTHUMG00000001637.6	OTTHUMT00000367460.2	RP4-740C4.3-008	PEX10	653
ENST00000514502.1	ENSG00000157911.9	OTTHUMG00000001637.6	OTTHUMT00000367458.1	RP4-740C4.3-006	PEX10	548
ENST00000609981.5	ENSG00000149527.17	OTTHUMG00000000719.4	OTTHUMT00000472710.2	RP3-395M20.1-010	PLCH2	568
ENST00000449969.5	ENSG00000149527.17	OTTHUMG00000000719.4	OTTHUMT00000001798.2	RP3-395M20.1-008	PLCH2	5450
ENST00000419816.6	ENSG00000149527.17	OTTHUMG00000000719.4	OTTHUMT00000467514.1	RP3-395M20.1-009	PLCH2	4837
ENST00000378486.7	ENSG00000149527.17	OTTHUMG00000000719.4	-	PLCH2-203	PLCH2	4837
ENST00000278878.6	ENSG00000149527.17	OTTHUMG00000000719.4	OTTHUMT00000001792.2	RP3-395M20.1-002	PLCH2	3781
ENST00000378466.7	ENSG00000157881.13	OTTHUMG00000000791.4	OTTHUMT00000002082.2	RP3-395M20.4-001	PANK4	2677
ENST00000435556.7	ENSG00000157881.13	OTTHUMG00000000791.4	OTTHUMT00000366428.2	RP3-395M20.4-008	PANK4	2524
ENST00000505228.5	ENSG00000157881.13	OTTHUMG00000000791.4	OTTHUMT00000366429.1	RP3-395M20.4-009	PANK4	1913
ENST00000502512.1	ENSG00000157881.13	OTTHUMG00000000791.4	OTTHUMT00000366432.1	RP3-395M20.4-012	PANK4	706
ENST00000468002.2	ENSG00000157881.13	OTTHUMG00000000791.4	OTTHUMT00000002085.3	RP3-395M20.4-004	PANK4	670
ENST00000486396.1	ENSG00000157881.13	OTTHUMG00000000791.4	OTTHUMT00000002086.2	RP3-395M20.4-005	PANK4	879
ENST00000502770.1	ENSG00000157881.13	OTTHUMG00000000791.4	OTTHUMT00000366427.2	RP3-395M20.4-007	PANK4	1041
ENST00000378453.3	ENSG00000197921.5	OTTHUMG00000000793.1	OTTHUMT00000002102.1	RP3-395M20.5-001	HES5	1306
ENST00000426449.5	ENSG00000157873.17	OTTHUMG00000000792.18	OTTHUMT00000002098.14	RP3-395M20.6-011	TNFRSF14	660
ENST00000434817.5	ENSG00000157873.17	OTTHUMG00000000792.18	OTTHUMT00000002095.3	RP3-395M20.6-008	TNFRSF14	834
ENST00000435221.6	ENSG00000157873.17	OTTHUMG00000000792.18	OTTHUMT00000002094.4	RP3-395M20.6-007	TNFRSF14	1225
ENST00000451778.5	ENSG00000157873.17	OTTHUMG00000000792.18	OTTHUMT00000002093.13	RP3-395M20.6-006	TNFRSF14	827
ENST00000409119.5	ENSG00000157873.17	OTTHUMG00000000792.18	OTTHUMT00000002096.2	RP3-395M20.6-009	TNFRSF14	896
ENST00000355716.4	ENSG00000157873.17	OTTHUMG00000000792.18	OTTHUMT00000002088.1	RP3-395M20.6-001	TNFRSF14	1707
ENST00000482602.5	ENSG00000157873.17	OTTHUMG00000000792.18	OTTHUMT00000002091.4	RP3-395M20.6-004	TNFRSF14	434
ENST00000444521.6	ENSG00000157870.14	OTTHUMG00000000847.5	-	FAM213B-205	FAM213B	2827
ENST00000378425.9	ENSG00000157870.14	OTTHUMG00000000847.5	-	FAM213B-202	FAM213B	2665
ENST00000419916.6	ENSG00000157870.14	OTTHUMG00000000847.5	OTTHUMT00000002401.2	RP3-395M20.10-001	FAM213B	2749
ENST00000378424.8	ENSG00000157870.14	OTTHUMG00000000847.5	OTTHUMT00000002402.2	RP3-395M20.10-002	FAM213B	2765
ENST00000537325.5	ENSG00000157870.14	OTTHUMG00000000847.5	OTTHUMT00000473549.1	RP3-395M20.10-014	FAM213B	1096
ENST00000378427.5	ENSG00000157870.14	OTTHUMG00000000847.5	OTTHUMT00000002403.2	RP3-395M20.10-003	FAM213B	2689
ENST00000465233.5	ENSG00000157870.14	OTTHUMG00000000847.5	OTTHUMT00000002411.3	RP3-395M20.10-011	FAM213B	589
ENST00000498083.1	ENSG00000157870.14	OTTHUMG00000000847.5	OTTHUMT00000002410.3	RP3-395M20.10-010	FAM213B	464
ENST00000471840.5	ENSG00000142606.15	OTTHUMG00000000846.4	OTTHUMT00000002396.2	RP3-395M20.11-002	MMEL1	552
ENST00000378412.7	ENSG00000142606.15	OTTHUMG00000000846.4	OTTHUMT00000002395.2	RP3-395M20.11-001	MMEL1	2849
ENST00000502556.5	ENSG00000142606.15	OTTHUMG00000000846.4	OTTHUMT00000359554.1	RP3-395M20.11-006	MMEL1	1943
ENST00000504800.5	ENSG00000142606.15	OTTHUMG00000000846.4	OTTHUMT00000359555.2	RP3-395M20.11-007	MMEL1	2443
ENST00000401095.8	ENSG00000215912.12	OTTHUMG00000000539.10	OTTHUMT00000001290.10	RP13-436F16.2-001	TTC34	8814
ENST00000637179.1	ENSG00000215912.12	OTTHUMG00000000539.10	-	TTC34-202	TTC34	1775
ENST00000378404.3	ENSG00000169717.6	OTTHUMG00000000562.1	OTTHUMT00000001331.1	RP11-333E3.1-001	ACTRT2	1421
ENST00000511072.5	ENSG00000142611.16	OTTHUMG00000000581.9	OTTHUMT00000367522.1	RP4-785P20.1-007	PRDM16	4282
ENST00000378391.6	ENSG00000142611.16	OTTHUMG00000000581.9	OTTHUMT00000001384.2	RP4-785P20.1-003	PRDM16	5447
ENST00000514189.5	ENSG00000142611.16	OTTHUMG00000000581.9	OTTHUMT00000367523.1	RP4-785P20.1-008	PRDM16	4236
ENST00000270722.9	ENSG00000142611.16	OTTHUMG00000000581.9	OTTHUMT00000001382.3	RP4-785P20.1-001	PRDM16	8690
ENST00000463591.1	ENSG00000142611.16	OTTHUMG00000000581.9	OTTHUMT00000001508.2	RP4-785P20.1-004	PRDM16	384
ENST00000509860.1	ENSG00000142611.16	OTTHUMG00000000581.9	OTTHUMT00000001383.3	RP4-785P20.1-002	PRDM16	3737
ENST00000378378.8	ENSG00000130762.14	OTTHUMG00000000625.4	OTTHUMT00000001515.1	RP11-168F9.1-001	ARHGEF16	3061
ENST00000378373.5	ENSG00000130762.14	OTTHUMG00000000625.4	OTTHUMT00000001516.2	RP11-168F9.1-002	ARHGEF16	2211
ENST00000378371.6	ENSG00000130762.14	OTTHUMG00000000625.4	OTTHUMT00000001517.1	RP11-168F9.1-003	ARHGEF16	2219
ENST00000445297.5	ENSG00000130762.14	OTTHUMG00000000625.4	OTTHUMT00000001519.3	RP11-168F9.1-005	ARHGEF16	836
ENST00000418137.1	ENSG00000130762.14	OTTHUMG00000000625.4	OTTHUMT00000324124.2	RP11-168F9.1-007	ARHGEF16	576
ENST00000294599.8	ENSG00000162591.15	OTTHUMG00000000611.7	OTTHUMT00000001469.3	RP11-46F15.1-001	MEGF6	4501
ENST00000356575.8	ENSG00000162591.15	OTTHUMG00000000611.7	OTTHUMT00000354866.1	RP11-46F15.1-007	MEGF6	5455
ENST00000485002.6	ENSG00000162591.15	OTTHUMG00000000611.7	OTTHUMT00000001546.4	RP11-46F15.1-002	MEGF6	4705
ENST00000491842.1	ENSG00000162591.15	OTTHUMG00000000611.7	OTTHUMT00000001549.3	RP11-46F15.1-005	MEGF6	743
ENST00000378344.6	ENSG00000158109.14	OTTHUMG00000000609.1	OTTHUMT00000001466.1	RP11-46F15.3-001	TPRG1L	2414
ENST00000344579.5	ENSG00000158109.14	OTTHUMG00000000609.1	OTTHUMT00000001467.1	RP11-46F15.3-002	TPRG1L	2189
ENST00000378322.7	ENSG00000116213.15	OTTHUMG00000000612.5	OTTHUMT00000001471.1	RP11-46F15.4-002	WRAP73	1998
ENST00000270708.11	ENSG00000116213.15	OTTHUMG00000000612.5	OTTHUMT00000001470.1	RP11-46F15.4-001	WRAP73	1665
ENST00000424367.5	ENSG00000116213.15	OTTHUMG00000000612.5	OTTHUMT00000001474.2	RP11-46F15.4-005	WRAP73	940
ENST00000465916.5	ENSG00000116213.15	OTTHUMG00000000612.5	OTTHUMT00000001473.3	RP11-46F15.4-004	WRAP73	779
ENST00000419924.2	ENSG00000116213.15	OTTHUMG00000000612.5	OTTHUMT00000001475.4	RP11-46F15.4-006	WRAP73	603
ENST00000378295.8	ENSG00000078900.14	OTTHUMG00000000610.6	OTTHUMT00000001468.4	RP5-1092A11.1-001	TP73	5188
ENST00000604074.5	ENSG00000078900.14	OTTHUMG00000000610.6	OTTHUMT00000469084.1	RP5-1092A11.1-006	TP73	4806
ENST00000354437.8	ENSG00000078900.14	OTTHUMG00000000610.6	OTTHUMT00000009530.1	RP5-1092A11.1-002	TP73	2140
ENST00000357733.7	ENSG00000078900.14	OTTHUMG00000000610.6	-	TP73-203	TP73	4899
ENST00000346387.8	ENSG00000078900.14	OTTHUMG00000000610.6	-	TP73-201	TP73	4854
ENST00000603362.5	ENSG00000078900.14	OTTHUMG00000000610.6	OTTHUMT00000469121.2	RP5-1092A11.1-012	TP73	1668
ENST00000604479.5	ENSG00000078900.14	OTTHUMG00000000610.6	OTTHUMT00000469122.1	RP5-1092A11.1-013	TP73	1623
ENST00000378285.5	ENSG00000078900.14	OTTHUMG00000000610.6	OTTHUMT00000009532.1	RP5-1092A11.1-004	TP73	2117
ENST00000378280.5	ENSG00000078900.14	OTTHUMG00000000610.6	OTTHUMT00000009533.1	RP5-1092A11.1-005	TP73	2062
ENST00000378288.8	ENSG00000078900.14	OTTHUMG00000000610.6	OTTHUMT00000009531.1	RP5-1092A11.1-003	TP73	5120
ENST00000378290.4	ENSG00000078900.14	OTTHUMG00000000610.6	OTTHUMT00000469088.1	RP5-1092A11.1-007	TP73	1831
ENST00000294600.6	ENSG00000162592.9	OTTHUMG00000003504.4	OTTHUMT00000009740.2	RP1-286D6.1-001	CCDC27	2176
ENST00000462521.2	ENSG00000162592.9	OTTHUMG00000003504.4	OTTHUMT00000009741.3	RP1-286D6.1-002	CCDC27	2252
ENST00000642557.1	ENSG00000235169.8	OTTHUMG00000003505.6	OTTHUMT00000493845.1	RP1-286D6.2-004	SMIM1	446
ENST00000561886.2	ENSG00000235169.8	OTTHUMG00000003505.6	OTTHUMT00000431890.2	RP1-286D6.2-003	SMIM1	509
ENST00000444870.7	ENSG00000235169.8	OTTHUMG00000003505.6	OTTHUMT00000009742.3	RP1-286D6.2-001	SMIM1	547
ENST00000452264.1	ENSG00000235169.8	OTTHUMG00000003505.6	OTTHUMT00000009743.4	RP1-286D6.2-002	SMIM1	447
ENST00000378251.2	ENSG00000130764.9	OTTHUMG00000003506.3	OTTHUMT00000009744.2	RP1-286D6.3-001	LRRC47	4310
ENST00000479239.1	ENSG00000130764.9	OTTHUMG00000003506.3	OTTHUMT00000009746.2	RP1-286D6.3-003	LRRC47	434
ENST00000378230.7	ENSG00000116198.12	OTTHUMG00000003507.5	OTTHUMT00000009747.3	RP1-286D6.4-001	CEP104	6424
ENST00000438539.5	ENSG00000116198.12	OTTHUMG00000003507.5	OTTHUMT00000009814.1	RP1-286D6.4-007	CEP104	683
ENST00000461667.1	ENSG00000116198.12	OTTHUMG00000003507.5	OTTHUMT00000009815.2	RP1-286D6.4-008	CEP104	926
ENST00000443466.1	ENSG00000116198.12	OTTHUMG00000003507.5	OTTHUMT00000009812.2	RP1-286D6.4-005	CEP104	430
ENST00000428079.5	ENSG00000116198.12	OTTHUMG00000003507.5	OTTHUMT00000009750.2	RP1-286D6.4-004	CEP104	918
ENST00000378223.3	ENSG00000116198.12	OTTHUMG00000003507.5	OTTHUMT00000009748.1	RP1-286D6.4-002	CEP104	1121
ENST00000625756.2	ENSG00000169598.15	OTTHUMG00000003525.6	-	DFFB-212	DFFB	649
ENST00000338895.7	ENSG00000169598.15	OTTHUMG00000003525.6	-	DFFB-201	DFFB	3105
ENST00000378209.7	ENSG00000169598.15	OTTHUMG00000003525.6	OTTHUMT00000009821.2	RP13-531C17.1-001	DFFB	3028
ENST00000491998.5	ENSG00000169598.15	OTTHUMG00000003525.6	OTTHUMT00000009869.4	RP13-531C17.1-005	DFFB	3152
ENST00000468793.5	ENSG00000169598.15	OTTHUMG00000003525.6	OTTHUMT00000009822.2	RP13-531C17.1-002	DFFB	2986
ENST00000477548.5	ENSG00000169598.15	OTTHUMG00000003525.6	OTTHUMT00000009823.3	RP13-531C17.1-003	DFFB	2923
ENST00000339350.7	ENSG00000169598.15	OTTHUMG00000003525.6	OTTHUMT00000009824.3	RP13-531C17.1-004	DFFB	3005
ENST00000378206.5	ENSG00000169598.15	OTTHUMG00000003525.6	OTTHUMT00000009910.2	RP13-531C17.1-007	DFFB	2842
ENST00000475969.5	ENSG00000169598.15	OTTHUMG00000003525.6	OTTHUMT00000009870.2	RP13-531C17.1-006	DFFB	2731
ENST00000341385.4	ENSG00000169598.15	OTTHUMG00000003525.6	-	DFFB-203	DFFB	572
ENST00000461150.1	ENSG00000169598.15	OTTHUMG00000003525.6	OTTHUMT00000009912.2	RP13-531C17.1-009	DFFB	686
ENST00000361605.3	ENSG00000198912.10	OTTHUMG00000003739.1	OTTHUMT00000010539.1	RP13-531C17.2-001	C1orf174	1666
ENST00000378190.7	ENSG00000196581.10	OTTHUMG00000000645.6	OTTHUMT00000001543.4	RP3-426F10.1-002	AJAP1	2383
ENST00000378191.4	ENSG00000196581.10	OTTHUMG00000000645.6	OTTHUMT00000001542.3	RP3-426F10.1-001	AJAP1	11666
ENST00000489180.6	ENSG00000131697.17	OTTHUMG00000000701.6	OTTHUMT00000001716.4	RP11-33M12.1-002	NPHP4	5548
ENST00000378156.8	ENSG00000131697.17	OTTHUMG00000000701.6	OTTHUMT00000001715.2	RP11-33M12.1-001	NPHP4	4994
ENST00000378169.7	ENSG00000131697.17	OTTHUMG00000000701.6	OTTHUMT00000367612.1	RP11-33M12.1-011	NPHP4	4213
ENST00000622020.4	ENSG00000131697.17	OTTHUMG00000000701.6	-	NPHP4-211	NPHP4	3004
ENST00000466897.1	ENSG00000131697.17	OTTHUMG00000000701.6	OTTHUMT00000001719.3	RP11-33M12.1-005	NPHP4	1192
ENST00000378111.5	ENSG00000069424.14	OTTHUMG00000000795.9	OTTHUMT00000002116.1	RP1-233K16.1-003	KCNAB2	822
ENST00000378097.5	ENSG00000069424.14	OTTHUMG00000000795.9	OTTHUMT00000002119.3	RP1-233K16.1-001	KCNAB2	4201
ENST00000378092.5	ENSG00000069424.14	OTTHUMG00000000795.9	OTTHUMT00000002115.2	RP1-233K16.1-002	KCNAB2	1202
ENST00000445501.5	ENSG00000069424.14	OTTHUMG00000000795.9	OTTHUMT00000002192.2	RP1-233K16.1-009	KCNAB2	486
ENST00000352527.5	ENSG00000069424.14	OTTHUMG00000000795.9	-	KCNAB2-203	KCNAB2	4165
ENST00000341524.5	ENSG00000069424.14	OTTHUMG00000000795.9	-	KCNAB2-202	KCNAB2	4207
ENST00000389632.8	ENSG00000069424.14	OTTHUMG00000000795.9	OTTHUMT00000002193.2	RP1-233K16.1-010	KCNAB2	959
ENST00000428161.5	ENSG00000069424.14	OTTHUMG00000000795.9	OTTHUMT00000002120.2	RP1-233K16.1-007	KCNAB2	961
ENST00000602612.5	ENSG00000069424.14	OTTHUMG00000000795.9	OTTHUMT00000467525.1	RP1-233K16.1-015	KCNAB2	2396
ENST00000164247.5	ENSG00000069424.14	OTTHUMG00000000795.9	OTTHUMT00000002114.3	RP1-233K16.1-006	KCNAB2	4273
ENST00000472700.6	ENSG00000069424.14	OTTHUMG00000000795.9	OTTHUMT00000002822.2	RP1-233K16.1-013	KCNAB2	536
ENST00000378083.7	ENSG00000069424.14	OTTHUMG00000000795.9	OTTHUMT00000467526.1	RP1-233K16.1-016	KCNAB2	4142
ENST00000458166.6	ENSG00000069424.14	OTTHUMG00000000795.9	OTTHUMT00000473569.1	RP1-233K16.1-017	KCNAB2	1336
ENST00000462676.2	ENSG00000069424.14	OTTHUMG00000000795.9	OTTHUMT00000002821.2	RP1-233K16.1-012	KCNAB2	683
ENST00000262450.7	ENSG00000116254.17	OTTHUMG00000000952.6	OTTHUMT00000002823.2	RP1-233K16.2-001	CHD5	9646
ENST00000475121.1	ENSG00000116254.17	OTTHUMG00000000952.6	OTTHUMT00000002825.2	RP1-233K16.2-003	CHD5	558
ENST00000462991.5	ENSG00000116254.17	OTTHUMG00000000952.6	OTTHUMT00000002826.4	RP1-233K16.2-004	CHD5	4396
ENST00000377999.5	ENSG00000116254.17	OTTHUMG00000000952.6	OTTHUMT00000002827.2	RP1-233K16.2-005	CHD5	3044
ENST00000496404.1	ENSG00000116254.17	OTTHUMG00000000952.6	OTTHUMT00000002824.4	RP1-233K16.2-002	CHD5	4966
ENST00000491020.1	ENSG00000116254.17	OTTHUMG00000000952.6	OTTHUMT00000002828.2	RP1-233K16.2-006	CHD5	646
ENST00000484532.5	ENSG00000116251.9	OTTHUMG00000000953.5	OTTHUMT00000003213.2	RP1-120G22.1-004	RPL22	449
ENST00000234875.8	ENSG00000116251.9	OTTHUMG00000000953.5	OTTHUMT00000002830.1	RP1-120G22.1-001	RPL22	2078
ENST00000497965.5	ENSG00000116251.9	OTTHUMG00000000953.5	OTTHUMT00000002831.2	RP1-120G22.1-002	RPL22	786
ENST00000471204.5	ENSG00000116251.9	OTTHUMG00000000953.5	OTTHUMT00000003678.3	RP1-120G22.1-007	RPL22	524
ENST00000465387.5	ENSG00000116251.9	OTTHUMG00000000953.5	OTTHUMT00000003214.3	RP1-120G22.1-005	RPL22	508
ENST00000462296.5	ENSG00000116251.9	OTTHUMG00000000953.5	OTTHUMT00000003679.3	RP1-120G22.1-008	RPL22	600
ENST00000465335.1	ENSG00000116251.9	OTTHUMG00000000953.5	OTTHUMT00000003677.2	RP1-120G22.1-006	RPL22	806
ENST00000377939.4	ENSG00000158286.12	OTTHUMG00000001089.4	OTTHUMT00000003669.2	RP1-120G22.3-001	RNF207	3924
ENST00000343813.9	ENSG00000116237.15	OTTHUMG00000001254.2	OTTHUMT00000003681.1	RP1-120G22.4-001	ICMT	4771
ENST00000489498.5	ENSG00000116237.15	OTTHUMG00000001254.2	OTTHUMT00000003682.2	RP1-120G22.4-002	ICMT	2612
ENST00000474756.1	ENSG00000116237.15	OTTHUMG00000001254.2	OTTHUMT00000003685.2	RP1-120G22.4-006	ICMT	1227
ENST00000377898.3	ENSG00000173673.7	OTTHUMG00000001271.3	OTTHUMT00000003716.3	RP1-120G22.7-002	HES3	697
ENST00000377893.2	ENSG00000158292.6	OTTHUMG00000001272.2	OTTHUMT00000003717.2	RP1-120G22.8-001	GPR153	4082
ENST00000608083.5	ENSG00000097021.19	OTTHUMG00000001295.8	OTTHUMT00000473098.1	RP1-120G22.10-009	ACOT7	1403
ENST00000377842.7	ENSG00000097021.19	OTTHUMG00000001295.8	OTTHUMT00000003777.2	RP1-120G22.10-005	ACOT7	1813
ENST00000377845.7	ENSG00000097021.19	OTTHUMG00000001295.8	OTTHUMT00000003776.1	RP1-120G22.10-004	ACOT7	1432
ENST00000377855.6	ENSG00000097021.19	OTTHUMG00000001295.8	OTTHUMT00000003773.1	RP1-120G22.10-001	ACOT7	1614
ENST00000377860.8	ENSG00000097021.19	OTTHUMG00000001295.8	OTTHUMT00000003774.4	RP1-120G22.10-002	ACOT7	1472
ENST00000418124.5	ENSG00000097021.19	OTTHUMG00000001295.8	OTTHUMT00000003775.4	RP1-120G22.10-003	ACOT7	1564
ENST00000545482.5	ENSG00000097021.19	OTTHUMG00000001295.8	-	ACOT7-209	ACOT7	1804
ENST00000361521.8	ENSG00000097021.19	OTTHUMG00000001295.8	OTTHUMT00000003778.2	RP1-120G22.10-006	ACOT7	2429
ENST00000473466.2	ENSG00000097021.19	OTTHUMG00000001295.8	OTTHUMT00000003780.3	RP1-120G22.10-008	ACOT7	868
ENST00000377837.5	ENSG00000069812.11	OTTHUMG00000000752.2	OTTHUMT00000001882.1	RP1-202O8.1-002	HES2	1222
ENST00000377836.8	ENSG00000069812.11	OTTHUMG00000000752.2	OTTHUMT00000001883.1	RP1-202O8.1-003	HES2	507
ENST00000377834.8	ENSG00000069812.11	OTTHUMG00000000752.2	OTTHUMT00000001881.1	RP1-202O8.1-001	HES2	4262
ENST00000487437.5	ENSG00000069812.11	OTTHUMG00000000752.2	OTTHUMT00000001884.2	RP1-202O8.1-004	HES2	968
ENST00000489730.1	ENSG00000069812.11	OTTHUMG00000000752.2	OTTHUMT00000001885.2	RP1-202O8.1-005	HES2	730
ENST00000645284.1	ENSG00000187017.16	OTTHUMG00000000753.11	OTTHUMT00000495656.2	RP4-650H14.1-017	ESPN	3543
ENST00000636330.1	ENSG00000187017.16	OTTHUMG00000000753.11	OTTHUMT00000489026.2	RP4-650H14.1-016	ESPN	4731
ENST00000377828.5	ENSG00000187017.16	OTTHUMG00000000753.11	OTTHUMT00000001887.3	RP4-650H14.1-001	ESPN	3531
ENST00000418286.1	ENSG00000187017.16	OTTHUMG00000000753.11	OTTHUMT00000001929.3	RP4-650H14.1-002	ESPN	641
ENST00000632803.1	ENSG00000187017.16	OTTHUMG00000000753.11	OTTHUMT00000487967.2	RP4-650H14.1-010	ESPN	455
ENST00000632593.1	ENSG00000187017.16	OTTHUMG00000000753.11	OTTHUMT00000487968.2	RP4-650H14.1-011	ESPN	506
ENST00000416731.5	ENSG00000187017.16	OTTHUMG00000000753.11	-	ESPN-202	ESPN	1338
ENST00000461727.6	ENSG00000187017.16	OTTHUMG00000000753.11	OTTHUMT00000099350.3	RP4-650H14.1-009	ESPN	1339
ENST00000475228.6	ENSG00000187017.16	OTTHUMG00000000753.11	OTTHUMT00000001930.5	RP4-650H14.1-004	ESPN	813
ENST00000478323.1	ENSG00000187017.16	OTTHUMG00000000753.11	OTTHUMT00000001931.3	RP4-650H14.1-005	ESPN	270
ENST00000633239.1	ENSG00000187017.16	OTTHUMG00000000753.11	OTTHUMT00000487969.1	RP4-650H14.1-014	ESPN	1494
ENST00000475479.2	ENSG00000187017.16	OTTHUMG00000000753.11	OTTHUMT00000001932.3	RP4-650H14.1-006	ESPN	360
ENST00000636644.1	ENSG00000187017.16	OTTHUMG00000000753.11	OTTHUMT00000489027.1	RP4-650H14.1-015	ESPN	544
ENST00000434576.2	ENSG00000187017.16	OTTHUMG00000000753.11	OTTHUMT00000002257.2	RP4-650H14.1-007	ESPN	747
ENST00000477679.2	ENSG00000187017.16	OTTHUMG00000000753.11	OTTHUMT00000001933.3	RP4-650H14.1-003	ESPN	879
ENST00000485036.5	ENSG00000215788.9	OTTHUMG00000000831.7	OTTHUMT00000002260.4	RP4-650H14.2-002	TNFRSF25	1726
ENST00000480393.5	ENSG00000215788.9	OTTHUMG00000000831.7	OTTHUMT00000002261.3	RP4-650H14.2-003	TNFRSF25	1706
ENST00000377782.7	ENSG00000215788.9	OTTHUMG00000000831.7	OTTHUMT00000002262.1	RP4-650H14.2-004	TNFRSF25	1632
ENST00000356876.7	ENSG00000215788.9	OTTHUMG00000000831.7	OTTHUMT00000002259.1	RP4-650H14.2-001	TNFRSF25	1625
ENST00000351959.9	ENSG00000215788.9	OTTHUMG00000000831.7	OTTHUMT00000366679.1	RP4-650H14.2-013	TNFRSF25	1441
ENST00000414040.6	ENSG00000215788.9	OTTHUMG00000000831.7	OTTHUMT00000002267.2	RP4-650H14.2-009	TNFRSF25	1198
ENST00000351748.7	ENSG00000215788.9	OTTHUMG00000000831.7	OTTHUMT00000366681.2	RP4-650H14.2-015	TNFRSF25	705
ENST00000348333.7	ENSG00000215788.9	OTTHUMG00000000831.7	OTTHUMT00000366682.1	RP4-650H14.2-016	TNFRSF25	1119
ENST00000502588.5	ENSG00000215788.9	OTTHUMG00000000831.7	OTTHUMT00000366683.1	RP4-650H14.2-017	TNFRSF25	952
ENST00000502730.5	ENSG00000215788.9	OTTHUMG00000000831.7	OTTHUMT00000366684.1	RP4-650H14.2-018	TNFRSF25	838
ENST00000510563.5	ENSG00000215788.9	OTTHUMG00000000831.7	OTTHUMT00000366685.1	RP4-650H14.2-019	TNFRSF25	1087
ENST00000481401.5	ENSG00000215788.9	OTTHUMG00000000831.7	OTTHUMT00000099349.3	RP4-650H14.2-012	TNFRSF25	764
ENST00000535355.5	ENSG00000171680.21	OTTHUMG00000000905.4	-	PLEKHG5-211	PLEKHG5	4725
ENST00000400913.5	ENSG00000171680.21	OTTHUMG00000000905.4	-	PLEKHG5-207	PLEKHG5	4698
ENST00000340850.9	ENSG00000171680.21	OTTHUMG00000000905.4	-	PLEKHG5-201	PLEKHG5	4715
ENST00000537245.5	ENSG00000171680.21	OTTHUMG00000000905.4	-	PLEKHG5-212	PLEKHG5	4794
ENST00000377748.5	ENSG00000171680.21	OTTHUMG00000000905.4	OTTHUMT00000002630.1	RP4-650H14.3-001	PLEKHG5	5221
ENST00000377725.5	ENSG00000171680.21	OTTHUMG00000000905.4	OTTHUMT00000002635.2	RP4-650H14.3-006	PLEKHG5	3475
ENST00000377728.7	ENSG00000171680.21	OTTHUMG00000000905.4	OTTHUMT00000002634.1	RP4-650H14.3-005	PLEKHG5	3613
ENST00000377732.5	ENSG00000171680.21	OTTHUMG00000000905.4	OTTHUMT00000002633.1	RP4-650H14.3-004	PLEKHG5	3753
ENST00000400915.7	ENSG00000171680.21	OTTHUMG00000000905.4	OTTHUMT00000002631.1	RP4-650H14.3-002	PLEKHG5	3697
ENST00000377740.4	ENSG00000171680.21	OTTHUMG00000000905.4	OTTHUMT00000002632.1	RP4-650H14.3-003	PLEKHG5	3550
ENST00000639593.1	ENSG00000171680.21	OTTHUMG00000000905.4	OTTHUMT00000491975.1	RP4-650H14.3-010	PLEKHG5	210
ENST00000377705.5	ENSG00000162408.10	OTTHUMG00000000904.1	OTTHUMT00000002625.1	RP11-58A11.1-001	NOL9	6649
ENST00000333172.10	ENSG00000173662.20	OTTHUMG00000001441.3	OTTHUMT00000004211.1	RP11-58A11.3-001	TAS1R1	2892
ENST00000351136.7	ENSG00000173662.20	OTTHUMG00000001441.3	OTTHUMT00000004214.2	RP11-58A11.3-004	TAS1R1	1871
ENST00000411823.5	ENSG00000173662.20	OTTHUMG00000001441.3	OTTHUMT00000004212.1	RP11-58A11.3-002	TAS1R1	1811
ENST00000415267.1	ENSG00000173662.20	OTTHUMG00000001441.3	OTTHUMT00000004213.2	RP11-58A11.3-003	TAS1R1	740
ENST00000319084.9	ENSG00000204859.12	OTTHUMG00000001438.4	OTTHUMT00000004196.3	RP11-58A11.4-004	ZBTB48	1050
ENST00000435905.5	ENSG00000204859.12	OTTHUMG00000001438.4	OTTHUMT00000004197.2	RP11-58A11.4-005	ZBTB48	1001
ENST00000377674.8	ENSG00000204859.12	OTTHUMG00000001438.4	OTTHUMT00000004193.1	RP11-58A11.4-001	ZBTB48	2293
ENST00000488936.1	ENSG00000204859.12	OTTHUMG00000001438.4	OTTHUMT00000004198.3	RP11-58A11.4-006	ZBTB48	784
ENST00000466813.1	ENSG00000204859.12	OTTHUMG00000001438.4	OTTHUMT00000004199.2	RP11-58A11.4-007	ZBTB48	790
ENST00000377658.8	ENSG00000162413.16	OTTHUMG00000001437.3	OTTHUMT00000004188.1	RP11-58A11.5-001	KLHL21	4487
ENST00000377663.3	ENSG00000162413.16	OTTHUMG00000001437.3	OTTHUMT00000004189.1	RP11-58A11.5-002	KLHL21	6445
ENST00000467612.5	ENSG00000162413.16	OTTHUMG00000001437.3	OTTHUMT00000004191.2	RP11-58A11.5-004	KLHL21	1056
ENST00000610898.1	ENSG00000162413.16	OTTHUMG00000001437.3	-	KLHL21-206	KLHL21	1945
ENST00000496707.5	ENSG00000162413.16	OTTHUMG00000001437.3	OTTHUMT00000004192.3	RP11-58A11.5-005	KLHL21	824
ENST00000463043.1	ENSG00000162413.16	OTTHUMG00000001437.3	OTTHUMT00000004190.2	RP11-58A11.5-003	KLHL21	667
ENST00000377648.4	ENSG00000116273.5	OTTHUMG00000001439.1	OTTHUMT00000004201.1	RP1-126A5.1-001	PHF13	3681
ENST00000054650.8	ENSG00000041988.15	OTTHUMG00000001440.3	OTTHUMT00000004203.1	RP1-126A5.2-001	THAP3	1366
ENST00000307896.10	ENSG00000041988.15	OTTHUMG00000001440.3	OTTHUMT00000004205.1	RP1-126A5.2-003	THAP3	1046
ENST00000377627.7	ENSG00000041988.15	OTTHUMG00000001440.3	OTTHUMT00000004210.1	RP1-126A5.2-008	THAP3	2053
ENST00000487819.5	ENSG00000041988.15	OTTHUMG00000001440.3	OTTHUMT00000004206.2	RP1-126A5.2-004	THAP3	840
ENST00000472925.1	ENSG00000041988.15	OTTHUMG00000001440.3	OTTHUMT00000004207.2	RP1-126A5.2-005	THAP3	983
ENST00000451196.5	ENSG00000007923.15	OTTHUMG00000001443.4	OTTHUMT00000004218.1	RP1-126A5.3-003	DNAJC11	1357
ENST00000377577.9	ENSG00000007923.15	OTTHUMG00000001443.4	OTTHUMT00000004216.3	RP1-126A5.3-001	DNAJC11	3311
ENST00000294401.11	ENSG00000007923.15	OTTHUMG00000001443.4	OTTHUMT00000004217.3	RP1-126A5.3-002	DNAJC11	2210
ENST00000426784.1	ENSG00000007923.15	OTTHUMG00000001443.4	OTTHUMT00000004975.2	RP1-126A5.3-009	DNAJC11	975
ENST00000303635.11	ENSG00000171735.18	OTTHUMG00000001212.6	OTTHUMT00000003588.4	RP3-467L1.1-001	CAMTA1	8444
ENST00000473578.5	ENSG00000171735.18	OTTHUMG00000001212.6	OTTHUMT00000003597.2	RP3-467L1.1-010	CAMTA1	567
ENST00000557126.5	ENSG00000171735.18	OTTHUMG00000001212.6	OTTHUMT00000409642.1	RP3-467L1.1-016	CAMTA1	486
ENST00000467404.6	ENSG00000171735.18	OTTHUMG00000001212.6	OTTHUMT00000003590.2	RP3-467L1.1-003	CAMTA1	546
ENST00000461311.1	ENSG00000171735.18	OTTHUMG00000001212.6	OTTHUMT00000003592.2	RP3-467L1.1-005	CAMTA1	431
ENST00000486138.1	ENSG00000171735.18	OTTHUMG00000001212.6	OTTHUMT00000003591.2	RP3-467L1.1-004	CAMTA1	392
ENST00000482934.1	ENSG00000171735.18	OTTHUMG00000001212.6	OTTHUMT00000003599.2	RP3-467L1.1-012	CAMTA1	743
ENST00000495233.5	ENSG00000171735.18	OTTHUMG00000001212.6	OTTHUMT00000003601.2	RP3-467L1.1-014	CAMTA1	3247
ENST00000490905.5	ENSG00000171735.18	OTTHUMG00000001212.6	OTTHUMT00000003600.2	RP3-467L1.1-013	CAMTA1	2053
ENST00000476864.1	ENSG00000171735.18	OTTHUMG00000001212.6	OTTHUMT00000003602.3	RP3-467L1.1-015	CAMTA1	714
ENST00000054666.10	ENSG00000049245.12	OTTHUMG00000001225.3	OTTHUMT00000003625.1	RP3-467L1.2-001	VAMP3	2205
ENST00000470357.1	ENSG00000049245.12	OTTHUMG00000001225.3	OTTHUMT00000003626.2	RP3-467L1.2-002	VAMP3	954
ENST00000377541.5	ENSG00000049246.14	OTTHUMG00000001216.3	OTTHUMT00000003608.1	RP3-467L1.3-003	PER3	1524
ENST00000613533.4	ENSG00000049246.14	OTTHUMG00000001216.3	-	PER3-208	PER3	6318
ENST00000614998.4	ENSG00000049246.14	OTTHUMG00000001216.3	-	PER3-209	PER3	6261
ENST00000377532.7	ENSG00000049246.14	OTTHUMG00000001216.3	OTTHUMT00000003606.1	RP3-467L1.3-001	PER3	6279
ENST00000361923.2	ENSG00000049246.14	OTTHUMG00000001216.3	OTTHUMT00000003607.1	RP3-467L1.3-002	PER3	6203
ENST00000377516.6	ENSG00000049247.13	OTTHUMG00000001218.3	OTTHUMT00000003611.1	RP3-467L1.5-001	UTS2	1601
ENST00000361696.9	ENSG00000049247.13	OTTHUMG00000001218.3	OTTHUMT00000003612.2	RP3-467L1.5-002	UTS2	559
ENST00000054668.5	ENSG00000049247.13	OTTHUMG00000001218.3	OTTHUMT00000003613.2	RP3-467L1.5-003	UTS2	420
ENST00000615230.4	ENSG00000049249.8	OTTHUMG00000001223.3	-	TNFRSF9-204	TNFRSF9	5970
ENST00000377507.7	ENSG00000049249.8	OTTHUMG00000001223.3	OTTHUMT00000003622.1	RP5-892F13.1-001	TNFRSF9	1923
ENST00000474475.1	ENSG00000049249.8	OTTHUMG00000001223.3	OTTHUMT00000083600.2	RP5-892F13.1-003	TNFRSF9	445
ENST00000492571.1	ENSG00000049249.8	OTTHUMG00000001223.3	OTTHUMT00000003623.2	RP5-892F13.1-002	TNFRSF9	584
ENST00000493373.5	ENSG00000116288.12	OTTHUMG00000001210.3	OTTHUMT00000003580.3	CTA-215D11.1-004	PARK7	624
ENST00000338639.9	ENSG00000116288.12	OTTHUMG00000001210.3	OTTHUMT00000003578.1	CTA-215D11.1-002	PARK7	949
ENST00000493678.5	ENSG00000116288.12	OTTHUMG00000001210.3	OTTHUMT00000003577.1	CTA-215D11.1-001	PARK7	1088
ENST00000377493.9	ENSG00000116288.12	OTTHUMG00000001210.3	OTTHUMT00000003579.2	CTA-215D11.1-003	PARK7	795
ENST00000377491.5	ENSG00000116288.12	OTTHUMG00000001210.3	OTTHUMT00000003581.1	CTA-215D11.1-005	PARK7	977
ENST00000377488.5	ENSG00000116288.12	OTTHUMG00000001210.3	OTTHUMT00000003582.1	CTA-215D11.1-006	PARK7	783
ENST00000469225.1	ENSG00000116288.12	OTTHUMG00000001210.3	OTTHUMT00000003586.2	CTA-215D11.1-010	PARK7	711
ENST00000474874.5	ENSG00000116285.12	OTTHUMG00000001221.3	OTTHUMT00000003619.2	CTA-215D11.2-003	ERRFI1	479
ENST00000377482.9	ENSG00000116285.12	OTTHUMG00000001221.3	OTTHUMT00000003617.1	CTA-215D11.2-001	ERRFI1	3104
ENST00000467067.1	ENSG00000116285.12	OTTHUMG00000001221.3	OTTHUMT00000003618.3	CTA-215D11.2-002	ERRFI1	2097
ENST00000469499.5	ENSG00000116285.12	OTTHUMG00000001221.3	OTTHUMT00000003620.2	CTA-215D11.2-004	ERRFI1	995
ENST00000487559.1	ENSG00000116285.12	OTTHUMG00000001221.3	OTTHUMT00000083597.2	CTA-215D11.2-005	ERRFI1	787
ENST00000471889.5	ENSG00000162426.14	OTTHUMG00000000503.6	OTTHUMT00000001245.6	RP11-141M15.1-001	SLC45A1	2784
ENST00000289877.8	ENSG00000162426.14	OTTHUMG00000000503.6	-	SLC45A1-201	SLC45A1	2401
ENST00000337907.7	ENSG00000142599.17	OTTHUMG00000001765.7	OTTHUMT00000004916.1	RP11-141M15.2-001	RERE	8026
ENST00000377464.5	ENSG00000142599.17	OTTHUMG00000001765.7	OTTHUMT00000004917.1	RP11-141M15.2-002	RERE	6733
ENST00000400907.6	ENSG00000142599.17	OTTHUMG00000001765.7	OTTHUMT00000366766.1	RP11-141M15.2-015	RERE	2973
ENST00000476556.5	ENSG00000142599.17	OTTHUMG00000001765.7	OTTHUMT00000004918.2	RP11-141M15.2-003	RERE	4598
ENST00000400908.6	ENSG00000142599.17	OTTHUMG00000001765.7	OTTHUMT00000366765.1	RP11-141M15.2-014	RERE	5790
ENST00000505225.1	ENSG00000142599.17	OTTHUMG00000001765.7	OTTHUMT00000366769.2	RP11-141M15.2-018	RERE	533
ENST00000464367.1	ENSG00000142599.17	OTTHUMG00000001765.7	OTTHUMT00000083599.3	RP11-141M15.2-012	RERE	639
ENST00000488215.5	ENSG00000142599.17	OTTHUMG00000001765.7	OTTHUMT00000099331.3	RP11-141M15.2-013	RERE	962
ENST00000464972.5	ENSG00000142599.17	OTTHUMG00000001765.7	OTTHUMT00000004922.3	RP11-141M15.2-007	RERE	743
ENST00000514428.1	ENSG00000142599.17	OTTHUMG00000001765.7	OTTHUMT00000366767.2	RP11-141M15.2-016	RERE	273
ENST00000468247.1	ENSG00000142599.17	OTTHUMG00000001765.7	OTTHUMT00000004924.4	RP11-141M15.2-009	RERE	414
ENST00000646539.1	ENSG00000074800.14	OTTHUMG00000001773.8	OTTHUMT00000004945.2	RP3-477M7.1-001	ENO1	2345
ENST00000234590.9	ENSG00000074800.14	OTTHUMG00000001773.8	OTTHUMT00000497295.1	RP3-477M7.1-021	ENO1	1779
ENST00000647408.1	ENSG00000074800.14	OTTHUMG00000001773.8	OTTHUMT00000494647.3	RP3-477M7.1-010	ENO1	1782
ENST00000497492.1	ENSG00000074800.14	OTTHUMG00000001773.8	OTTHUMT00000004948.3	RP3-477M7.1-004	ENO1	647
ENST00000646660.1	ENSG00000074800.14	OTTHUMG00000001773.8	OTTHUMT00000494651.1	RP3-477M7.1-019	ENO1	581
ENST00000646680.1	ENSG00000074800.14	OTTHUMG00000001773.8	OTTHUMT00000494652.1	RP3-477M7.1-013	ENO1	557
ENST00000646370.1	ENSG00000074800.14	OTTHUMG00000001773.8	OTTHUMT00000494653.1	RP3-477M7.1-014	ENO1	570
ENST00000646906.1	ENSG00000074800.14	OTTHUMG00000001773.8	OTTHUMT00000494654.1	RP3-477M7.1-018	ENO1	548
ENST00000646156.1	ENSG00000074800.14	OTTHUMG00000001773.8	OTTHUMT00000494655.1	RP3-477M7.1-012	ENO1	622
ENST00000643438.1	ENSG00000074800.14	OTTHUMG00000001773.8	OTTHUMT00000494656.1	RP3-477M7.1-016	ENO1	569
ENST00000489867.2	ENSG00000074800.14	OTTHUMG00000001773.8	OTTHUMT00000494657.1	RP3-477M7.1-011	ENO1	637
ENST00000549778.5	ENSG00000131686.14	OTTHUMG00000001763.7	OTTHUMT00000407378.2	RP3-477M7.7-007	CA6	582
ENST00000480186.7	ENSG00000131686.14	OTTHUMG00000001763.7	OTTHUMT00000004912.5	RP3-477M7.7-002	CA6	1493
ENST00000377443.6	ENSG00000131686.14	OTTHUMG00000001763.7	OTTHUMT00000004911.1	RP3-477M7.7-001	CA6	1319
ENST00000377436.6	ENSG00000131686.14	OTTHUMG00000001763.7	OTTHUMT00000407379.2	RP3-477M7.7-005	CA6	942
ENST00000377442.3	ENSG00000131686.14	OTTHUMG00000001763.7	OTTHUMT00000407380.2	RP3-477M7.7-006	CA6	747
ENST00000400906.1	ENSG00000197241.3	OTTHUMG00000057499.4	OTTHUMT00000127768.4	RP5-963K15.3-001	SLC2A7	1539
ENST00000377424.8	ENSG00000142583.17	OTTHUMG00000001771.3	OTTHUMT00000004932.1	RP5-963K15.1-001	SLC2A5	4165
ENST00000377414.7	ENSG00000142583.17	OTTHUMG00000001771.3	OTTHUMT00000004933.1	RP5-963K15.1-002	SLC2A5	2344
ENST00000484798.5	ENSG00000142583.17	OTTHUMG00000001771.3	OTTHUMT00000004938.2	RP5-963K15.1-007	SLC2A5	684
ENST00000474145.5	ENSG00000142583.17	OTTHUMG00000001771.3	OTTHUMT00000004937.2	RP5-963K15.1-006	SLC2A5	846
ENST00000479813.5	ENSG00000142583.17	OTTHUMG00000001771.3	OTTHUMT00000004939.2	RP5-963K15.1-008	SLC2A5	758
ENST00000486632.5	ENSG00000142583.17	OTTHUMG00000001771.3	OTTHUMT00000004940.2	RP5-963K15.1-009	SLC2A5	889
ENST00000487835.5	ENSG00000142583.17	OTTHUMG00000001771.3	OTTHUMT00000004942.3	RP5-963K15.1-011	SLC2A5	755
ENST00000464985.5	ENSG00000142583.17	OTTHUMG00000001771.3	OTTHUMT00000004941.3	RP5-963K15.1-010	SLC2A5	676
ENST00000473209.1	ENSG00000142583.17	OTTHUMG00000001771.3	OTTHUMT00000004936.3	RP5-963K15.1-005	SLC2A5	455
ENST00000377411.4	ENSG00000180758.11	OTTHUMG00000001758.5	OTTHUMT00000127658.2	RP5-963K15.2-002	GPR157	5265
ENST00000465853.1	ENSG00000180758.11	OTTHUMG00000001758.5	OTTHUMT00000004906.3	RP5-963K15.2-001	GPR157	198
ENST00000377403.6	ENSG00000049239.12	OTTHUMG00000001768.2	OTTHUMT00000004928.2	RP3-510D11.3-001	H6PD	9146
ENST00000602477.1	ENSG00000049239.12	OTTHUMG00000001768.2	OTTHUMT00000467543.1	RP3-510D11.3-003	H6PD	5590
ENST00000328089.10	ENSG00000171621.13	OTTHUMG00000001279.4	OTTHUMT00000003727.2	RP3-324M8.1-001	SPSB1	3120
ENST00000450402.1	ENSG00000171621.13	OTTHUMG00000001279.4	OTTHUMT00000303970.2	RP3-324M8.1-004	SPSB1	822
ENST00000357898.3	ENSG00000171621.13	OTTHUMG00000001279.4	OTTHUMT00000303969.1	RP3-324M8.1-003	SPSB1	1439
ENST00000377399.2	ENSG00000171621.13	OTTHUMG00000001279.4	OTTHUMT00000003728.3	RP3-324M8.1-002	SPSB1	1007
ENST00000302692.6	ENSG00000171612.6	OTTHUMG00000001322.2	OTTHUMT00000003851.2	RP13-392I16.2-001	SLC25A33	3854
ENST00000340305.9	ENSG00000188807.12	OTTHUMG00000057457.2	OTTHUMT00000127673.2	RP13-15M17.2-003	TMEM201	3851
ENST00000340381.10	ENSG00000188807.12	OTTHUMG00000057457.2	OTTHUMT00000127672.1	RP13-15M17.2-002	TMEM201	3776
ENST00000416541.5	ENSG00000188807.12	OTTHUMG00000057457.2	OTTHUMT00000127671.1	RP13-15M17.2-001	TMEM201	3447
ENST00000508400.1	ENSG00000188807.12	OTTHUMG00000057457.2	OTTHUMT00000367640.1	RP13-15M17.2-005	TMEM201	893
ENST00000536656.5	ENSG00000171608.15	OTTHUMG00000001450.2	-	PIK3CD-206	PIK3CD	5483
ENST00000628140.2	ENSG00000171608.15	OTTHUMG00000001450.2	-	PIK3CD-208	PIK3CD	5483
ENST00000377346.8	ENSG00000171608.15	OTTHUMG00000001450.2	OTTHUMT00000004235.1	RP11-558F24.3-001	PIK3CD	5203
ENST00000543390.2	ENSG00000171608.15	OTTHUMG00000001450.2	-	PIK3CD-207	PIK3CD	3503
ENST00000361110.6	ENSG00000171608.15	OTTHUMG00000001450.2	OTTHUMT00000004237.1	RP11-558F24.3-003	PIK3CD	3508
ENST00000377298.8	ENSG00000171603.16	OTTHUMG00000001451.1	OTTHUMT00000004239.1	RP11-558F24.5-001	CLSTN1	5221
ENST00000435891.5	ENSG00000171603.16	OTTHUMG00000001451.1	OTTHUMT00000004241.1	RP11-558F24.5-003	CLSTN1	3829
ENST00000361311.4	ENSG00000171603.16	OTTHUMG00000001451.1	OTTHUMT00000004240.1	RP11-558F24.5-002	CLSTN1	4647
ENST00000377263.5	ENSG00000178585.14	OTTHUMG00000001796.1	OTTHUMT00000005012.1	RP11-84A14.1-001	CTNNBIP1	3000
ENST00000400904.7	ENSG00000178585.14	OTTHUMG00000001796.1	OTTHUMT00000005013.1	RP11-84A14.1-002	CTNNBIP1	1206
ENST00000377258.5	ENSG00000178585.14	OTTHUMG00000001796.1	OTTHUMT00000005014.1	RP11-84A14.1-003	CTNNBIP1	852
ENST00000377256.1	ENSG00000178585.14	OTTHUMG00000001796.1	OTTHUMT00000005015.1	RP11-84A14.1-004	CTNNBIP1	451
ENST00000488540.5	ENSG00000162441.11	OTTHUMG00000001804.3	OTTHUMT00000005040.3	RP11-84A14.3-004	LZIC	652
ENST00000377223.5	ENSG00000162441.11	OTTHUMG00000001804.3	OTTHUMT00000005037.1	RP11-84A14.3-001	LZIC	2281
ENST00000400903.6	ENSG00000162441.11	OTTHUMG00000001804.3	-	LZIC-203	LZIC	1405
ENST00000377213.1	ENSG00000162441.11	OTTHUMG00000001804.3	OTTHUMT00000005041.1	RP11-84A14.3-005	LZIC	945
ENST00000403197.5	ENSG00000173614.13	OTTHUMG00000001799.6	OTTHUMT00000005030.1	RP11-807G9.1-002	NMNAT1	1094
ENST00000377205.5	ENSG00000173614.13	OTTHUMG00000001799.6	OTTHUMT00000005029.1	RP11-807G9.1-001	NMNAT1	3781
ENST00000462686.1	ENSG00000173614.13	OTTHUMG00000001799.6	OTTHUMT00000092155.4	RP11-807G9.1-005	NMNAT1	1818
ENST00000496751.1	ENSG00000173614.13	OTTHUMG00000001799.6	OTTHUMT00000005031.2	RP11-807G9.1-003	NMNAT1	485
ENST00000315901.4	ENSG00000162444.11	OTTHUMG00000001798.2	OTTHUMT00000005028.2	RP11-496H15.1-002	RBP7	861
ENST00000294435.7	ENSG00000162444.11	OTTHUMG00000001798.2	OTTHUMT00000005027.2	RP11-496H15.1-001	RBP7	636
ENST00000253251.12	ENSG00000130939.18	OTTHUMG00000001797.2	OTTHUMT00000005017.1	RP4-575L21.1-002	UBE4B	4772
ENST00000377153.5	ENSG00000130939.18	OTTHUMG00000001797.2	OTTHUMT00000005020.1	RP4-575L21.1-005	UBE4B	1273
ENST00000343090.10	ENSG00000130939.18	OTTHUMG00000001797.2	OTTHUMT00000005016.1	RP4-575L21.1-001	UBE4B	5267
ENST00000470736.1	ENSG00000130939.18	OTTHUMG00000001797.2	OTTHUMT00000005026.2	RP4-575L21.1-011	UBE4B	827
ENST00000488228.1	ENSG00000130939.18	OTTHUMG00000001797.2	OTTHUMT00000005024.2	RP4-575L21.1-009	UBE4B	560
ENST00000377093.8	ENSG00000054523.17	OTTHUMG00000001817.2	OTTHUMT00000005104.1	RP4-736L20.1-003	KIF1B	7565
ENST00000263934.10	ENSG00000054523.17	OTTHUMG00000001817.2	OTTHUMT00000005103.1	RP4-736L20.1-002	KIF1B	6816
ENST00000377086.5	ENSG00000054523.17	OTTHUMG00000001817.2	OTTHUMT00000005102.1	RP4-736L20.1-001	KIF1B	10669
ENST00000377083.5	ENSG00000054523.17	OTTHUMG00000001817.2	OTTHUMT00000005105.1	RP4-736L20.1-004	KIF1B	5885
ENST00000377081.5	ENSG00000054523.17	OTTHUMG00000001817.2	OTTHUMT00000005106.1	RP4-736L20.1-005	KIF1B	8746
ENST00000620295.2	ENSG00000054523.17	OTTHUMG00000001817.2	-	KIF1B-211	KIF1B	8624
ENST00000622724.3	ENSG00000054523.17	OTTHUMG00000001817.2	-	KIF1B-212	KIF1B	8588
ENST00000635499.1	ENSG00000054523.17	OTTHUMG00000001817.2	OTTHUMT00000488116.1	RP4-736L20.1-011	KIF1B	2098
ENST00000491493.5	ENSG00000142657.20	OTTHUMG00000001905.4	OTTHUMT00000005399.3	RP4-736L20.2-002	PGD	806
ENST00000477958.5	ENSG00000142657.20	OTTHUMG00000001905.4	OTTHUMT00000005402.2	RP4-736L20.2-005	PGD	508
ENST00000270776.12	ENSG00000142657.20	OTTHUMG00000001905.4	OTTHUMT00000005398.1	RP4-736L20.2-001	PGD	1885
ENST00000483936.5	ENSG00000142657.20	OTTHUMG00000001905.4	OTTHUMT00000005404.2	RP4-736L20.2-007	PGD	680
ENST00000465632.5	ENSG00000142657.20	OTTHUMG00000001905.4	OTTHUMT00000005403.2	RP4-736L20.2-006	PGD	642
ENST00000460189.1	ENSG00000142657.20	OTTHUMG00000001905.4	OTTHUMT00000005405.2	RP4-736L20.2-008	PGD	767
ENST00000400900.6	ENSG00000251503.8	OTTHUMG00000162436.4	OTTHUMT00000368904.1	RP5-1113E3.5-001	APITD1-CORT	1469
ENST00000470413.6	ENSG00000251503.8	OTTHUMG00000162436.4	OTTHUMT00000130799.1	RP5-1113E3.5-002	APITD1-CORT	626
ENST00000602787.6	ENSG00000251503.8	OTTHUMG00000162436.4	OTTHUMT00000467583.2	RP5-1113E3.5-004	APITD1-CORT	571
ENST00000602296.6	ENSG00000251503.8	OTTHUMG00000162436.4	OTTHUMT00000488626.1	RP5-1113E3.5-005	APITD1-CORT	1326
ENST00000465026.1	ENSG00000251503.8	OTTHUMG00000162436.4	OTTHUMT00000130794.2	RP5-1113E3.5-003	APITD1-CORT	494
ENST00000309048.7	ENSG00000175279.21	OTTHUMG00000059085.10	OTTHUMT00000130797.2	RP5-1113E3.1-001	CENPS	896
ENST00000477755.1	ENSG00000175279.21	OTTHUMG00000059085.10	OTTHUMT00000130800.6	RP5-1113E3.1-002	CENPS	914
ENST00000462462.1	ENSG00000175279.21	OTTHUMG00000059085.10	OTTHUMT00000130802.2	RP5-1113E3.1-003	CENPS	584
ENST00000377049.3	ENSG00000241563.3	OTTHUMG00000001906.4	OTTHUMT00000005410.3	RP5-1113E3.4-001	CORT	1130
ENST00000377038.7	ENSG00000160049.11	OTTHUMG00000001909.3	OTTHUMT00000005418.1	RP5-1113E3.2-001	DFFA	6032
ENST00000476658.5	ENSG00000160049.11	OTTHUMG00000001909.3	OTTHUMT00000005420.2	RP5-1113E3.2-003	DFFA	744
ENST00000377036.2	ENSG00000160049.11	OTTHUMG00000001909.3	OTTHUMT00000005419.1	RP5-1113E3.2-002	DFFA	1403
ENST00000356607.8	ENSG00000142655.12	OTTHUMG00000001908.2	OTTHUMT00000005414.1	RP4-734G22.1-001	PEX14	1985
ENST00000491661.2	ENSG00000142655.12	OTTHUMG00000001908.2	OTTHUMT00000005417.2	RP4-734G22.1-004	PEX14	637
ENST00000377022.7	ENSG00000130940.14	OTTHUMG00000002035.5	OTTHUMT00000005673.2	RP4-734G22.2-003	CASZ1	7936
ENST00000447850.3	ENSG00000130940.14	OTTHUMG00000002035.5	OTTHUMT00000366770.4	RP4-734G22.2-009	CASZ1	695
ENST00000344008.5	ENSG00000130940.14	OTTHUMG00000002035.5	OTTHUMT00000005671.2	RP4-734G22.2-001	CASZ1	4405
ENST00000418570.6	ENSG00000175262.14	OTTHUMG00000002032.5	OTTHUMT00000005666.2	RP11-340B24.1-001	C1orf127	2265
ENST00000377004.8	ENSG00000175262.14	OTTHUMG00000002032.5	-	C1orf127-201	C1orf127	2761
ENST00000468348.1	ENSG00000175262.14	OTTHUMG00000002032.5	OTTHUMT00000005668.2	RP11-340B24.1-003	C1orf127	340
ENST00000520253.1	ENSG00000175262.14	OTTHUMG00000002032.5	OTTHUMT00000316229.2	RP11-340B24.1-004	C1orf127	2359
ENST00000473118.5	ENSG00000120948.16	OTTHUMG00000002120.15	OTTHUMT00000006066.4	RP4-635E18.2-004	TARDBP	701
ENST00000240185.7	ENSG00000120948.16	OTTHUMG00000002120.15	OTTHUMT00000006063.2	RP4-635E18.2-001	TARDBP	5367
ENST00000639083.1	ENSG00000120948.16	OTTHUMG00000002120.15	OTTHUMT00000491482.1	RP4-635E18.2-031	TARDBP	2269
ENST00000639599.1	ENSG00000120948.16	OTTHUMG00000002120.15	OTTHUMT00000491483.1	RP4-635E18.2-032	TARDBP	1283
ENST00000629725.2	ENSG00000120948.16	OTTHUMG00000002120.15	-	TARDBP-228	TARDBP	1031
ENST00000439080.6	ENSG00000120948.16	OTTHUMG00000002120.15	OTTHUMT00000473361.1	RP4-635E18.2-011	TARDBP	1388
ENST00000476201.5	ENSG00000120948.16	OTTHUMG00000002120.15	OTTHUMT00000006067.4	RP4-635E18.2-005	TARDBP	929
ENST00000472476.5	ENSG00000120948.16	OTTHUMG00000002120.15	OTTHUMT00000006068.3	RP4-635E18.2-006	TARDBP	1001
ENST00000621715.4	ENSG00000120948.16	OTTHUMG00000002120.15	OTTHUMT00000473363.3	RP4-635E18.2-016	TARDBP	816
ENST00000315091.7	ENSG00000120948.16	OTTHUMG00000002120.15	OTTHUMT00000006065.1	RP4-635E18.2-003	TARDBP	1835
ENST00000473869.5	ENSG00000120948.16	OTTHUMG00000002120.15	OTTHUMT00000006064.3	RP4-635E18.2-002	TARDBP	1946
ENST00000638264.1	ENSG00000120948.16	OTTHUMG00000002120.15	-	TARDBP-229	TARDBP	774
ENST00000621790.4	ENSG00000120948.16	OTTHUMG00000002120.15	OTTHUMT00000473364.1	RP4-635E18.2-012	TARDBP	1008
ENST00000616545.4	ENSG00000120948.16	OTTHUMG00000002120.15	OTTHUMT00000473365.1	RP4-635E18.2-013	TARDBP	920
ENST00000622057.4	ENSG00000120948.16	OTTHUMG00000002120.15	OTTHUMT00000473366.1	RP4-635E18.2-017	TARDBP	706
ENST00000617172.4	ENSG00000120948.16	OTTHUMG00000002120.15	OTTHUMT00000473367.2	RP4-635E18.2-019	TARDBP	980
ENST00000611963.4	ENSG00000120948.16	OTTHUMG00000002120.15	OTTHUMT00000473369.1	RP4-635E18.2-020	TARDBP	739
ENST00000620632.4	ENSG00000120948.16	OTTHUMG00000002120.15	OTTHUMT00000473383.1	RP4-635E18.2-021	TARDBP	706
ENST00000619555.4	ENSG00000120948.16	OTTHUMG00000002120.15	OTTHUMT00000473370.1	RP4-635E18.2-018	TARDBP	682
ENST00000610369.4	ENSG00000120948.16	OTTHUMG00000002120.15	OTTHUMT00000473384.1	RP4-635E18.2-022	TARDBP	563
ENST00000614494.1	ENSG00000120948.16	OTTHUMG00000002120.15	OTTHUMT00000473385.1	RP4-635E18.2-023	TARDBP	515
ENST00000477447.6	ENSG00000120948.16	OTTHUMG00000002120.15	OTTHUMT00000006069.5	RP4-635E18.2-007	TARDBP	409
ENST00000620505.1	ENSG00000120948.16	OTTHUMG00000002120.15	OTTHUMT00000473394.1	RP4-635E18.2-024	TARDBP	657
ENST00000621573.1	ENSG00000120948.16	OTTHUMG00000002120.15	OTTHUMT00000473395.1	RP4-635E18.2-025	TARDBP	992
ENST00000496840.1	ENSG00000120948.16	OTTHUMG00000002120.15	OTTHUMT00000006070.2	RP4-635E18.2-008	TARDBP	692
ENST00000614757.4	ENSG00000277726.4	OTTHUMG00000186566.4	OTTHUMT00000473360.1	RP4-635E18.9-001	RP4-635E18.9	1793
ENST00000611136.4	ENSG00000277726.4	OTTHUMG00000186566.4	OTTHUMT00000473386.1	RP4-635E18.9-002	RP4-635E18.9	700
ENST00000612542.1	ENSG00000277726.4	OTTHUMG00000186566.4	OTTHUMT00000473387.1	RP4-635E18.9-003	RP4-635E18.9	554
ENST00000622108.1	ENSG00000277726.4	OTTHUMG00000186566.4	OTTHUMT00000473398.1	RP4-635E18.9-004	RP4-635E18.9	645
ENST00000400897.7	ENSG00000009724.16	OTTHUMG00000002121.1	OTTHUMT00000006072.1	RP4-635E18.3-001	MASP2	2439
ENST00000400898.3	ENSG00000009724.16	OTTHUMG00000002121.1	OTTHUMT00000006073.1	RP4-635E18.3-002	MASP2	726
ENST00000376957.6	ENSG00000116649.9	OTTHUMG00000002119.3	OTTHUMT00000006056.1	RP4-635E18.4-001	SRM	1266
ENST00000490101.1	ENSG00000116649.9	OTTHUMG00000002119.3	OTTHUMT00000006059.2	RP4-635E18.4-004	SRM	461
ENST00000465788.1	ENSG00000116649.9	OTTHUMG00000002119.3	OTTHUMT00000006061.2	RP4-635E18.4-006	SRM	402
ENST00000459997.1	ENSG00000116649.9	OTTHUMG00000002119.3	OTTHUMT00000006060.2	RP4-635E18.4-005	SRM	731
ENST00000487300.1	ENSG00000116649.9	OTTHUMG00000002119.3	OTTHUMT00000006062.3	RP4-635E18.4-007	SRM	611
ENST00000304457.11	ENSG00000171824.13	OTTHUMG00000002123.3	OTTHUMT00000006079.1	RP4-635E18.5-002	EXOSC10	2721
ENST00000376936.8	ENSG00000171824.13	OTTHUMG00000002123.3	OTTHUMT00000006078.1	RP4-635E18.5-001	EXOSC10	2808
ENST00000460196.1	ENSG00000171824.13	OTTHUMG00000002123.3	OTTHUMT00000006085.2	RP4-635E18.5-008	EXOSC10	622
ENST00000376838.5	ENSG00000198793.12	OTTHUMG00000002001.3	OTTHUMT00000005559.1	RP4-635E18.1-002	MTOR	4017
ENST00000361445.8	ENSG00000198793.12	OTTHUMG00000002001.3	OTTHUMT00000005558.1	RP4-635E18.1-001	MTOR	8677
ENST00000455339.1	ENSG00000198793.12	OTTHUMG00000002001.3	OTTHUMT00000005562.2	RP4-635E18.1-005	MTOR	694
ENST00000376819.3	ENSG00000171819.4	OTTHUMG00000002002.3	OTTHUMT00000005564.1	RP4-647M16.2-001	ANGPTL7	2238
ENST00000376810.5	ENSG00000120942.13	OTTHUMG00000002075.2	OTTHUMT00000005773.1	RP4-796F18.1-001	UBIAD1	3646
ENST00000376804.2	ENSG00000120942.13	OTTHUMG00000002075.2	OTTHUMT00000005775.2	RP4-796F18.1-003	UBIAD1	825
ENST00000486588.6	ENSG00000120942.13	OTTHUMG00000002075.2	OTTHUMT00000005776.2	RP4-796F18.1-004	UBIAD1	831
ENST00000483738.1	ENSG00000120942.13	OTTHUMG00000002075.2	OTTHUMT00000005774.2	RP4-796F18.1-002	UBIAD1	1393
ENST00000294484.6	ENSG00000204624.7	OTTHUMG00000002074.2	OTTHUMT00000005770.2	RP1-69M21.1-001	DISP3	5215
ENST00000304391.6	ENSG00000204624.7	OTTHUMG00000002074.2	OTTHUMT00000005771.1	RP1-69M21.1-002	DISP3	1495
ENST00000642025.1	ENSG00000116661.10	OTTHUMG00000002072.5	OTTHUMT00000493417.1	RP3-330O12.1-006	FBXO2	2215
ENST00000354287.4	ENSG00000116661.10	OTTHUMG00000002072.5	OTTHUMT00000005764.2	RP3-330O12.1-001	FBXO2	1560
ENST00000465901.1	ENSG00000116661.10	OTTHUMG00000002072.5	OTTHUMT00000005768.4	RP3-330O12.1-005	FBXO2	434
ENST00000251546.8	ENSG00000132879.13	OTTHUMG00000002071.6	OTTHUMT00000005762.1	RP3-330O12.2-002	FBXO44	1896
ENST00000425796.5	ENSG00000132879.13	OTTHUMG00000002071.6	OTTHUMT00000006296.2	RP3-330O12.2-004	FBXO44	994
ENST00000376770.5	ENSG00000132879.13	OTTHUMG00000002071.6	-	FBXO44-206	FBXO44	3320
ENST00000376768.5	ENSG00000132879.13	OTTHUMG00000002071.6	OTTHUMT00000092163.1	RP3-330O12.2-006	FBXO44	959
ENST00000251547.9	ENSG00000132879.13	OTTHUMG00000002071.6	OTTHUMT00000005761.1	RP3-330O12.2-001	FBXO44	2903
ENST00000376760.5	ENSG00000132879.13	OTTHUMG00000002071.6	OTTHUMT00000092168.1	RP3-330O12.2-008	FBXO44	822
ENST00000376762.8	ENSG00000132879.13	OTTHUMG00000002071.6	OTTHUMT00000005763.1	RP3-330O12.2-003	FBXO44	1734
ENST00000475435.5	ENSG00000132879.13	OTTHUMG00000002071.6	OTTHUMT00000092164.2	RP3-330O12.2-007	FBXO44	942
ENST00000471895.1	ENSG00000132879.13	OTTHUMG00000002071.6	OTTHUMT00000006297.2	RP3-330O12.2-005	FBXO44	769
ENST00000376753.8	ENSG00000116663.10	OTTHUMG00000002229.1	OTTHUMT00000006332.1	RP3-330O12.3-001	FBXO6	1520
ENST00000449067.1	ENSG00000116663.10	OTTHUMG00000002229.1	OTTHUMT00000006334.1	RP3-330O12.3-003	FBXO6	928
ENST00000235310.7	ENSG00000116670.14	OTTHUMG00000002231.4	OTTHUMT00000006344.2	RP3-330O12.4-001	MAD2L2	1860
ENST00000376692.8	ENSG00000116670.14	OTTHUMG00000002231.4	-	MAD2L2-207	MAD2L2	1118
ENST00000376672.5	ENSG00000116670.14	OTTHUMG00000002231.4	OTTHUMT00000006347.1	RP3-330O12.4-004	MAD2L2	1002
ENST00000376669.9	ENSG00000116670.14	OTTHUMG00000002231.4	OTTHUMT00000006345.1	RP3-330O12.4-002	MAD2L2	864
ENST00000376667.7	ENSG00000116670.14	OTTHUMG00000002231.4	OTTHUMT00000006346.1	RP3-330O12.4-003	MAD2L2	872
ENST00000445656.5	ENSG00000116670.14	OTTHUMG00000002231.4	OTTHUMT00000006350.2	RP3-330O12.4-007	MAD2L2	678
ENST00000456915.1	ENSG00000116670.14	OTTHUMG00000002231.4	OTTHUMT00000006349.2	RP3-330O12.4-006	MAD2L2	1032
ENST00000294485.5	ENSG00000162490.6	OTTHUMG00000002227.1	OTTHUMT00000006325.1	RP11-56N19.1-001	DRAXIN	7346
ENST00000376637.7	ENSG00000177674.15	OTTHUMG00000002230.5	OTTHUMT00000006337.1	RP11-56N19.3-003	AGTRAP	1067
ENST00000476512.5	ENSG00000177674.15	OTTHUMG00000002230.5	OTTHUMT00000006342.2	RP11-56N19.3-008	AGTRAP	942
ENST00000400895.6	ENSG00000177674.15	OTTHUMG00000002230.5	OTTHUMT00000366954.1	RP11-56N19.3-010	AGTRAP	786
ENST00000376629.8	ENSG00000177674.15	OTTHUMG00000002230.5	OTTHUMT00000006336.2	RP11-56N19.3-002	AGTRAP	1100
ENST00000376627.6	ENSG00000177674.15	OTTHUMG00000002230.5	OTTHUMT00000006339.2	RP11-56N19.3-005	AGTRAP	1055
ENST00000314340.9	ENSG00000177674.15	OTTHUMG00000002230.5	OTTHUMT00000006335.1	RP11-56N19.3-001	AGTRAP	1107
ENST00000452018.6	ENSG00000177674.15	OTTHUMG00000002230.5	OTTHUMT00000366955.1	RP11-56N19.3-011	AGTRAP	809
ENST00000510878.1	ENSG00000177674.15	OTTHUMG00000002230.5	OTTHUMT00000366956.1	RP11-56N19.3-012	AGTRAP	849
ENST00000433342.5	ENSG00000215910.7	OTTHUMG00000002228.2	-	C1orf167-202	C1orf167	4545
ENST00000312793.9	ENSG00000215910.7	OTTHUMG00000002228.2	OTTHUMT00000006327.1	RP11-56N19.2-002	C1orf167	2624
ENST00000444493.5	ENSG00000215910.7	OTTHUMG00000002228.2	OTTHUMT00000006329.1	RP11-56N19.2-004	C1orf167	1881
ENST00000449278.1	ENSG00000215910.7	OTTHUMG00000002228.2	OTTHUMT00000006330.1	RP11-56N19.2-005	C1orf167	1617
ENST00000376592.6	ENSG00000177000.11	OTTHUMG00000002277.5	OTTHUMT00000006538.2	RP11-56N19.4-001	MTHFR	8378
ENST00000376583.7	ENSG00000177000.11	OTTHUMG00000002277.5	-	MTHFR-202	MTHFR	7044
ENST00000376585.6	ENSG00000177000.11	OTTHUMG00000002277.5	OTTHUMT00000006544.2	RP11-56N19.4-007	MTHFR	8094
ENST00000376590.8	ENSG00000177000.11	OTTHUMG00000002277.5	OTTHUMT00000006539.2	RP11-56N19.4-002	MTHFR	7094
ENST00000641747.1	ENSG00000177000.11	OTTHUMG00000002277.5	OTTHUMT00000493055.1	RP11-56N19.4-005	MTHFR	3227
ENST00000641446.1	ENSG00000177000.11	OTTHUMG00000002277.5	OTTHUMT00000493057.1	RP11-56N19.4-019	MTHFR	2820
ENST00000641407.1	ENSG00000177000.11	OTTHUMG00000002277.5	OTTHUMT00000493058.1	RP11-56N19.4-010	MTHFR	2387
ENST00000641820.1	ENSG00000177000.11	OTTHUMG00000002277.5	OTTHUMT00000493060.1	RP11-56N19.4-003	MTHFR	1569
ENST00000376486.3	ENSG00000177000.11	OTTHUMG00000002277.5	OTTHUMT00000493062.1	RP11-56N19.4-011	MTHFR	875
ENST00000418034.1	ENSG00000177000.11	OTTHUMG00000002277.5	OTTHUMT00000006541.2	RP11-56N19.4-004	MTHFR	1034
ENST00000423400.6	ENSG00000177000.11	OTTHUMG00000002277.5	OTTHUMT00000493065.1	RP11-56N19.4-013	MTHFR	479
ENST00000413656.5	ENSG00000177000.11	OTTHUMG00000002277.5	OTTHUMT00000006545.2	RP11-56N19.4-008	MTHFR	398
ENST00000312413.10	ENSG00000011021.21	OTTHUMG00000002299.4	-	CLCN6-201	CLCN6	5631
ENST00000346436.10	ENSG00000011021.21	OTTHUMG00000002299.4	OTTHUMT00000006639.2	RP5-934G17.1-001	CLCN6	5583
ENST00000376497.7	ENSG00000011021.21	OTTHUMG00000002299.4	OTTHUMT00000006809.1	RP5-934G17.1-006	CLCN6	814
ENST00000376496.4	ENSG00000011021.21	OTTHUMG00000002299.4	OTTHUMT00000006643.1	RP5-934G17.1-005	CLCN6	2922
ENST00000376480.7	ENSG00000175206.10	OTTHUMG00000002388.2	OTTHUMT00000006852.1	RP5-934G17.4-001	NPPA	855
ENST00000610706.1	ENSG00000175206.10	OTTHUMG00000002388.2	-	NPPA-203	NPPA	849
ENST00000376476.1	ENSG00000175206.10	OTTHUMG00000002388.2	OTTHUMT00000006853.2	RP5-934G17.4-002	NPPA	728
ENST00000376468.3	ENSG00000120937.8	OTTHUMG00000002389.1	OTTHUMT00000006854.1	RP5-934G17.5-001	NPPB	694
ENST00000376572.7	ENSG00000116685.15	OTTHUMG00000002391.1	OTTHUMT00000006858.1	RP5-1077B9.1-002	KIAA2013	2815
ENST00000616327.1	ENSG00000116685.15	OTTHUMG00000002391.1	-	KIAA2013-203	KIAA2013	2170
ENST00000376576.3	ENSG00000116685.15	OTTHUMG00000002391.1	OTTHUMT00000006857.1	RP5-1077B9.1-001	KIAA2013	2539
ENST00000449038.5	ENSG00000083444.16	OTTHUMG00000002393.4	OTTHUMT00000006869.2	RP5-1077B9.2-005	PLOD1	762
ENST00000429000.6	ENSG00000083444.16	OTTHUMG00000002393.4	OTTHUMT00000006867.3	RP5-1077B9.2-003	PLOD1	886
ENST00000196061.4	ENSG00000083444.16	OTTHUMG00000002393.4	OTTHUMT00000006865.1	RP5-1077B9.2-001	PLOD1	2940
ENST00000444836.5	ENSG00000116688.16	OTTHUMG00000002392.7	-	MFN2-203	MFN2	4531
ENST00000235329.9	ENSG00000116688.16	OTTHUMG00000002392.7	OTTHUMT00000006859.2	RP5-1077B9.3-001	MFN2	4539
ENST00000412236.1	ENSG00000116688.16	OTTHUMG00000002392.7	OTTHUMT00000006863.2	RP5-1077B9.3-005	MFN2	489
ENST00000235332.5	ENSG00000116691.10	OTTHUMG00000002439.1	OTTHUMT00000006941.1	RP5-1077B9.4-001	MIIP	1573
ENST00000417814.3	ENSG00000120949.14	OTTHUMG00000001827.4	-	TNFRSF8-203	TNFRSF8	3593
ENST00000263932.6	ENSG00000120949.14	OTTHUMG00000001827.4	OTTHUMT00000005130.2	RP11-426M1.1-001	TNFRSF8	3686
ENST00000514649.5	ENSG00000120949.14	OTTHUMG00000001827.4	OTTHUMT00000367703.2	RP11-426M1.1-003	TNFRSF8	2412
ENST00000413146.6	ENSG00000120949.14	OTTHUMG00000001827.4	OTTHUMT00000005131.3	RP11-426M1.1-002	TNFRSF8	2363
ENST00000536782.2	ENSG00000028137.18	OTTHUMG00000001829.1	-	TNFRSF1B-204	TNFRSF1B	557
ENST00000376259.6	ENSG00000028137.18	OTTHUMG00000001829.1	OTTHUMT00000005133.1	RP5-1118D24.1-001	TNFRSF1B	3683
ENST00000620676.5	ENSG00000048707.14	OTTHUMG00000013155.7	OTTHUMT00000036897.5	RP5-888M10.1-001	VPS13D	16355
ENST00000613099.4	ENSG00000048707.14	OTTHUMG00000013155.7	OTTHUMT00000036899.4	RP5-888M10.1-003	VPS13D	16245
ENST00000011700.10	ENSG00000048707.14	OTTHUMG00000013155.7	OTTHUMT00000354898.1	RP5-888M10.1-014	VPS13D	10969
ENST00000646917.1	ENSG00000048707.14	OTTHUMG00000013155.7	OTTHUMT00000496724.1	RP5-888M10.1-017	VPS13D	5369
ENST00000645371.1	ENSG00000048707.14	OTTHUMG00000013155.7	OTTHUMT00000496727.1	RP5-888M10.1-015	VPS13D	2024
ENST00000466732.2	ENSG00000048707.14	OTTHUMG00000013155.7	OTTHUMT00000036906.2	RP5-888M10.1-010	VPS13D	377
ENST00000543766.2	ENSG00000048707.14	OTTHUMG00000013155.7	OTTHUMT00000036902.3	RP5-888M10.1-006	VPS13D	3838
ENST00000616661.4	ENSG00000162496.8	OTTHUMG00000001885.5	OTTHUMT00000005318.3	RP11-514N2.1-001	DHRS3	1722
ENST00000464917.5	ENSG00000162496.8	OTTHUMG00000001885.5	OTTHUMT00000005319.3	RP11-514N2.1-002	DHRS3	539
ENST00000430996.2	ENSG00000162496.8	OTTHUMG00000001885.5	OTTHUMT00000005321.3	RP11-514N2.1-004	DHRS3	826
ENST00000376221.1	ENSG00000204518.2	OTTHUMG00000001889.1	OTTHUMT00000005328.1	RP11-474O21.1-001	AADACL4	1575
ENST00000359318.7	ENSG00000188984.11	OTTHUMG00000001887.5	OTTHUMT00000005324.5	RP11-474O21.3-002	AADACL3	3662
ENST00000614859.4	ENSG00000157330.9	OTTHUMG00000001888.4	OTTHUMT00000005325.3	RP11-474O21.4-001	C1orf158	3549
ENST00000376210.3	ENSG00000157330.9	OTTHUMG00000001888.4	OTTHUMT00000005326.3	RP11-474O21.4-002	C1orf158	695
ENST00000357726.4	ENSG00000116726.4	OTTHUMG00000001927.2	OTTHUMT00000005457.2	RP5-1198H6.1-001	PRAMEF12	1786
ENST00000332296.7	ENSG00000116721.9	OTTHUMG00000001928.2	OTTHUMT00000005458.2	RP5-1198H6.2-001	PRAMEF1	2160
ENST00000619922.1	ENSG00000239810.3	OTTHUMG00000001929.5	OTTHUMT00000005460.5	RP5-845O24.2-001	PRAMEF11	1845
ENST00000317869.6	ENSG00000179172.9	OTTHUMG00000001931.3	OTTHUMT00000005462.3	RP5-845O24.4-001	HNRNPCL1	1108
ENST00000240189.2	ENSG00000120952.4	OTTHUMG00000001986.1	OTTHUMT00000005517.1	RP5-845O24.5-001	PRAMEF2	1642
ENST00000235349.5	ENSG00000243073.3	OTTHUMG00000001987.2	OTTHUMT00000005518.2	RP5-845O24.6-001	PRAMEF4	1828
ENST00000235347.4	ENSG00000187545.5	OTTHUMG00000001981.3	OTTHUMT00000005512.3	RP5-845O24.7-001	PRAMEF10	1525
ENST00000616979.4	ENSG00000204510.5	OTTHUMG00000001982.3	-	PRAMEF7-202	PRAMEF7	1592
ENST00000330881.6	ENSG00000204510.5	OTTHUMG00000001982.3	OTTHUMT00000005513.3	RP11-450I1.1-001	PRAMEF7	1560
ENST00000415464.6	ENSG00000232423.6	OTTHUMG00000001984.2	-	PRAMEF6-202	PRAMEF6	1720
ENST00000376189.5	ENSG00000232423.6	OTTHUMG00000001984.2	OTTHUMT00000005515.2	RP11-450I1.3-001	PRAMEF6	1720
ENST00000436041.5	ENSG00000274764.5	OTTHUMG00000074727.3	OTTHUMT00000158512.3	WI2-3308P17.2-001	PRAMEF27	1863
ENST00000617807.2	ENSG00000277058.2	OTTHUMG00000189236.2	OTTHUMT00000479152.2	CH17-409J4.1-001	HNRNPCL3	1148
ENST00000614839.4	ENSG00000229571.7	OTTHUMG00000074741.3	-	PRAMEF25-201	PRAMEF25	1863
ENST00000619661.2	ENSG00000229571.7	OTTHUMG00000074741.3	OTTHUMT00000158526.3	WI2-2994D6.2-001	PRAMEF25	1840
ENST00000621994.2	ENSG00000275774.2	OTTHUMG00000009503.4	OTTHUMT00000026269.4	RP13-221M14.5-001	HNRNPCL2	1148
ENST00000624207.1	ENSG00000280267.4	OTTHUMG00000009499.3	OTTHUMT00000026265.3	RP13-221M14.1-001	PRAMEF26	1863
ENST00000323770.7	ENSG00000179412.10	OTTHUMG00000189238.2	OTTHUMT00000479154.2	CH17-409J4.3-001	HNRNPCL4	882
ENST00000415919.2	ENSG00000204505.4	OTTHUMG00000189239.1	OTTHUMT00000479155.1	CH17-228N4.1-001	PRAMEF9	1863
ENST00000638454.1	ENSG00000279169.2	OTTHUMG00000189240.2	OTTHUMT00000491406.1	CH17-228N4.2-002	PRAMEF13	1331
ENST00000625019.2	ENSG00000279169.2	OTTHUMG00000189240.2	OTTHUMT00000479156.2	CH17-228N4.2-001	PRAMEF13	1606
ENST00000624297.2	ENSG00000279804.2	OTTHUMG00000191961.2	OTTHUMT00000491405.2	CH17-223I5.1-001	PRAMEF18	2067
ENST00000622421.2	ENSG00000270601.4	OTTHUMG00000184604.4	OTTHUMT00000468934.4	RP13-221M14.7-001	PRAMEF5	1720
ENST00000357367.6	ENSG00000182330.10	OTTHUMG00000008037.2	OTTHUMT00000022043.2	RP11-219C24.7-001	PRAMEF8	1844
ENST00000621519.4	ENSG00000182330.10	OTTHUMG00000008037.2	-	PRAMEF8-203	PRAMEF8	1706
ENST00000614831.1	ENSG00000182330.10	OTTHUMG00000008037.2	-	PRAMEF8-202	PRAMEF8	1592
ENST00000437300.2	ENSG00000237700.2	OTTHUMG00000008036.3	OTTHUMT00000022042.3	RP11-219C24.6-001	RP11-219C24.6	1518
ENST00000376152.2	ENSG00000204501.7	OTTHUMG00000008035.2	OTTHUMT00000022041.2	RP11-219C24.5-001	PRAMEF15	1865
ENST00000334600.6	ENSG00000204481.7	OTTHUMG00000007916.3	OTTHUMT00000021791.2	RP11-584P2.2-001	PRAMEF14	1690
ENST00000376101.2	ENSG00000204480.7	OTTHUMG00000007919.4	OTTHUMT00000021794.4	RP11-584P2.3-001	PRAMEF19	1233
ENST00000376098.4	ENSG00000204479.4	OTTHUMG00000007909.3	OTTHUMT00000021780.3	RP11-133N1.1-001	PRAMEF17	1578
ENST00000316412.9	ENSG00000204478.9	OTTHUMG00000007911.2	-	PRAMEF20-201	PRAMEF20	1597
ENST00000602960.1	ENSG00000204478.9	OTTHUMG00000007911.2	OTTHUMT00000021782.2	RP11-133N1.2-001	PRAMEF20	1502
ENST00000376085.3	ENSG00000162494.5	OTTHUMG00000007918.1	OTTHUMT00000021793.1	RP4-597A16.1-001	LRRC38	2209
ENST00000294489.10	ENSG00000162493.16	OTTHUMG00000007912.5	OTTHUMT00000021783.2	CTA-520D8.1-001	PDPN	3104
ENST00000617617.4	ENSG00000162493.16	OTTHUMG00000007912.5	-	PDPN-211	PDPN	2808
ENST00000376057.8	ENSG00000162493.16	OTTHUMG00000007912.5	OTTHUMT00000021784.2	CTA-520D8.1-002	PDPN	2801
ENST00000621990.4	ENSG00000162493.16	OTTHUMG00000007912.5	OTTHUMT00000475898.1	CTA-520D8.1-011	PDPN	2738
ENST00000506205.1	ENSG00000162493.16	OTTHUMG00000007912.5	OTTHUMT00000367735.1	CTA-520D8.1-008	PDPN	476
ENST00000510906.5	ENSG00000162493.16	OTTHUMG00000007912.5	OTTHUMT00000367737.2	CTA-520D8.1-010	PDPN	786
ENST00000509009.5	ENSG00000162493.16	OTTHUMG00000007912.5	OTTHUMT00000367736.1	CTA-520D8.1-009	PDPN	571
ENST00000376061.8	ENSG00000162493.16	OTTHUMG00000007912.5	OTTHUMT00000367733.1	CTA-520D8.1-006	PDPN	1368
ENST00000513143.5	ENSG00000162493.16	OTTHUMG00000007912.5	OTTHUMT00000367734.1	CTA-520D8.1-007	PDPN	1305
ENST00000487038.5	ENSG00000162493.16	OTTHUMG00000007912.5	OTTHUMT00000021786.2	CTA-520D8.1-004	PDPN	607
ENST00000475043.5	ENSG00000162493.16	OTTHUMG00000007912.5	OTTHUMT00000021787.2	CTA-520D8.1-005	PDPN	849
ENST00000488631.1	ENSG00000162493.16	OTTHUMG00000007912.5	OTTHUMT00000021785.2	CTA-520D8.1-003	PDPN	794
ENST00000484063.6	ENSG00000116731.22	OTTHUMG00000007917.6	OTTHUMT00000367834.2	RP5-1177E19.1-010	PRDM2	628
ENST00000376048.9	ENSG00000116731.22	OTTHUMG00000007917.6	OTTHUMT00000021939.1	RP5-1177E19.1-002	PRDM2	2688
ENST00000311066.9	ENSG00000116731.22	OTTHUMG00000007917.6	-	PRDM2-202	PRDM2	7437
ENST00000235372.11	ENSG00000116731.22	OTTHUMG00000007917.6	OTTHUMT00000021792.2	RP5-1177E19.1-001	PRDM2	7957
ENST00000491134.5	ENSG00000116731.22	OTTHUMG00000007917.6	OTTHUMT00000021944.2	RP5-1177E19.1-007	PRDM2	1100
ENST00000413440.5	ENSG00000116731.22	OTTHUMG00000007917.6	OTTHUMT00000021940.2	RP5-1177E19.1-003	PRDM2	6175
ENST00000343137.8	ENSG00000116731.22	OTTHUMG00000007917.6	OTTHUMT00000021941.1	RP5-1177E19.1-004	PRDM2	5797
ENST00000503842.5	ENSG00000116731.22	OTTHUMG00000007917.6	OTTHUMT00000367835.1	RP5-1177E19.1-011	PRDM2	705
ENST00000407521.7	ENSG00000116731.22	OTTHUMG00000007917.6	OTTHUMT00000367838.2	RP5-1177E19.1-014	PRDM2	513
ENST00000505823.5	ENSG00000116731.22	OTTHUMG00000007917.6	OTTHUMT00000367839.1	RP5-1177E19.1-015	PRDM2	568
ENST00000487453.1	ENSG00000116731.22	OTTHUMG00000007917.6	OTTHUMT00000021946.3	RP5-1177E19.1-009	PRDM2	646
ENST00000636564.1	ENSG00000189337.16	OTTHUMG00000002042.7	OTTHUMT00000489915.1	RP1-21O18.1-009	KAZN	1197
ENST00000636203.1	ENSG00000189337.16	OTTHUMG00000002042.7	OTTHUMT00000491024.1	RP1-21O18.1-008	KAZN	6874
ENST00000376030.6	ENSG00000189337.16	OTTHUMG00000002042.7	OTTHUMT00000005690.3	RP1-21O18.1-001	KAZN	6030
ENST00000503743.5	ENSG00000189337.16	OTTHUMG00000002042.7	OTTHUMT00000367920.2	RP1-21O18.1-006	KAZN	1475
ENST00000361144.9	ENSG00000189337.16	OTTHUMG00000002042.7	OTTHUMT00000005692.2	RP1-21O18.1-003	KAZN	3838
ENST00000376028.8	ENSG00000189337.16	OTTHUMG00000002042.7	OTTHUMT00000005694.3	RP1-21O18.1-005	KAZN	800
ENST00000400798.6	ENSG00000189337.16	OTTHUMG00000002042.7	-	KAZN-205	KAZN	3643
ENST00000400797.3	ENSG00000189337.16	OTTHUMG00000002042.7	OTTHUMT00000367921.1	RP1-21O18.1-007	KAZN	1295
ENST00000428417.5	ENSG00000171729.13	OTTHUMG00000002046.4	-	TMEM51-204	TMEM51	1942
ENST00000376014.7	ENSG00000171729.13	OTTHUMG00000002046.4	OTTHUMT00000145238.1	RP5-903E17.1-003	TMEM51	1843
ENST00000451326.6	ENSG00000171729.13	OTTHUMG00000002046.4	OTTHUMT00000145239.3	RP5-903E17.1-004	TMEM51	766
ENST00000400796.7	ENSG00000171729.13	OTTHUMG00000002046.4	OTTHUMT00000005699.3	RP5-903E17.1-002	TMEM51	1842
ENST00000434578.6	ENSG00000171729.13	OTTHUMG00000002046.4	OTTHUMT00000467178.1	RP5-903E17.1-005	TMEM51	1861
ENST00000376008.2	ENSG00000171729.13	OTTHUMG00000002046.4	OTTHUMT00000005698.3	RP5-903E17.1-001	TMEM51	1931
ENST00000358897.8	ENSG00000142621.19	OTTHUMG00000002088.11	-	FHAD1-202	FHAD1	5090
ENST00000433640.6	ENSG00000142621.19	OTTHUMG00000002088.11	OTTHUMT00000393399.3	RP3-467K16.1-022	FHAD1	570
ENST00000375998.8	ENSG00000142621.19	OTTHUMG00000002088.11	OTTHUMT00000393400.2	RP3-467K16.1-026	FHAD1	4355
ENST00000375997.8	ENSG00000142621.19	OTTHUMG00000002088.11	OTTHUMT00000005872.3	RP3-467K16.1-011	FHAD1	1459
ENST00000524761.5	ENSG00000142621.19	OTTHUMG00000002088.11	OTTHUMT00000393402.2	RP3-467K16.1-024	FHAD1	378
ENST00000375995.3	ENSG00000142621.19	OTTHUMG00000002088.11	OTTHUMT00000005874.1	RP3-467K16.1-013	FHAD1	785
ENST00000444385.5	ENSG00000142621.19	OTTHUMG00000002088.11	OTTHUMT00000005865.1	RP3-467K16.1-004	FHAD1	3481
ENST00000529606.5	ENSG00000142621.19	OTTHUMG00000002088.11	OTTHUMT00000393403.1	RP3-467K16.1-021	FHAD1	2434
ENST00000314668.13	ENSG00000142621.19	OTTHUMG00000002088.11	OTTHUMT00000005862.1	RP3-467K16.1-001	FHAD1	2657
ENST00000481324.5	ENSG00000142621.19	OTTHUMG00000002088.11	OTTHUMT00000005863.3	RP3-467K16.1-002	FHAD1	2338
ENST00000375980.8	ENSG00000142634.12	OTTHUMG00000002254.1	OTTHUMT00000006433.1	RP3-467K16.3-001	EFHD2	2419
ENST00000445566.1	ENSG00000142634.12	OTTHUMG00000002254.1	OTTHUMT00000006434.1	RP3-467K16.3-002	EFHD2	899
ENST00000375949.4	ENSG00000162438.11	OTTHUMG00000002255.1	OTTHUMT00000006435.1	RP3-467K16.5-001	CTRC	898
ENST00000375943.6	ENSG00000162438.11	OTTHUMG00000002255.1	-	CTRC-201	CTRC	3147
ENST00000359621.4	ENSG00000142615.7	OTTHUMG00000002258.1	OTTHUMT00000006445.1	RP11-265F14.1-001	CELA2A	919
ENST00000375910.7	ENSG00000215704.9	OTTHUMG00000002259.2	OTTHUMT00000006448.1	RP11-265F14.2-001	CELA2B	923
ENST00000422901.1	ENSG00000215704.9	OTTHUMG00000002259.2	OTTHUMT00000006449.2	RP11-265F14.2-002	CELA2B	377
ENST00000546424.5	ENSG00000132906.17	OTTHUMG00000002256.7	OTTHUMT00000407260.1	RP11-265F14.3-009	CASP9	4463
ENST00000333868.9	ENSG00000132906.17	OTTHUMG00000002256.7	OTTHUMT00000006438.1	RP11-265F14.3-001	CASP9	2019
ENST00000348549.9	ENSG00000132906.17	OTTHUMG00000002256.7	OTTHUMT00000006439.2	RP11-265F14.3-002	CASP9	1621
ENST00000400777.7	ENSG00000132906.17	OTTHUMG00000002256.7	OTTHUMT00000006443.2	RP11-265F14.3-006	CASP9	1878
ENST00000424908.5	ENSG00000132906.17	OTTHUMG00000002256.7	OTTHUMT00000085423.1	RP11-265F14.3-007	CASP9	740
ENST00000375890.8	ENSG00000132906.17	OTTHUMG00000002256.7	OTTHUMT00000407261.1	RP11-265F14.3-008	CASP9	1351
ENST00000474305.2	ENSG00000132906.17	OTTHUMG00000002256.7	OTTHUMT00000407262.1	RP11-265F14.3-011	CASP9	1111
ENST00000447522.5	ENSG00000132906.17	OTTHUMG00000002256.7	OTTHUMT00000006440.3	RP11-265F14.3-003	CASP9	954
ENST00000440484.1	ENSG00000132906.17	OTTHUMG00000002256.7	OTTHUMT00000006442.2	RP11-265F14.3-005	CASP9	781
ENST00000469637.1	ENSG00000132906.17	OTTHUMG00000002256.7	OTTHUMT00000006441.4	RP11-265F14.3-004	CASP9	725
ENST00000375838.5	ENSG00000116138.12	OTTHUMG00000002358.3	OTTHUMT00000006765.1	RP4-680D5.1-002	DNAJC16	2357
ENST00000616884.4	ENSG00000116138.12	OTTHUMG00000002358.3	-	DNAJC16-210	DNAJC16	5882
ENST00000375847.7	ENSG00000116138.12	OTTHUMG00000002358.3	OTTHUMT00000006764.1	RP4-680D5.1-001	DNAJC16	6069
ENST00000475133.5	ENSG00000116138.12	OTTHUMG00000002358.3	OTTHUMT00000006766.3	RP4-680D5.1-003	DNAJC16	6299
ENST00000375849.5	ENSG00000116138.12	OTTHUMG00000002358.3	OTTHUMT00000006768.1	RP4-680D5.1-005	DNAJC16	3446
ENST00000472665.1	ENSG00000116138.12	OTTHUMG00000002358.3	OTTHUMT00000006769.3	RP4-680D5.1-006	DNAJC16	445
ENST00000375826.3	ENSG00000116771.5	OTTHUMG00000002357.1	OTTHUMT00000006763.1	RP4-680D5.6-001	AGMAT	2500
ENST00000480945.5	ENSG00000197312.11	OTTHUMG00000002381.2	OTTHUMT00000006826.1	RP4-680D5.5-001	DDI2	10625
ENST00000320153.10	ENSG00000197312.11	OTTHUMG00000002381.2	OTTHUMT00000006828.2	RP4-680D5.5-003	DDI2	2076
ENST00000483899.1	ENSG00000197312.11	OTTHUMG00000002381.2	OTTHUMT00000006829.2	RP4-680D5.5-004	DDI2	497
ENST00000345034.1	ENSG00000215695.1	OTTHUMG00000067830.2	OTTHUMT00000145500.2	RP4-680D5.7-001	RSC1A1	1854
ENST00000375799.7	ENSG00000116786.12	OTTHUMG00000003062.2	OTTHUMT00000008463.1	RP11-169K16.1-001	PLEKHM2	4122
ENST00000375793.2	ENSG00000116786.12	OTTHUMG00000003062.2	OTTHUMT00000008464.1	RP11-169K16.1-002	PLEKHM2	4004
ENST00000642363.1	ENSG00000116786.12	OTTHUMG00000003062.2	OTTHUMT00000495591.1	RP11-169K16.1-005	PLEKHM2	3775
ENST00000294454.5	ENSG00000162461.7	OTTHUMG00000003063.1	OTTHUMT00000008467.1	RP11-169K16.2-001	SLC25A34	2986
ENST00000375782.1	ENSG00000162460.6	OTTHUMG00000003065.2	OTTHUMT00000008471.2	RP11-169K16.3-001	TMEM82	1520
ENST00000496928.6	ENSG00000162458.12	OTTHUMG00000003079.7	OTTHUMT00000368039.3	RP11-169K16.5-008	FBLIM1	611
ENST00000508310.5	ENSG00000162458.12	OTTHUMG00000003079.7	OTTHUMT00000008568.4	RP11-169K16.5-006	FBLIM1	611
ENST00000510393.5	ENSG00000162458.12	OTTHUMG00000003079.7	OTTHUMT00000368040.3	RP11-169K16.5-009	FBLIM1	576
ENST00000430076.5	ENSG00000162458.12	OTTHUMG00000003079.7	OTTHUMT00000008567.3	RP11-169K16.5-005	FBLIM1	507
ENST00000375771.5	ENSG00000162458.12	OTTHUMG00000003079.7	OTTHUMT00000008510.1	RP11-169K16.5-001	FBLIM1	3498
ENST00000510929.5	ENSG00000162458.12	OTTHUMG00000003079.7	OTTHUMT00000368041.3	RP11-169K16.5-010	FBLIM1	511
ENST00000502638.5	ENSG00000162458.12	OTTHUMG00000003079.7	OTTHUMT00000368042.3	RP11-169K16.5-011	FBLIM1	582
ENST00000375766.7	ENSG00000162458.12	OTTHUMG00000003079.7	OTTHUMT00000008511.3	RP11-169K16.5-002	FBLIM1	3695
ENST00000483633.6	ENSG00000162458.12	OTTHUMG00000003079.7	OTTHUMT00000368043.2	RP11-169K16.5-012	FBLIM1	571
ENST00000502739.5	ENSG00000162458.12	OTTHUMG00000003079.7	OTTHUMT00000368044.2	RP11-169K16.5-013	FBLIM1	562
ENST00000431771.6	ENSG00000162458.12	OTTHUMG00000003079.7	OTTHUMT00000008569.3	RP11-169K16.5-007	FBLIM1	577
ENST00000441801.6	ENSG00000162458.12	OTTHUMG00000003079.7	OTTHUMT00000008512.2	RP11-169K16.5-003	FBLIM1	1543
ENST00000332305.5	ENSG00000162458.12	OTTHUMG00000003079.7	OTTHUMT00000008513.4	RP11-169K16.5-004	FBLIM1	1530
ENST00000483273.2	ENSG00000233954.6	OTTHUMG00000003109.3	OTTHUMT00000008573.3	RP11-169K16.7-001	UQCRHL	2180
ENST00000375759.7	ENSG00000065526.10	OTTHUMG00000009376.2	OTTHUMT00000025993.1	RP1-134O19.1-001	SPEN	12232
ENST00000438066.1	ENSG00000065526.10	OTTHUMG00000009376.2	OTTHUMT00000025994.1	RP1-134O19.1-002	SPEN	1733
ENST00000442985.1	ENSG00000065526.10	OTTHUMG00000009376.2	OTTHUMT00000025996.2	RP1-134O19.1-004	SPEN	891
ENST00000440560.5	ENSG00000116809.11	OTTHUMG00000009377.3	OTTHUMT00000026010.1	RP1-134O19.2-013	ZBTB17	731
ENST00000375743.8	ENSG00000116809.11	OTTHUMG00000009377.3	OTTHUMT00000025998.1	RP1-134O19.2-001	ZBTB17	2745
ENST00000537142.5	ENSG00000116809.11	OTTHUMG00000009377.3	OTTHUMT00000473627.1	RP1-134O19.2-015	ZBTB17	2511
ENST00000375733.6	ENSG00000116809.11	OTTHUMG00000009377.3	-	ZBTB17-201	ZBTB17	2770
ENST00000444358.1	ENSG00000116809.11	OTTHUMG00000009377.3	OTTHUMT00000026004.2	RP1-134O19.2-007	ZBTB17	722
ENST00000329454.2	ENSG00000183888.4	OTTHUMG00000009523.1	OTTHUMT00000026317.1	RP11-5P18.4-001	C1orf64	3039
ENST00000411503.5	ENSG00000173641.17	OTTHUMG00000009531.2	OTTHUMT00000026335.2	RP11-5P18.6-003	HSPB7	2128
ENST00000311890.13	ENSG00000173641.17	OTTHUMG00000009531.2	OTTHUMT00000026334.2	RP11-5P18.6-002	HSPB7	2892
ENST00000375718.4	ENSG00000173641.17	OTTHUMG00000009531.2	OTTHUMT00000026333.1	RP11-5P18.6-001	HSPB7	2415
ENST00000463576.5	ENSG00000173641.17	OTTHUMG00000009531.2	OTTHUMT00000355540.1	RP11-5P18.6-007	HSPB7	581
ENST00000487046.1	ENSG00000173641.17	OTTHUMG00000009531.2	OTTHUMT00000355539.1	RP11-5P18.6-006	HSPB7	844
ENST00000406363.2	ENSG00000173641.17	OTTHUMG00000009531.2	OTTHUMT00000026337.2	RP11-5P18.6-005	HSPB7	648
ENST00000375692.5	ENSG00000186510.11	OTTHUMG00000009529.3	OTTHUMT00000026327.1	RP11-5P18.7-002	CLCNKA	2581
ENST00000439316.6	ENSG00000186510.11	OTTHUMG00000009529.3	OTTHUMT00000467595.1	RP11-5P18.7-007	CLCNKA	1997
ENST00000331433.4	ENSG00000186510.11	OTTHUMG00000009529.3	OTTHUMT00000026326.1	RP11-5P18.7-001	CLCNKA	2475
ENST00000619181.4	ENSG00000184908.17	OTTHUMG00000009530.2	-	CLCNKB-204	CLCNKB	1544
ENST00000375679.8	ENSG00000184908.17	OTTHUMG00000009530.2	OTTHUMT00000026331.1	RP11-5P18.8-001	CLCNKB	2567
ENST00000375667.7	ENSG00000184908.17	OTTHUMG00000009530.2	OTTHUMT00000026332.1	RP11-5P18.8-002	CLCNKB	2129
ENST00000431772.1	ENSG00000184908.17	OTTHUMG00000009530.2	OTTHUMT00000099351.1	RP11-5P18.8-003	CLCNKB	464
ENST00000375662.4	ENSG00000185519.8	OTTHUMG00000009525.1	OTTHUMT00000026319.1	RP11-5P18.9-001	FAM131C	1695
ENST00000358432.7	ENSG00000142627.12	OTTHUMG00000009527.2	OTTHUMT00000026322.1	RP11-276H7.1-001	EPHA2	3964
ENST00000270747.7	ENSG00000142632.16	OTTHUMG00000002219.4	OTTHUMT00000006289.1	RP4-733M16.1-001	ARHGEF19	3029
ENST00000449495.1	ENSG00000142632.16	OTTHUMG00000002219.4	OTTHUMT00000006292.2	RP4-733M16.1-004	ARHGEF19	921
ENST00000441785.1	ENSG00000142632.16	OTTHUMG00000002219.4	OTTHUMT00000092469.1	RP4-733M16.1-007	ARHGEF19	582
ENST00000375599.7	ENSG00000132881.11	OTTHUMG00000002214.4	OTTHUMT00000006279.2	RP4-733M16.4-001	RSG1	1545
ENST00000434014.1	ENSG00000132881.11	OTTHUMG00000002214.4	OTTHUMT00000092463.2	RP4-733M16.4-003	RSG1	336
ENST00000375592.7	ENSG00000037637.10	OTTHUMG00000002218.2	OTTHUMT00000006285.1	RP4-733M16.6-001	FBXO42	6202
ENST00000456164.5	ENSG00000037637.10	OTTHUMG00000002218.2	OTTHUMT00000006287.2	RP4-733M16.6-003	FBXO42	1153
ENST00000444116.1	ENSG00000037637.10	OTTHUMG00000002218.2	OTTHUMT00000006288.1	RP4-733M16.6-004	FBXO42	945
ENST00000401088.8	ENSG00000055070.16	OTTHUMG00000002217.5	OTTHUMT00000006283.2	RP11-430L17.2-001	SZRD1	3636
ENST00000471507.5	ENSG00000055070.16	OTTHUMG00000002217.5	OTTHUMT00000355660.1	RP11-430L17.2-007	SZRD1	892
ENST00000401089.3	ENSG00000055070.16	OTTHUMG00000002217.5	OTTHUMT00000355658.1	RP11-430L17.2-005	SZRD1	3447
ENST00000476423.5	ENSG00000055070.16	OTTHUMG00000002217.5	OTTHUMT00000355664.1	RP11-430L17.2-011	SZRD1	567
ENST00000492354.1	ENSG00000055070.16	OTTHUMG00000002217.5	OTTHUMT00000355659.1	RP11-430L17.2-006	SZRD1	3401
ENST00000491418.5	ENSG00000187144.11	OTTHUMG00000002312.3	OTTHUMT00000355657.1	RP11-430L17.3-004	SPATA21	661
ENST00000335496.5	ENSG00000187144.11	OTTHUMG00000002312.3	OTTHUMT00000006677.2	RP11-430L17.3-001	SPATA21	2015
ENST00000540400.1	ENSG00000187144.11	OTTHUMG00000002312.3	-	SPATA21-205	SPATA21	1773
ENST00000375577.5	ENSG00000187144.11	OTTHUMG00000002312.3	OTTHUMT00000006678.1	RP11-430L17.3-002	SPATA21	1136
ENST00000612240.1	ENSG00000187144.11	OTTHUMG00000002312.3	-	SPATA21-206	SPATA21	603
ENST00000337132.9	ENSG00000157191.19	OTTHUMG00000002313.4	OTTHUMT00000006680.2	RP4-798A10.1-001	NECAP2	2070
ENST00000504551.6	ENSG00000157191.19	OTTHUMG00000002313.4	OTTHUMT00000368124.2	RP4-798A10.1-012	NECAP2	768
ENST00000457722.6	ENSG00000157191.19	OTTHUMG00000002313.4	OTTHUMT00000368119.1	RP4-798A10.1-007	NECAP2	935
ENST00000443980.6	ENSG00000157191.19	OTTHUMG00000002313.4	OTTHUMT00000368120.1	RP4-798A10.1-008	NECAP2	1929
ENST00000504858.5	ENSG00000157191.19	OTTHUMG00000002313.4	OTTHUMT00000368125.1	RP4-798A10.1-013	NECAP2	727
ENST00000492095.5	ENSG00000157191.19	OTTHUMG00000002313.4	OTTHUMT00000006681.3	RP4-798A10.1-002	NECAP2	1787
ENST00000459640.5	ENSG00000157191.19	OTTHUMG00000002313.4	OTTHUMT00000006684.3	RP4-798A10.1-005	NECAP2	981
ENST00000513161.1	ENSG00000157191.19	OTTHUMG00000002313.4	OTTHUMT00000368123.1	RP4-798A10.1-011	NECAP2	713
ENST00000430580.6	ENSG00000219481.10	OTTHUMG00000002487.10	OTTHUMT00000106436.3	RP5-1182A14.1-005	NBPF1	5932
ENST00000432949.5	ENSG00000219481.10	OTTHUMG00000002487.10	-	NBPF1-204	NBPF1	4176
ENST00000392963.5	ENSG00000219481.10	OTTHUMG00000002487.10	OTTHUMT00000007320.7	RP5-1182A14.1-001	NBPF1	2672
ENST00000375541.9	ENSG00000058453.16	OTTHUMG00000002200.9	OTTHUMT00000006249.3	RP1-37C10.1-001	CROCC	6656
ENST00000445545.6	ENSG00000058453.16	OTTHUMG00000002200.9	OTTHUMT00000006250.3	RP1-37C10.1-002	CROCC	3931
ENST00000467938.5	ENSG00000058453.16	OTTHUMG00000002200.9	OTTHUMT00000006579.3	RP1-37C10.1-004	CROCC	2515
ENST00000467715.2	ENSG00000058453.16	OTTHUMG00000002200.9	OTTHUMT00000006584.2	RP1-37C10.1-009	CROCC	614
ENST00000375534.7	ENSG00000117122.13	OTTHUMG00000002290.1	OTTHUMT00000006611.1	RP1-37C10.2-003	MFAP2	970
ENST00000375535.3	ENSG00000117122.13	OTTHUMG00000002290.1	OTTHUMT00000006609.1	RP1-37C10.2-001	MFAP2	1260
ENST00000326735.12	ENSG00000159363.17	OTTHUMG00000002293.4	OTTHUMT00000006617.1	RP1-37C10.4-001	ATP13A2	3840
ENST00000341676.9	ENSG00000159363.17	OTTHUMG00000002293.4	OTTHUMT00000006618.1	RP1-37C10.4-002	ATP13A2	3681
ENST00000452699.5	ENSG00000159363.17	OTTHUMG00000002293.4	OTTHUMT00000368161.1	RP1-37C10.4-005	ATP13A2	3981
ENST00000502418.1	ENSG00000159363.17	OTTHUMG00000002293.4	OTTHUMT00000368163.1	RP1-37C10.4-007	ATP13A2	1201
ENST00000503552.1	ENSG00000159363.17	OTTHUMG00000002293.4	OTTHUMT00000368170.2	RP1-37C10.4-014	ATP13A2	774
ENST00000617114.4	ENSG00000159363.17	OTTHUMG00000002293.4	-	ATP13A2-215	ATP13A2	1723
ENST00000506174.5	ENSG00000159363.17	OTTHUMG00000002293.4	OTTHUMT00000368168.2	RP1-37C10.4-012	ATP13A2	573
ENST00000510069.5	ENSG00000159363.17	OTTHUMG00000002293.4	OTTHUMT00000368165.2	RP1-37C10.4-009	ATP13A2	962
ENST00000511957.5	ENSG00000159363.17	OTTHUMG00000002293.4	OTTHUMT00000368167.2	RP1-37C10.4-011	ATP13A2	569
ENST00000508222.5	ENSG00000159363.17	OTTHUMG00000002293.4	OTTHUMT00000368164.2	RP1-37C10.4-008	ATP13A2	562
ENST00000509619.1	ENSG00000159363.17	OTTHUMG00000002293.4	OTTHUMT00000368166.2	RP1-37C10.4-010	ATP13A2	570
ENST00000375499.7	ENSG00000117118.9	OTTHUMG00000002289.3	OTTHUMT00000006603.1	RP1-37C10.5-001	SDHB	1153
ENST00000491274.5	ENSG00000117118.9	OTTHUMG00000002289.3	OTTHUMT00000091163.2	RP1-37C10.5-008	SDHB	649
ENST00000463045.2	ENSG00000117118.9	OTTHUMG00000002289.3	OTTHUMT00000006608.2	RP1-37C10.5-006	SDHB	702
ENST00000375486.8	ENSG00000117115.12	OTTHUMG00000002295.1	OTTHUMT00000006624.1	RP1-37C10.6-001	PADI2	4345
ENST00000375481.1	ENSG00000117115.12	OTTHUMG00000002295.1	OTTHUMT00000006627.1	RP1-37C10.6-004	PADI2	1607
ENST00000375471.4	ENSG00000142623.9	OTTHUMG00000002294.3	OTTHUMT00000006621.1	RP11-380J14.2-001	PADI1	3846
ENST00000375460.3	ENSG00000142619.4	OTTHUMG00000002373.1	OTTHUMT00000006805.1	RP11-380J14.3-001	PADI3	3189
ENST00000375453.5	ENSG00000159339.13	OTTHUMG00000002371.1	OTTHUMT00000006800.1	RP1-20B21.1-002	PADI4	841
ENST00000375448.4	ENSG00000159339.13	OTTHUMG00000002371.1	OTTHUMT00000006799.1	RP1-20B21.1-001	PADI4	2267
ENST00000619609.1	ENSG00000276747.1	OTTHUMG00000002372.7	OTTHUMT00000006804.6	RP1-20B21.2-001	PADI6	2396
ENST00000375436.8	ENSG00000179051.13	OTTHUMG00000002513.1	OTTHUMT00000007144.1	RP1-20B21.3-001	RCC2	4087
ENST00000375433.3	ENSG00000179051.13	OTTHUMG00000002513.1	OTTHUMT00000007145.1	RP1-20B21.3-002	RCC2	2030
ENST00000361221.7	ENSG00000074964.16	OTTHUMG00000002514.3	OTTHUMT00000007147.2	RP11-473A10.1-001	ARHGEF10L	4488
ENST00000375415.5	ENSG00000074964.16	OTTHUMG00000002514.3	OTTHUMT00000007149.2	RP11-473A10.1-003	ARHGEF10L	4035
ENST00000375408.7	ENSG00000074964.16	OTTHUMG00000002514.3	OTTHUMT00000007148.2	RP11-473A10.1-002	ARHGEF10L	3685
ENST00000167825.5	ENSG00000074964.16	OTTHUMG00000002514.3	OTTHUMT00000007151.2	RP11-473A10.1-005	ARHGEF10L	3018
ENST00000375406.1	ENSG00000117148.7	OTTHUMG00000002512.1	OTTHUMT00000007143.1	RP4-797K12.1-001	ACTL8	1861
ENST00000617065.1	ENSG00000117148.7	OTTHUMG00000002512.1	-	ACTL8-202	ACTL8	1670
ENST00000251296.3	ENSG00000117154.11	OTTHUMG00000002432.3	OTTHUMT00000006924.1	RP11-121A23.1-001	IGSF21	1943
ENST00000400664.2	ENSG00000179023.8	OTTHUMG00000002431.3	OTTHUMT00000006923.3	RP11-422P22.2-001	KLHDC7A	5145
ENST00000375375.7	ENSG00000009709.11	OTTHUMG00000002433.2	OTTHUMT00000006928.1	RP3-394P21.1-001	PAX7	2260
ENST00000420770.6	ENSG00000009709.11	OTTHUMG00000002433.2	OTTHUMT00000372482.1	RP3-394P21.1-002	PAX7	5538
ENST00000400661.3	ENSG00000009709.11	OTTHUMG00000002433.2	OTTHUMT00000372483.1	RP3-394P21.1-003	PAX7	1700
ENST00000375371.3	ENSG00000179002.5	OTTHUMG00000002442.2	OTTHUMT00000006953.2	RP13-279N23.1-001	TAS1R2	2542
ENST00000494072.3	ENSG00000255275.3	OTTHUMG00000167131.3	OTTHUMT00000393307.3	RP13-279N23.2-001	RP13-279N23.2	4369
ENST00000290597.9	ENSG00000159423.16	OTTHUMG00000002443.6	OTTHUMT00000006955.2	RP11-128M10.1-002	ALDH4A1	2124
ENST00000538839.5	ENSG00000159423.16	OTTHUMG00000002443.6	-	ALDH4A1-206	ALDH4A1	2957
ENST00000375341.7	ENSG00000159423.16	OTTHUMG00000002443.6	OTTHUMT00000006954.1	RP11-128M10.1-001	ALDH4A1	3363
ENST00000538309.5	ENSG00000159423.16	OTTHUMG00000002443.6	OTTHUMT00000476515.1	RP11-128M10.1-005	ALDH4A1	1940
ENST00000432718.1	ENSG00000159423.16	OTTHUMG00000002443.6	OTTHUMT00000006956.2	RP11-128M10.1-003	ALDH4A1	844
ENST00000455833.6	ENSG00000169991.10	OTTHUMG00000002499.2	OTTHUMT00000007099.2	RP1-93P18.1-001	IFFO2	6188
ENST00000355609.8	ENSG00000169991.10	OTTHUMG00000002499.2	OTTHUMT00000393306.1	RP1-93P18.1-003	IFFO2	537
ENST00000416166.1	ENSG00000169991.10	OTTHUMG00000002499.2	OTTHUMT00000007100.1	RP1-93P18.1-002	IFFO2	1000
ENST00000375254.7	ENSG00000127481.14	OTTHUMG00000002498.5	OTTHUMT00000007085.1	RP5-1126H10.1-001	UBR4	15906
ENST00000375225.7	ENSG00000127481.14	OTTHUMG00000002498.5	OTTHUMT00000007086.1	RP5-1126H10.1-002	UBR4	1533
ENST00000375224.1	ENSG00000127481.14	OTTHUMG00000002498.5	OTTHUMT00000007088.1	RP5-1126H10.1-004	UBR4	3475
ENST00000375218.3	ENSG00000127481.14	OTTHUMG00000002498.5	OTTHUMT00000007089.2	RP5-1126H10.1-005	UBR4	4031
ENST00000425413.5	ENSG00000127481.14	OTTHUMG00000002498.5	OTTHUMT00000007090.2	RP5-1126H10.1-006	UBR4	2954
ENST00000417040.1	ENSG00000127481.14	OTTHUMG00000002498.5	OTTHUMT00000007091.2	RP5-1126H10.1-007	UBR4	6175
ENST00000477853.5	ENSG00000127463.14	OTTHUMG00000002497.5	OTTHUMT00000007076.2	RP4-657E11.8-003	EMC1	6664
ENST00000375199.7	ENSG00000127463.14	OTTHUMG00000002497.5	OTTHUMT00000355698.1	RP4-657E11.8-009	EMC1	5408
ENST00000375208.7	ENSG00000127463.14	OTTHUMG00000002497.5	OTTHUMT00000007077.1	RP4-657E11.8-002	EMC1	4084
ENST00000486405.1	ENSG00000127463.14	OTTHUMG00000002497.5	OTTHUMT00000355702.1	RP4-657E11.8-013	EMC1	583
ENST00000486238.1	ENSG00000127463.14	OTTHUMG00000002497.5	OTTHUMT00000355704.1	RP4-657E11.8-015	EMC1	425
ENST00000641089.1	ENSG00000127463.14	OTTHUMG00000002497.5	OTTHUMT00000493392.1	RP4-657E11.8-016	EMC1	570
ENST00000475079.1	ENSG00000127463.14	OTTHUMG00000002497.5	OTTHUMT00000355700.1	RP4-657E11.8-011	EMC1	557
ENST00000330263.4	ENSG00000053372.4	OTTHUMG00000002496.2	OTTHUMT00000007075.2	RP4-657E11.1-001	MRTO4	2315
ENST00000420396.3	ENSG00000211454.13	OTTHUMG00000002520.5	-	AKR7L-201	AKR7L	1240
ENST00000361640.4	ENSG00000162482.4	OTTHUMG00000002523.1	OTTHUMT00000007166.1	RP4-657E11.3-001	AKR7A3	1710
ENST00000235835.7	ENSG00000053371.12	OTTHUMG00000002522.2	OTTHUMT00000007165.2	RP4-657E11.4-001	AKR7A2	1362
ENST00000330072.9	ENSG00000053371.12	OTTHUMG00000002522.2	OTTHUMT00000355679.1	RP4-657E11.4-002	AKR7A2	1171
ENST00000489286.5	ENSG00000053371.12	OTTHUMG00000002522.2	OTTHUMT00000355684.1	RP4-657E11.4-007	AKR7A2	725
ENST00000481966.1	ENSG00000053371.12	OTTHUMG00000002522.2	OTTHUMT00000355683.1	RP4-657E11.4-006	AKR7A2	488
ENST00000375155.7	ENSG00000040487.12	OTTHUMG00000002521.7	OTTHUMT00000007164.1	RP4-657E11.5-001	PQLC2	1805
ENST00000375153.7	ENSG00000040487.12	OTTHUMG00000002521.7	OTTHUMT00000007255.1	RP4-657E11.5-002	PQLC2	2153
ENST00000469076.5	ENSG00000040487.12	OTTHUMG00000002521.7	OTTHUMT00000289785.2	RP4-657E11.5-005	PQLC2	1512
ENST00000400548.6	ENSG00000040487.12	OTTHUMG00000002521.7	OTTHUMT00000289786.1	RP4-657E11.5-006	PQLC2	1548
ENST00000497827.1	ENSG00000040487.12	OTTHUMG00000002521.7	OTTHUMT00000289784.2	RP4-657E11.5-004	PQLC2	1428
ENST00000432465.1	ENSG00000040487.12	OTTHUMG00000002521.7	OTTHUMT00000289787.1	RP4-657E11.5-007	PQLC2	844
ENST00000264203.7	ENSG00000077549.17	OTTHUMG00000002556.6	OTTHUMT00000007259.1	RP4-657E11.7-002	CAPZB	2068
ENST00000375144.5	ENSG00000077549.17	OTTHUMG00000002556.6	OTTHUMT00000007258.1	RP4-657E11.7-001	CAPZB	1568
ENST00000375142.5	ENSG00000077549.17	OTTHUMG00000002556.6	OTTHUMT00000007260.1	RP4-657E11.7-003	CAPZB	1686
ENST00000433834.5	ENSG00000077549.17	OTTHUMG00000002556.6	OTTHUMT00000007265.1	RP4-657E11.7-008	CAPZB	1462
ENST00000264202.7	ENSG00000077549.17	OTTHUMG00000002556.6	OTTHUMT00000476514.2	RP4-657E11.7-010	CAPZB	858
ENST00000617872.4	ENSG00000173436.13	OTTHUMG00000002712.2	-	MINOS1-210	MINOS1	3678
ENST00000322753.6	ENSG00000173436.13	OTTHUMG00000002712.2	OTTHUMT00000007697.2	RP5-1056L3.2-001	MINOS1	3712
ENST00000602662.1	ENSG00000158747.14	OTTHUMG00000002700.7	OTTHUMT00000467588.1	RP5-1056L3.4-010	NBL1	1623
ENST00000428975.5	ENSG00000158747.14	OTTHUMG00000002700.7	OTTHUMT00000313740.4	RP5-1056L3.4-004	NBL1	546
ENST00000289749.6	ENSG00000158747.14	OTTHUMG00000002700.7	OTTHUMT00000007682.3	RP5-1056L3.4-002	NBL1	731
ENST00000451758.5	ENSG00000158747.14	OTTHUMG00000002700.7	OTTHUMT00000313739.4	RP5-1056L3.4-003	NBL1	622
ENST00000622566.4	ENSG00000158747.14	OTTHUMG00000002700.7	-	NBL1-214	NBL1	2109
ENST00000439664.5	ENSG00000158747.14	OTTHUMG00000002700.7	OTTHUMT00000313741.4	RP5-1056L3.4-005	NBL1	588
ENST00000621723.4	ENSG00000158747.14	OTTHUMG00000002700.7	-	NBL1-213	NBL1	2133
ENST00000375136.7	ENSG00000158747.14	OTTHUMG00000002700.7	OTTHUMT00000007681.4	RP5-1056L3.4-001	NBL1	2172
ENST00000425400.5	ENSG00000158747.14	OTTHUMG00000002700.7	OTTHUMT00000313742.4	RP5-1056L3.4-006	NBL1	528
ENST00000618761.4	ENSG00000158747.14	OTTHUMG00000002700.7	-	NBL1-212	NBL1	2051
ENST00000439278.5	ENSG00000158747.14	OTTHUMG00000002700.7	OTTHUMT00000313743.3	RP5-1056L3.4-007	NBL1	570
ENST00000615215.4	ENSG00000158747.14	OTTHUMG00000002700.7	-	NBL1-211	NBL1	2160
ENST00000427894.5	ENSG00000158747.14	OTTHUMG00000002700.7	OTTHUMT00000313744.3	RP5-1056L3.4-008	NBL1	573
ENST00000548815.2	ENSG00000158747.14	OTTHUMG00000002700.7	-	NBL1-209	NBL1	1953
ENST00000602384.5	ENSG00000270136.6	OTTHUMG00000183956.2	OTTHUMT00000467589.1	RP5-1056L3.7-002	MINOS1-NBL1	999
ENST00000602293.5	ENSG00000270136.6	OTTHUMG00000183956.2	OTTHUMT00000467590.2	RP5-1056L3.7-003	MINOS1-NBL1	820
ENST00000602450.1	ENSG00000270136.6	OTTHUMG00000183956.2	OTTHUMT00000467591.1	RP5-1056L3.7-004	MINOS1-NBL1	590
ENST00000289753.1	ENSG00000158748.3	OTTHUMG00000002713.1	OTTHUMT00000007704.1	RP5-1056L3.5-001	HTR6	1984
ENST00000294543.10	ENSG00000162542.13	OTTHUMG00000002697.1	OTTHUMT00000007658.1	RP5-1056L3.6-001	TMCO4	2974
ENST00000375127.5	ENSG00000162542.13	OTTHUMG00000002697.1	OTTHUMT00000007659.1	RP5-1056L3.6-002	TMCO4	2403
ENST00000375121.3	ENSG00000178828.6	OTTHUMG00000002709.1	OTTHUMT00000007694.1	RP11-91K11.1-001	RNF186	1250
ENST00000375120.3	ENSG00000169914.5	OTTHUMG00000002696.1	OTTHUMT00000007655.1	RP11-91K11.3-001	OTUD3	6397
ENST00000375116.3	ENSG00000188784.4	OTTHUMG00000002702.1	OTTHUMT00000007684.1	RP11-460G22.2-001	PLA2G2E	785
ENST00000400520.7	ENSG00000188257.10	OTTHUMG00000002699.2	-	PLA2G2A-202	PLA2G2A	974
ENST00000375111.7	ENSG00000188257.10	OTTHUMG00000002699.2	OTTHUMT00000007675.1	RP11-460G22.3-001	PLA2G2A	970
ENST00000375108.3	ENSG00000127472.10	OTTHUMG00000002698.3	OTTHUMT00000007668.1	RP1-169O23.1-001	PLA2G5	1161
ENST00000375105.7	ENSG00000117215.14	OTTHUMG00000002701.1	OTTHUMT00000007683.1	RP1-169O23.2-001	PLA2G2D	2672
ENST00000617227.1	ENSG00000117215.14	OTTHUMG00000002701.1	-	PLA2G2D-202	PLA2G2D	1856
ENST00000375102.3	ENSG00000158786.4	OTTHUMG00000002704.1	OTTHUMT00000007687.1	RP3-340N1.1-001	PLA2G2F	2723
ENST00000429261.2	ENSG00000187980.6	OTTHUMG00000002705.4	OTTHUMT00000007689.3	RP3-340N1.3-001	PLA2G2C	3249
ENST00000247992.5	ENSG00000187980.6	OTTHUMG00000002705.4	-	PLA2G2C-201	PLA2G2C	453
ENST00000375099.3	ENSG00000162543.5	OTTHUMG00000002708.1	OTTHUMT00000007693.1	RP3-340N1.4-001	UBXN10	5571
ENST00000485375.6	ENSG00000158816.15	OTTHUMG00000002835.7	OTTHUMT00000242830.3	RP4-745E8.1-004	VWA5B1	3776
ENST00000375079.6	ENSG00000158816.15	OTTHUMG00000002835.7	OTTHUMT00000007945.5	RP4-745E8.1-001	VWA5B1	3859
ENST00000289815.12	ENSG00000158816.15	OTTHUMG00000002835.7	-	VWA5B1-201	VWA5B1	4475
ENST00000473325.5	ENSG00000158816.15	OTTHUMG00000002835.7	OTTHUMT00000007946.2	RP4-745E8.1-002	VWA5B1	3725
ENST00000530722.5	ENSG00000158816.15	OTTHUMG00000002835.7	OTTHUMT00000389807.2	RP4-745E8.1-006	VWA5B1	541
ENST00000534075.1	ENSG00000158816.15	OTTHUMG00000002835.7	OTTHUMT00000389808.2	RP4-745E8.1-007	VWA5B1	541
ENST00000467486.5	ENSG00000158816.15	OTTHUMG00000002835.7	OTTHUMT00000007947.2	RP4-745E8.1-003	VWA5B1	2116
ENST00000375078.3	ENSG00000162545.5	OTTHUMG00000002837.1	OTTHUMT00000007949.1	RP11-401M16.1-001	CAMK2N1	2336
ENST00000264198.4	ENSG00000090432.6	OTTHUMG00000002838.2	OTTHUMT00000007951.2	RP11-401M16.2-001	MUL1	2438
ENST00000332947.5	ENSG00000183114.7	OTTHUMG00000057491.1	OTTHUMT00000127759.1	RP11-401M16.9-001	FAM43B	2572
ENST00000375071.3	ENSG00000158825.5	OTTHUMG00000002845.1	OTTHUMT00000007965.1	RP11-401M16.4-001	CDA	963
ENST00000321556.4	ENSG00000158828.7	OTTHUMG00000002841.1	OTTHUMT00000007954.1	RP11-401M16.5-001	PINK1	2660
ENST00000415136.6	ENSG00000244038.9	OTTHUMG00000002844.6	-	DDOST-202	DDOST	2126
ENST00000602624.6	ENSG00000244038.9	OTTHUMG00000002844.6	OTTHUMT00000467856.2	RP11-401M16.6-006	DDOST	1963
ENST00000375048.7	ENSG00000244038.9	OTTHUMG00000002844.6	OTTHUMT00000007961.2	RP11-401M16.6-001	DDOST	2079
ENST00000464364.1	ENSG00000244038.9	OTTHUMG00000002844.6	OTTHUMT00000091239.2	RP11-401M16.6-005	DDOST	502
ENST00000375044.5	ENSG00000117245.12	OTTHUMG00000002863.3	OTTHUMT00000008009.2	RP11-401M16.8-001	KIF17	3572
ENST00000400463.7	ENSG00000117245.12	OTTHUMG00000002863.3	OTTHUMT00000008012.3	RP11-401M16.8-004	KIF17	3731
ENST00000247986.2	ENSG00000117245.12	OTTHUMG00000002863.3	OTTHUMT00000276995.1	RP11-401M16.8-009	KIF17	3969
ENST00000375031.5	ENSG00000189410.11	OTTHUMG00000002620.3	OTTHUMT00000007453.1	RP5-930J4.1-001	SH2D5	3705
ENST00000444387.6	ENSG00000189410.11	OTTHUMG00000002620.3	OTTHUMT00000007455.2	RP5-930J4.1-003	SH2D5	1934
ENST00000447746.6	ENSG00000189410.11	OTTHUMG00000002620.3	OTTHUMT00000374255.2	RP5-930J4.1-005	SH2D5	544
ENST00000518294.5	ENSG00000189410.11	OTTHUMG00000002620.3	OTTHUMT00000374256.2	RP5-930J4.1-004	SH2D5	511
ENST00000517430.5	ENSG00000189410.11	OTTHUMG00000002620.3	OTTHUMT00000374257.2	RP5-930J4.1-006	SH2D5	564
ENST00000519434.1	ENSG00000189410.11	OTTHUMG00000002620.3	OTTHUMT00000374258.2	RP5-930J4.1-007	SH2D5	524
ENST00000312239.9	ENSG00000127483.17	OTTHUMG00000002622.7	OTTHUMT00000007457.2	RP5-930J4.3-001	HP1BP3	3938
ENST00000375003.6	ENSG00000127483.17	OTTHUMG00000002622.7	OTTHUMT00000007460.2	RP5-930J4.3-004	HP1BP3	4822
ENST00000419948.5	ENSG00000127483.17	OTTHUMG00000002622.7	OTTHUMT00000318671.2	RP5-930J4.3-015	HP1BP3	759
ENST00000438032.5	ENSG00000127483.17	OTTHUMG00000002622.7	OTTHUMT00000007461.3	RP5-930J4.3-005	HP1BP3	1159
ENST00000424732.5	ENSG00000127483.17	OTTHUMG00000002622.7	OTTHUMT00000007462.3	RP5-930J4.3-006	HP1BP3	970
ENST00000417710.5	ENSG00000127483.17	OTTHUMG00000002622.7	OTTHUMT00000318670.2	RP5-930J4.3-014	HP1BP3	572
ENST00000375000.5	ENSG00000127483.17	OTTHUMG00000002622.7	OTTHUMT00000007459.1	RP5-930J4.3-003	HP1BP3	928
ENST00000437575.5	ENSG00000127483.17	OTTHUMG00000002622.7	OTTHUMT00000318668.2	RP5-930J4.3-012	HP1BP3	473
ENST00000419490.5	ENSG00000127483.17	OTTHUMG00000002622.7	OTTHUMT00000318667.2	RP5-930J4.3-011	HP1BP3	538
ENST00000414993.1	ENSG00000127483.17	OTTHUMG00000002622.7	OTTHUMT00000318666.2	RP5-930J4.3-010	HP1BP3	727
ENST00000443615.1	ENSG00000127483.17	OTTHUMG00000002622.7	OTTHUMT00000318669.3	RP5-930J4.3-013	HP1BP3	557
ENST00000374935.7	ENSG00000075151.20	OTTHUMG00000002624.7	-	EIF4G3-204	EIF4G3	5567
ENST00000264211.12	ENSG00000075151.20	OTTHUMG00000002624.7	OTTHUMT00000007467.3	RP11-190H11.1-001	EIF4G3	5802
ENST00000602326.5	ENSG00000075151.20	OTTHUMG00000002624.7	OTTHUMT00000467634.1	RP11-190H11.1-011	EIF4G3	6196
ENST00000400422.6	ENSG00000075151.20	OTTHUMG00000002624.7	OTTHUMT00000488000.1	RP11-190H11.1-013	EIF4G3	5762
ENST00000634879.1	ENSG00000075151.20	OTTHUMG00000002624.7	OTTHUMT00000488001.2	RP11-190H11.1-014	EIF4G3	5325
ENST00000356916.7	ENSG00000075151.20	OTTHUMG00000002624.7	OTTHUMT00000007468.2	RP11-190H11.1-002	EIF4G3	2179
ENST00000438975.5	ENSG00000075151.20	OTTHUMG00000002624.7	OTTHUMT00000007706.2	RP11-190H11.1-004	EIF4G3	1270
ENST00000411888.5	ENSG00000075151.20	OTTHUMG00000002624.7	OTTHUMT00000007705.3	RP11-190H11.1-003	EIF4G3	1122
ENST00000415912.6	ENSG00000117298.14	OTTHUMG00000002625.3	OTTHUMT00000007469.2	RP3-329E20.1-001	ECE1	5099
ENST00000357071.8	ENSG00000117298.14	OTTHUMG00000002625.3	OTTHUMT00000007473.1	RP3-329E20.1-005	ECE1	3763
ENST00000374893.10	ENSG00000117298.14	OTTHUMG00000002625.3	OTTHUMT00000007470.2	RP3-329E20.1-002	ECE1	2484
ENST00000436918.6	ENSG00000117298.14	OTTHUMG00000002625.3	OTTHUMT00000007476.2	RP3-329E20.1-008	ECE1	2328
ENST00000264205.10	ENSG00000117298.14	OTTHUMG00000002625.3	OTTHUMT00000007474.2	RP3-329E20.1-006	ECE1	2381
ENST00000473505.5	ENSG00000117298.14	OTTHUMG00000002625.3	OTTHUMT00000007475.3	RP3-329E20.1-007	ECE1	674
ENST00000481130.6	ENSG00000117298.14	OTTHUMG00000002625.3	OTTHUMT00000393420.2	RP3-329E20.1-010	ECE1	578
ENST00000527991.2	ENSG00000117298.14	OTTHUMG00000002625.3	OTTHUMT00000393421.2	RP3-329E20.1-011	ECE1	580
ENST00000454000.6	ENSG00000142794.18	OTTHUMG00000002944.7	OTTHUMT00000476522.1	RP11-293F5.5-012	NBPF3	2133
ENST00000318220.10	ENSG00000142794.18	OTTHUMG00000002944.7	OTTHUMT00000008190.3	RP11-293F5.5-001	NBPF3	4401
ENST00000342104.9	ENSG00000142794.18	OTTHUMG00000002944.7	OTTHUMT00000008193.1	RP11-293F5.5-002	NBPF3	3704
ENST00000486229.5	ENSG00000142794.18	OTTHUMG00000002944.7	OTTHUMT00000021355.2	RP11-293F5.5-004	NBPF3	933
ENST00000318249.9	ENSG00000142794.18	OTTHUMG00000002944.7	OTTHUMT00000476523.1	RP11-293F5.5-011	NBPF3	3591
ENST00000434838.6	ENSG00000142794.18	OTTHUMG00000002944.7	OTTHUMT00000008194.3	RP11-293F5.5-003	NBPF3	2727
ENST00000467103.2	ENSG00000142794.18	OTTHUMG00000002944.7	OTTHUMT00000021358.3	RP11-293F5.5-007	NBPF3	418
ENST00000619554.1	ENSG00000142794.18	OTTHUMG00000002944.7	-	NBPF3-213	NBPF3	1831
ENST00000374840.7	ENSG00000162551.13	OTTHUMG00000002949.2	OTTHUMT00000008202.1	RP11-293F5.7-001	ALPL	2589
ENST00000539907.5	ENSG00000162551.13	OTTHUMG00000002949.2	OTTHUMT00000476516.1	RP11-293F5.7-006	ALPL	2241
ENST00000540617.5	ENSG00000162551.13	OTTHUMG00000002949.2	OTTHUMT00000476517.1	RP11-293F5.7-007	ALPL	2131
ENST00000374832.5	ENSG00000162551.13	OTTHUMG00000002949.2	OTTHUMT00000008203.1	RP11-293F5.7-002	ALPL	2193
ENST00000374830.2	ENSG00000162551.13	OTTHUMG00000002949.2	OTTHUMT00000008205.2	RP11-293F5.7-004	ALPL	733
ENST00000290101.8	ENSG00000076864.19	OTTHUMG00000007513.12	-	RAP1GAP-201	RAP1GAP	3584
ENST00000374763.6	ENSG00000076864.19	OTTHUMG00000007513.12	OTTHUMT00000467224.1	RP11-63N8.1-015	RAP1GAP	3334
ENST00000374761.6	ENSG00000076864.19	OTTHUMG00000007513.12	OTTHUMT00000019762.5	RP11-63N8.1-004	RAP1GAP	3318
ENST00000471600.6	ENSG00000076864.19	OTTHUMG00000007513.12	OTTHUMT00000019760.4	RP11-63N8.1-002	RAP1GAP	3238
ENST00000374765.8	ENSG00000076864.19	OTTHUMG00000007513.12	OTTHUMT00000019759.2	RP11-63N8.1-001	RAP1GAP	3271
ENST00000542643.6	ENSG00000076864.19	OTTHUMG00000007513.12	OTTHUMT00000467225.1	RP11-63N8.1-014	RAP1GAP	3426
ENST00000495204.5	ENSG00000076864.19	OTTHUMG00000007513.12	OTTHUMT00000020818.4	RP11-63N8.1-011	RAP1GAP	2489
ENST00000317967.11	ENSG00000076864.19	OTTHUMG00000007513.12	OTTHUMT00000019832.2	RP11-63N8.1-005	RAP1GAP	600
ENST00000447293.5	ENSG00000076864.19	OTTHUMG00000007513.12	OTTHUMT00000020816.2	RP11-63N8.1-009	RAP1GAP	429
ENST00000400301.5	ENSG00000090686.15	OTTHUMG00000007798.4	-	USP48-204	USP48	4309
ENST00000308271.13	ENSG00000090686.15	OTTHUMG00000007798.4	OTTHUMT00000021372.1	RP11-63N8.2-001	USP48	4595
ENST00000374732.7	ENSG00000090686.15	OTTHUMG00000007798.4	OTTHUMT00000021373.1	RP11-63N8.2-002	USP48	3037
ENST00000529637.5	ENSG00000090686.15	OTTHUMG00000007798.4	OTTHUMT00000393678.1	RP11-63N8.2-009	USP48	3228
ENST00000526044.5	ENSG00000090686.15	OTTHUMG00000007798.4	OTTHUMT00000393680.1	RP11-63N8.2-013	USP48	549
ENST00000534705.5	ENSG00000090686.15	OTTHUMG00000007798.4	OTTHUMT00000393681.2	RP11-63N8.2-014	USP48	566
ENST00000421625.6	ENSG00000090686.15	OTTHUMG00000007798.4	OTTHUMT00000021377.3	RP11-63N8.2-006	USP48	2818
ENST00000374730.2	ENSG00000090686.15	OTTHUMG00000007798.4	OTTHUMT00000393682.1	RP11-63N8.2-012	USP48	570
ENST00000527823.5	ENSG00000090686.15	OTTHUMG00000007798.4	OTTHUMT00000393683.2	RP11-63N8.2-011	USP48	554
ENST00000532737.1	ENSG00000090686.15	OTTHUMG00000007798.4	OTTHUMT00000393684.2	RP11-63N8.2-010	USP48	680
ENST00000344642.6	ENSG00000187942.11	OTTHUMG00000002675.1	OTTHUMT00000007601.1	RP11-132G19.1-001	LDLRAD2	4012
ENST00000543870.1	ENSG00000187942.11	OTTHUMG00000002675.1	-	LDLRAD2-203	LDLRAD2	1180
ENST00000374695.7	ENSG00000142798.18	OTTHUMG00000002674.9	OTTHUMT00000007598.1	RP11-132G19.2-001	HSPG2	14327
ENST00000635682.1	ENSG00000142798.18	OTTHUMG00000002674.9	OTTHUMT00000488075.1	RP11-132G19.2-016	HSPG2	921
ENST00000374676.4	ENSG00000142798.18	OTTHUMG00000002674.9	OTTHUMT00000007775.2	RP11-132G19.2-010	HSPG2	411
ENST00000644714.1	ENSG00000142798.18	OTTHUMG00000002674.9	OTTHUMT00000493761.1	RP11-132G19.2-017	HSPG2	708
ENST00000427897.1	ENSG00000142798.18	OTTHUMG00000002674.9	OTTHUMT00000007773.2	RP11-132G19.2-008	HSPG2	589
ENST00000337107.10	ENSG00000219073.7	OTTHUMG00000002758.3	OTTHUMT00000007797.1	RP11-26H16.3-001	CELA3B	897
ENST00000374666.1	ENSG00000219073.7	OTTHUMG00000002758.3	OTTHUMT00000096534.2	RP11-26H16.3-002	CELA3B	497
ENST00000400277.2	ENSG00000219073.7	OTTHUMG00000002758.3	OTTHUMT00000096536.1	RP11-26H16.3-004	CELA3B	996
ENST00000290122.7	ENSG00000142789.19	OTTHUMG00000002755.2	OTTHUMT00000007791.1	RP11-26H16.2-001	CELA3A	887
ENST00000374663.1	ENSG00000142789.19	OTTHUMG00000002755.2	OTTHUMT00000007793.1	RP11-26H16.2-002	CELA3A	649
ENST00000400271.2	ENSG00000142789.19	OTTHUMG00000002755.2	OTTHUMT00000096533.1	RP11-26H16.2-004	CELA3A	357
ENST00000400259.5	ENSG00000070831.15	OTTHUMG00000002753.5	-	CDC42-203	CDC42	2274
ENST00000344548.7	ENSG00000070831.15	OTTHUMG00000002753.5	OTTHUMT00000007787.2	RP1-224A6.5-001	CDC42	2256
ENST00000315554.12	ENSG00000070831.15	OTTHUMG00000002753.5	OTTHUMT00000008075.1	RP1-224A6.5-002	CDC42	1452
ENST00000411827.1	ENSG00000070831.15	OTTHUMG00000002753.5	OTTHUMT00000008077.2	RP1-224A6.5-004	CDC42	597
ENST00000290167.10	ENSG00000162552.14	OTTHUMG00000002894.3	OTTHUMT00000008088.2	RP1-224A6.7-001	WNT4	3845
ENST00000415567.1	ENSG00000162552.14	OTTHUMG00000002894.3	OTTHUMT00000008089.1	RP1-224A6.7-002	WNT4	680
ENST00000441048.1	ENSG00000162552.14	OTTHUMG00000002894.3	OTTHUMT00000008090.2	RP1-224A6.7-003	WNT4	482
ENST00000404138.5	ENSG00000184677.16	OTTHUMG00000002897.2	-	ZBTB40-204	ZBTB40	8992
ENST00000374651.8	ENSG00000184677.16	OTTHUMG00000002897.2	-	ZBTB40-201	ZBTB40	8368
ENST00000400239.6	ENSG00000184677.16	OTTHUMG00000002897.2	OTTHUMT00000008095.2	RP1-61A9.1-002	ZBTB40	1855
ENST00000375647.4	ENSG00000184677.16	OTTHUMG00000002897.2	OTTHUMT00000008094.1	RP1-61A9.1-001	ZBTB40	8685
ENST00000374644.8	ENSG00000070886.11	OTTHUMG00000002892.1	OTTHUMT00000008086.1	RP1-61A9.2-002	EPHA8	1802
ENST00000166244.7	ENSG00000070886.11	OTTHUMG00000002892.1	OTTHUMT00000008085.1	RP1-61A9.2-001	EPHA8	4943
ENST00000374642.7	ENSG00000173372.16	OTTHUMG00000002893.4	OTTHUMT00000008087.2	RP4-815O16.1-001	C1QA	1143
ENST00000438241.1	ENSG00000173372.16	OTTHUMG00000002893.4	OTTHUMT00000096526.2	RP4-815O16.1-002	C1QA	768
ENST00000402322.1	ENSG00000173372.16	OTTHUMG00000002893.4	OTTHUMT00000317635.1	RP4-815O16.1-003	C1QA	976
ENST00000374640.8	ENSG00000159189.11	OTTHUMG00000002891.2	OTTHUMT00000096530.1	RP4-815O16.2-003	C1QC	1163
ENST00000374639.7	ENSG00000159189.11	OTTHUMG00000002891.2	OTTHUMT00000008083.1	RP4-815O16.2-001	C1QC	1183
ENST00000374637.1	ENSG00000159189.11	OTTHUMG00000002891.2	OTTHUMT00000008084.1	RP4-815O16.2-002	C1QC	1089
ENST00000510260.5	ENSG00000173369.15	OTTHUMG00000002896.4	OTTHUMT00000359669.2	RP4-815O16.3-003	C1QB	677
ENST00000509305.5	ENSG00000173369.15	OTTHUMG00000002896.4	OTTHUMT00000008092.2	RP4-815O16.3-001	C1QB	1254
ENST00000432749.6	ENSG00000173369.15	OTTHUMG00000002896.4	OTTHUMT00000008093.4	RP4-815O16.3-002	C1QB	977
ENST00000314933.6	ENSG00000173369.15	OTTHUMG00000002896.4	-	C1QB-201	C1QB	1044
ENST00000544305.5	ENSG00000133216.16	OTTHUMG00000002881.4	-	EPHB2-207	EPHB2	1709
ENST00000374630.7	ENSG00000133216.16	OTTHUMG00000002881.4	OTTHUMT00000008059.3	RP1-74M1.1-003	EPHB2	3152
ENST00000400191.7	ENSG00000133216.16	OTTHUMG00000002881.4	OTTHUMT00000008060.3	RP1-74M1.1-001	EPHB2	10816
ENST00000374632.7	ENSG00000133216.16	OTTHUMG00000002881.4	OTTHUMT00000008061.2	RP1-74M1.1-002	EPHB2	3677
ENST00000374627.1	ENSG00000133216.16	OTTHUMG00000002881.4	OTTHUMT00000008062.2	RP1-74M1.1-004	EPHB2	4014
ENST00000426928.6	ENSG00000215906.8	OTTHUMG00000003228.5	OTTHUMT00000008903.5	RP1-74M1.2-001	LACTBL1	1641
ENST00000618559.1	ENSG00000215906.8	OTTHUMG00000003228.5	-	LACTBL1-202	LACTBL1	1500
ENST00000440767.2	ENSG00000227868.5	OTTHUMG00000003226.3	OTTHUMT00000432740.2	RP4-805N21.1-002	C1orf234	509
ENST00000566855.3	ENSG00000227868.5	OTTHUMG00000003226.3	OTTHUMT00000008898.3	RP4-805N21.1-001	C1orf234	510
ENST00000622840.1	ENSG00000227868.5	OTTHUMG00000003226.3	-	TEX46-203	C1orf234	479
ENST00000465864.2	ENSG00000004487.16	OTTHUMG00000003220.7	OTTHUMT00000091250.4	RP1-184J9.1-005	KDM1A	3039
ENST00000356634.7	ENSG00000004487.16	OTTHUMG00000003220.7	OTTHUMT00000008880.3	RP1-184J9.1-001	KDM1A	3033
ENST00000400181.8	ENSG00000004487.16	OTTHUMG00000003220.7	OTTHUMT00000008881.2	RP1-184J9.1-002	KDM1A	3059
ENST00000494920.1	ENSG00000004487.16	OTTHUMG00000003220.7	OTTHUMT00000091249.3	RP1-184J9.1-004	KDM1A	905
ENST00000418342.5	ENSG00000169641.13	OTTHUMG00000003227.5	-	LUZP1-203	LUZP1	8421
ENST00000302291.8	ENSG00000169641.13	OTTHUMG00000003227.5	OTTHUMT00000008900.3	RP1-184J9.3-002	LUZP1	8898
ENST00000314174.5	ENSG00000169641.13	OTTHUMG00000003227.5	OTTHUMT00000008899.1	RP1-184J9.3-001	LUZP1	3715
ENST00000471849.5	ENSG00000169641.13	OTTHUMG00000003227.5	OTTHUMT00000008901.4	RP1-184J9.3-003	LUZP1	1190
ENST00000475164.2	ENSG00000169641.13	OTTHUMG00000003227.5	OTTHUMT00000008902.4	RP1-184J9.3-004	LUZP1	613
ENST00000374619.1	ENSG00000179546.4	OTTHUMG00000003235.1	OTTHUMT00000008924.1	RP4-583K24.1-001	HTR1D	2835
ENST00000641107.1	ENSG00000125944.19	OTTHUMG00000003224.5	OTTHUMT00000493436.1	RP5-1057J7.2-012	HNRNPR	646
ENST00000478691.5	ENSG00000125944.19	OTTHUMG00000003224.5	OTTHUMT00000008890.3	RP5-1057J7.2-004	HNRNPR	7646
ENST00000374616.7	ENSG00000125944.19	OTTHUMG00000003224.5	OTTHUMT00000008888.1	RP5-1057J7.2-002	HNRNPR	2691
ENST00000374612.5	ENSG00000125944.19	OTTHUMG00000003224.5	OTTHUMT00000008889.1	RP5-1057J7.2-003	HNRNPR	2694
ENST00000302271.10	ENSG00000125944.19	OTTHUMG00000003224.5	OTTHUMT00000008887.1	RP5-1057J7.2-001	HNRNPR	2629
ENST00000606561.5	ENSG00000125944.19	OTTHUMG00000003224.5	OTTHUMT00000091254.3	RP5-1057J7.2-011	HNRNPR	1837
ENST00000427764.3	ENSG00000125944.19	OTTHUMG00000003224.5	-	HNRNPR-204	HNRNPR	1788
ENST00000314011.8	ENSG00000125945.14	OTTHUMG00000003232.2	OTTHUMT00000008908.1	RP5-1057J7.3-001	ZNF436	4071
ENST00000374608.3	ENSG00000125945.14	OTTHUMG00000003232.2	OTTHUMT00000008910.1	RP5-1057J7.3-003	ZNF436	3788
ENST00000450454.6	ENSG00000204219.9	OTTHUMG00000003233.3	OTTHUMT00000008911.2	RP5-1057J7.5-001	TCEA3	1559
ENST00000476978.1	ENSG00000204219.9	OTTHUMG00000003233.3	OTTHUMT00000008912.2	RP5-1057J7.5-002	TCEA3	855
ENST00000374601.7	ENSG00000204219.9	OTTHUMG00000003233.3	OTTHUMT00000470075.1	RP5-1057J7.5-006	TCEA3	1197
ENST00000461794.1	ENSG00000204219.9	OTTHUMG00000003233.3	OTTHUMT00000008913.2	RP5-1057J7.5-003	TCEA3	713
ENST00000495646.5	ENSG00000088280.18	OTTHUMG00000003234.7	OTTHUMT00000008920.3	RP4-654C18.2-005	ASAP3	2552
ENST00000336689.7	ENSG00000088280.18	OTTHUMG00000003234.7	OTTHUMT00000008916.2	RP4-654C18.2-001	ASAP3	4050
ENST00000618240.4	ENSG00000088280.18	OTTHUMG00000003234.7	-	ASAP3-212	ASAP3	2226
ENST00000465372.5	ENSG00000088280.18	OTTHUMG00000003234.7	OTTHUMT00000008921.2	RP4-654C18.2-006	ASAP3	936
ENST00000492982.6	ENSG00000088280.18	OTTHUMG00000003234.7	OTTHUMT00000008922.2	RP4-654C18.2-007	ASAP3	3024
ENST00000437606.6	ENSG00000088280.18	OTTHUMG00000003234.7	OTTHUMT00000393468.2	RP4-654C18.2-011	ASAP3	2865
ENST00000484418.1	ENSG00000088280.18	OTTHUMG00000003234.7	OTTHUMT00000008923.2	RP4-654C18.2-008	ASAP3	907
ENST00000475814.5	ENSG00000088280.18	OTTHUMG00000003234.7	OTTHUMT00000091256.2	RP4-654C18.2-009	ASAP3	805
ENST00000608765.1	ENSG00000088280.18	OTTHUMG00000003234.7	OTTHUMT00000472428.1	RP4-654C18.2-014	ASAP3	589
ENST00000361729.2	ENSG00000007968.6	OTTHUMG00000003223.1	OTTHUMT00000008885.1	RP1-150O5.1-001	E2F2	5191
ENST00000374561.5	ENSG00000117318.8	OTTHUMG00000003229.2	OTTHUMT00000008904.1	RP1-150O5.2-001	ID3	1251
ENST00000374550.8	ENSG00000142676.13	OTTHUMG00000002926.7	OTTHUMT00000494315.1	RP11-223J15.3-006	RPL11	660
ENST00000643754.1	ENSG00000142676.13	OTTHUMG00000002926.7	OTTHUMT00000008168.4	RP11-223J15.3-001	RPL11	1044
ENST00000467075.2	ENSG00000142676.13	OTTHUMG00000002926.7	OTTHUMT00000008169.2	RP11-223J15.3-002	RPL11	823
ENST00000458455.2	ENSG00000142676.13	OTTHUMG00000002926.7	OTTHUMT00000008170.2	RP11-223J15.3-003	RPL11	879
ENST00000418390.6	ENSG00000011007.12	OTTHUMG00000002957.3	OTTHUMT00000008230.2	RP5-886K2.2-001	ELOA	5154
ENST00000613537.4	ENSG00000011007.12	OTTHUMG00000002957.3	-	ELOA-204	ELOA	4924
ENST00000609199.1	ENSG00000011007.12	OTTHUMG00000002957.3	OTTHUMT00000471733.1	RP5-886K2.2-003	ELOA	2671
ENST00000246151.8	ENSG00000057757.9	OTTHUMG00000002960.3	OTTHUMT00000008243.1	RP5-886K2.4-001	PITHD1	1603
ENST00000415372.1	ENSG00000057757.9	OTTHUMG00000002960.3	OTTHUMT00000096559.2	RP5-886K2.4-003	PITHD1	754
ENST00000374524.1	ENSG00000057757.9	OTTHUMG00000002960.3	OTTHUMT00000008244.1	RP5-886K2.4-002	PITHD1	1292
ENST00000374514.7	ENSG00000011009.10	OTTHUMG00000002961.4	OTTHUMT00000008245.1	RP5-886K2.5-001	LYPLA2	1810
ENST00000420982.5	ENSG00000011009.10	OTTHUMG00000002961.4	OTTHUMT00000096555.2	RP5-886K2.5-007	LYPLA2	614
ENST00000374505.6	ENSG00000011009.10	OTTHUMG00000002961.4	OTTHUMT00000008248.1	RP5-886K2.5-004	LYPLA2	907
ENST00000374503.7	ENSG00000011009.10	OTTHUMG00000002961.4	OTTHUMT00000096556.1	RP5-886K2.5-008	LYPLA2	868
ENST00000374502.7	ENSG00000011009.10	OTTHUMG00000002961.4	OTTHUMT00000008249.1	RP5-886K2.5-005	LYPLA2	1072
ENST00000421070.1	ENSG00000011009.10	OTTHUMG00000002961.4	OTTHUMT00000008246.3	RP5-886K2.5-002	LYPLA2	429
ENST00000374501.1	ENSG00000011009.10	OTTHUMG00000002961.4	OTTHUMT00000096558.1	RP5-886K2.5-010	LYPLA2	1117
ENST00000617979.4	ENSG00000117308.14	OTTHUMG00000002958.8	-	GALE-216	GALE	1566
ENST00000374497.7	ENSG00000117308.14	OTTHUMG00000002958.8	OTTHUMT00000008232.1	RP5-886K2.6-001	GALE	1488
ENST00000456977.5	ENSG00000117308.14	OTTHUMG00000002958.8	OTTHUMT00000096551.1	RP5-886K2.6-012	GALE	672
ENST00000429356.5	ENSG00000117308.14	OTTHUMG00000002958.8	OTTHUMT00000096554.6	RP5-886K2.6-015	GALE	957
ENST00000418277.5	ENSG00000117308.14	OTTHUMG00000002958.8	OTTHUMT00000008238.7	RP5-886K2.6-007	GALE	882
ENST00000425913.5	ENSG00000117308.14	OTTHUMG00000002958.8	OTTHUMT00000008236.3	RP5-886K2.6-005	GALE	876
ENST00000445705.1	ENSG00000117308.14	OTTHUMG00000002958.8	OTTHUMT00000008239.3	RP5-886K2.6-008	GALE	792
ENST00000374490.7	ENSG00000117305.14	OTTHUMG00000002963.4	OTTHUMT00000008253.2	RP5-886K2.8-002	HMGCL	1600
ENST00000436439.6	ENSG00000117305.14	OTTHUMG00000002963.4	OTTHUMT00000372570.1	RP5-886K2.8-007	HMGCL	1354
ENST00000374487.6	ENSG00000117305.14	OTTHUMG00000002963.4	OTTHUMT00000008252.2	RP5-886K2.8-001	HMGCL	2151
ENST00000235958.4	ENSG00000117305.14	OTTHUMG00000002963.4	OTTHUMT00000372573.1	RP5-886K2.8-010	HMGCL	1101
ENST00000374479.3	ENSG00000179163.11	OTTHUMG00000002965.2	OTTHUMT00000008259.2	RP11-45G17.1-001	FUCA1	2047
ENST00000374472.4	ENSG00000188822.7	OTTHUMG00000013892.1	OTTHUMT00000038949.1	RP11-4M23.1-001	CNR2	5254
ENST00000471915.5	ENSG00000189266.11	OTTHUMG00000013891.4	OTTHUMT00000038948.4	RP11-4M23.5-003	PNRC2	380
ENST00000334351.7	ENSG00000189266.11	OTTHUMG00000013891.4	OTTHUMT00000038946.1	RP11-4M23.5-001	PNRC2	2416
ENST00000374468.1	ENSG00000189266.11	OTTHUMG00000013891.4	OTTHUMT00000038947.1	RP11-4M23.5-002	PNRC2	814
ENST00000579103.1	ENSG00000189266.11	OTTHUMG00000013891.4	OTTHUMT00000442410.2	RP11-4M23.5-004	PNRC2	171
ENST00000344989.10	ENSG00000188529.14	OTTHUMG00000013893.4	OTTHUMT00000038951.2	RP11-4M23.6-002	SRSF10	3487
ENST00000453840.7	ENSG00000188529.14	OTTHUMG00000013893.4	OTTHUMT00000038954.3	RP11-4M23.6-005	SRSF10	1808
ENST00000484146.6	ENSG00000188529.14	OTTHUMG00000013893.4	OTTHUMT00000468108.1	RP11-4M23.6-017	SRSF10	1089
ENST00000473858.5	ENSG00000188529.14	OTTHUMG00000013893.4	OTTHUMT00000039093.2	RP11-4M23.6-015	SRSF10	778
ENST00000374452.9	ENSG00000188529.14	OTTHUMG00000013893.4	OTTHUMT00000038955.2	RP11-4M23.6-006	SRSF10	1194
ENST00000374453.7	ENSG00000188529.14	OTTHUMG00000013893.4	OTTHUMT00000038963.1	RP11-4M23.6-014	SRSF10	866
ENST00000343255.9	ENSG00000188529.14	OTTHUMG00000013893.4	OTTHUMT00000038952.2	RP11-4M23.6-003	SRSF10	2917
ENST00000492112.2	ENSG00000188529.14	OTTHUMG00000013893.4	OTTHUMT00000038950.2	RP11-4M23.6-001	SRSF10	1631
ENST00000495785.1	ENSG00000188529.14	OTTHUMG00000013893.4	OTTHUMT00000038961.3	RP11-4M23.6-012	SRSF10	1390
ENST00000338909.9	ENSG00000142661.18	OTTHUMG00000002969.3	OTTHUMT00000008386.1	RP11-293P20.1-003	MYOM3	2693
ENST00000374434.3	ENSG00000142661.18	OTTHUMG00000002969.3	OTTHUMT00000008272.2	RP11-293P20.1-001	MYOM3	5804
ENST00000270800.1	ENSG00000142677.3	OTTHUMG00000003041.1	OTTHUMT00000008412.1	RP11-293P20.5-001	IL22RA1	2798
ENST00000327535.5	ENSG00000185436.11	OTTHUMG00000003036.2	OTTHUMT00000008402.1	RP11-10N16.1-001	IFNLR1	4549
ENST00000327575.6	ENSG00000185436.11	OTTHUMG00000003036.2	OTTHUMT00000008404.1	RP11-10N16.1-003	IFNLR1	1476
ENST00000374421.7	ENSG00000185436.11	OTTHUMG00000003036.2	OTTHUMT00000008403.2	RP11-10N16.1-002	IFNLR1	1476
ENST00000374419.1	ENSG00000185436.11	OTTHUMG00000003036.2	OTTHUMT00000008406.1	RP11-10N16.1-005	IFNLR1	953
ENST00000374418.3	ENSG00000185436.11	OTTHUMG00000003036.2	OTTHUMT00000008405.1	RP11-10N16.1-004	IFNLR1	674
ENST00000361548.8	ENSG00000158055.15	OTTHUMG00000003040.6	OTTHUMT00000392498.1	RP3-462O23.1-005	GRHL3	2869
ENST00000350501.9	ENSG00000158055.15	OTTHUMG00000003040.6	OTTHUMT00000009047.2	RP3-462O23.1-002	GRHL3	2119
ENST00000356046.6	ENSG00000158055.15	OTTHUMG00000003040.6	OTTHUMT00000008411.5	RP3-462O23.1-001	GRHL3	2804
ENST00000524724.5	ENSG00000158055.15	OTTHUMG00000003040.6	OTTHUMT00000392500.2	RP3-462O23.1-008	GRHL3	494
ENST00000528064.5	ENSG00000158055.15	OTTHUMG00000003040.6	OTTHUMT00000392501.1	RP3-462O23.1-006	GRHL3	1683
ENST00000236255.4	ENSG00000158055.15	OTTHUMG00000003040.6	OTTHUMT00000009048.3	RP3-462O23.1-003	GRHL3	1870
ENST00000374409.5	ENSG00000001460.17	OTTHUMG00000003297.2	OTTHUMT00000009172.1	RP3-462O23.2-002	STPG1	2804
ENST00000337248.8	ENSG00000001460.17	OTTHUMG00000003297.2	-	STPG1-202	STPG1	2715
ENST00000003583.12	ENSG00000001460.17	OTTHUMG00000003297.2	OTTHUMT00000009171.1	RP3-462O23.2-001	STPG1	2544
ENST00000438866.1	ENSG00000001460.17	OTTHUMG00000003297.2	OTTHUMT00000096572.1	RP3-462O23.2-007	STPG1	811
ENST00000435187.1	ENSG00000001460.17	OTTHUMG00000003297.2	OTTHUMT00000096571.1	RP3-462O23.2-006	STPG1	772
ENST00000374399.8	ENSG00000001461.16	OTTHUMG00000003299.3	OTTHUMT00000276996.1	RP3-462O23.3-007	NIPAL3	1711
ENST00000003912.7	ENSG00000001461.16	OTTHUMG00000003299.3	OTTHUMT00000009178.2	RP3-462O23.3-001	NIPAL3	5481
ENST00000358028.8	ENSG00000001461.16	OTTHUMG00000003299.3	OTTHUMT00000009179.1	RP3-462O23.3-002	NIPAL3	1757
ENST00000339255.2	ENSG00000001461.16	OTTHUMG00000003299.3	OTTHUMT00000009182.2	RP3-462O23.3-005	NIPAL3	1676
ENST00000432012.1	ENSG00000001461.16	OTTHUMG00000003299.3	OTTHUMT00000009181.1	RP3-462O23.3-004	NIPAL3	2714
ENST00000618490.4	ENSG00000117602.11	OTTHUMG00000003298.7	-	RCAN3-210	RCAN3	2386
ENST00000538532.5	ENSG00000117602.11	OTTHUMG00000003298.7	-	RCAN3-207	RCAN3	2640
ENST00000436717.6	ENSG00000117602.11	OTTHUMG00000003298.7	-	RCAN3-205	RCAN3	2574
ENST00000616511.4	ENSG00000117602.11	OTTHUMG00000003298.7	-	RCAN3-209	RCAN3	2527
ENST00000374395.8	ENSG00000117602.11	OTTHUMG00000003298.7	OTTHUMT00000009176.2	RP4-594I10.1-001	RCAN3	6802
ENST00000425530.3	ENSG00000117602.11	OTTHUMG00000003298.7	OTTHUMT00000009177.4	RP4-594I10.1-002	RCAN3	997
ENST00000610732.4	ENSG00000117602.11	OTTHUMG00000003298.7	-	RCAN3-208	RCAN3	2662
ENST00000412742.5	ENSG00000117602.11	OTTHUMG00000003298.7	OTTHUMT00000482347.1	RP4-594I10.1-004	RCAN3	667
ENST00000630217.1	ENSG00000117602.11	OTTHUMG00000003298.7	OTTHUMT00000482348.1	RP4-594I10.1-006	RCAN3	658
ENST00000374393.4	ENSG00000117602.11	OTTHUMG00000003298.7	OTTHUMT00000482349.1	RP4-594I10.1-005	RCAN3	382
ENST00000482807.1	ENSG00000117602.11	OTTHUMG00000003298.7	OTTHUMT00000096577.3	RP4-594I10.1-003	RCAN3	497
ENST00000374392.2	ENSG00000184454.6	OTTHUMG00000003317.2	OTTHUMT00000009288.2	RP11-496D1.1-001	NCMAP	3953
ENST00000593639.5	ENSG00000133226.16	OTTHUMG00000003320.4	OTTHUMT00000467271.2	RP11-373M8.1-024	SRRM1	563
ENST00000323848.13	ENSG00000133226.16	OTTHUMG00000003320.4	OTTHUMT00000009292.2	RP11-373M8.1-001	SRRM1	4011
ENST00000600523.5	ENSG00000133226.16	OTTHUMG00000003320.4	OTTHUMT00000467272.1	RP11-373M8.1-023	SRRM1	575
ENST00000374389.8	ENSG00000133226.16	OTTHUMG00000003320.4	OTTHUMT00000009293.2	RP11-373M8.1-002	SRRM1	3110
ENST00000447431.6	ENSG00000133226.16	OTTHUMG00000003320.4	-	SRRM1-203	SRRM1	3691
ENST00000596378.1	ENSG00000133226.16	OTTHUMG00000003320.4	OTTHUMT00000467273.2	RP11-373M8.1-022	SRRM1	2314
ENST00000374379.8	ENSG00000169504.14	OTTHUMG00000003327.4	OTTHUMT00000009332.1	RP11-108J9.1-001	CLIC4	4346
ENST00000488683.1	ENSG00000169504.14	OTTHUMG00000003327.4	OTTHUMT00000009333.4	RP11-108J9.1-002	CLIC4	2723
ENST00000399916.5	ENSG00000020633.18	OTTHUMG00000003316.1	-	RUNX3-203	RUNX3	4340
ENST00000308873.10	ENSG00000020633.18	OTTHUMG00000003316.1	OTTHUMT00000009284.1	RP3-398I9.1-001	RUNX3	3861
ENST00000338888.3	ENSG00000020633.18	OTTHUMG00000003316.1	OTTHUMT00000009285.1	RP3-398I9.1-002	RUNX3	2629
ENST00000236273.8	ENSG00000117614.9	OTTHUMG00000043610.1	OTTHUMT00000101962.1	RP3-465N24.3-001	SYF2	1345
ENST00000354361.3	ENSG00000117614.9	OTTHUMG00000043610.1	OTTHUMT00000101965.1	RP3-465N24.3-004	SYF2	926
ENST00000243189.11	ENSG00000117616.17	OTTHUMG00000043611.6	OTTHUMT00000101966.2	RP3-465N24.4-001	RSRP1	1502
ENST00000566395.5	ENSG00000117616.17	OTTHUMG00000043611.6	OTTHUMT00000009325.3	RP3-465N24.4-004	RSRP1	824
ENST00000565733.5	ENSG00000117616.17	OTTHUMG00000043611.6	OTTHUMT00000420830.2	RP3-465N24.4-014	RSRP1	772
ENST00000568254.5	ENSG00000117616.17	OTTHUMG00000043611.6	OTTHUMT00000420831.1	RP3-465N24.4-010	RSRP1	2013
ENST00000473314.6	ENSG00000117616.17	OTTHUMG00000043611.6	OTTHUMT00000101967.2	RP3-465N24.4-002	RSRP1	3034
ENST00000431849.3	ENSG00000117616.17	OTTHUMG00000043611.6	-	RSRP1-202	RSRP1	1954
ENST00000568701.1	ENSG00000117616.17	OTTHUMG00000043611.6	OTTHUMT00000420927.2	RP3-465N24.4-019	RSRP1	629
ENST00000561867.1	ENSG00000117616.17	OTTHUMG00000043611.6	OTTHUMT00000420928.2	RP3-465N24.4-020	RSRP1	477
ENST00000568996.1	ENSG00000117616.17	OTTHUMG00000043611.6	OTTHUMT00000420929.2	RP3-465N24.4-018	RSRP1	480
ENST00000328664.8	ENSG00000187010.19	OTTHUMG00000003476.7	OTTHUMT00000009660.5	RP11-335G20.6-001	RHD	2930
ENST00000622561.4	ENSG00000187010.19	OTTHUMG00000003476.7	-	RHD-210	RHD	3007
ENST00000454452.6	ENSG00000187010.19	OTTHUMG00000003476.7	OTTHUMT00000420797.1	RP11-335G20.6-004	RHD	1303
ENST00000417538.6	ENSG00000187010.19	OTTHUMG00000003476.7	OTTHUMT00000420798.1	RP11-335G20.6-005	RHD	1333
ENST00000357542.8	ENSG00000187010.19	OTTHUMG00000003476.7	OTTHUMT00000420799.1	RP11-335G20.6-006	RHD	1387
ENST00000568195.5	ENSG00000187010.19	OTTHUMG00000003476.7	OTTHUMT00000420800.1	RP11-335G20.6-007	RHD	1467
ENST00000342055.9	ENSG00000187010.19	OTTHUMG00000003476.7	OTTHUMT00000420801.1	RP11-335G20.6-008	RHD	1557
ENST00000423810.6	ENSG00000187010.19	OTTHUMG00000003476.7	OTTHUMT00000420802.1	RP11-335G20.6-009	RHD	1637
ENST00000374358.4	ENSG00000183726.10	OTTHUMG00000007651.1	OTTHUMT00000020313.1	RP11-335G20.3-001	TMEM50A	2683
ENST00000294413.12	ENSG00000188672.18	OTTHUMG00000007650.5	OTTHUMT00000020312.3	RP11-335G20.2-001	RHCE	1660
ENST00000340849.8	ENSG00000188672.18	OTTHUMG00000007650.5	OTTHUMT00000101975.1	RP11-335G20.2-004	RHCE	1087
ENST00000349320.7	ENSG00000188672.18	OTTHUMG00000007650.5	OTTHUMT00000101974.1	RP11-335G20.2-005	RHCE	1810
ENST00000527747.5	ENSG00000188672.18	OTTHUMG00000007650.5	OTTHUMT00000392908.1	RP11-335G20.2-025	RHCE	456
ENST00000346452.8	ENSG00000188672.18	OTTHUMG00000007650.5	OTTHUMT00000392909.2	RP11-335G20.2-023	RHCE	971
ENST00000349438.8	ENSG00000188672.18	OTTHUMG00000007650.5	OTTHUMT00000101973.1	RP11-335G20.2-002	RHCE	1235
ENST00000413854.5	ENSG00000188672.18	OTTHUMG00000007650.5	-	RHCE-206	RHCE	1198
ENST00000533771.1	ENSG00000188672.18	OTTHUMG00000007650.5	OTTHUMT00000392911.1	RP11-335G20.2-024	RHCE	581
ENST00000399766.7	ENSG00000204178.9	OTTHUMG00000003473.3	-	MACO1-202	TMEM57	3294
ENST00000374343.4	ENSG00000204178.9	OTTHUMG00000003473.3	OTTHUMT00000009659.2	RP3-469D22.2-001	TMEM57	3917
ENST00000374338.4	ENSG00000157978.11	OTTHUMG00000007386.5	OTTHUMT00000019350.3	RP11-70P17.2-001	LDLRAP1	2940
ENST00000611903.4	ENSG00000117643.14	OTTHUMG00000004417.3	-	MAN1C1-208	MAN1C1	4647
ENST00000374332.8	ENSG00000117643.14	OTTHUMG00000004417.3	OTTHUMT00000012828.3	RP1-317E23.1-001	MAN1C1	4641
ENST00000263979.7	ENSG00000117643.14	OTTHUMG00000004417.3	OTTHUMT00000012829.1	RP1-317E23.1-002	MAN1C1	2627
ENST00000374329.1	ENSG00000117643.14	OTTHUMG00000004417.3	OTTHUMT00000012830.1	RP1-317E23.1-003	MAN1C1	2461
ENST00000354177.8	ENSG00000162430.16	OTTHUMG00000007375.3	-	SELENON-201	SEPN1	4227
ENST00000361547.6	ENSG00000162430.16	OTTHUMG00000007375.3	OTTHUMT00000019314.2	RP1-317E23.2-001	SEPN1	4334
ENST00000374315.1	ENSG00000162430.16	OTTHUMG00000007375.3	OTTHUMT00000019315.2	RP1-317E23.2-002	SEPN1	4212
ENST00000630065.2	ENSG00000162430.16	OTTHUMG00000007375.3	-	SELENON-205	SEPN1	2994
ENST00000527604.1	ENSG00000255054.3	OTTHUMG00000167136.2	OTTHUMT00000393345.1	RP1-317E23.6-001	RP1-317E23.6	334
ENST00000424294.5	ENSG00000117640.17	OTTHUMG00000007377.6	OTTHUMT00000019325.2	RP1-317E23.4-007	MTFR1L	756
ENST00000374303.6	ENSG00000117640.17	OTTHUMG00000007377.6	-	MTFR1L-203	MTFR1L	2004
ENST00000533762.5	ENSG00000117640.17	OTTHUMG00000007377.6	OTTHUMT00000393346.2	RP1-317E23.4-014	MTFR1L	722
ENST00000529116.5	ENSG00000117640.17	OTTHUMG00000007377.6	OTTHUMT00000393347.2	RP1-317E23.4-015	MTFR1L	555
ENST00000474295.5	ENSG00000117640.17	OTTHUMG00000007377.6	OTTHUMT00000019320.3	RP1-317E23.4-002	MTFR1L	1873
ENST00000488327.6	ENSG00000117640.17	OTTHUMG00000007377.6	OTTHUMT00000393348.2	RP1-317E23.4-016	MTFR1L	541
ENST00000472643.5	ENSG00000117640.17	OTTHUMG00000007377.6	OTTHUMT00000089942.3	RP1-317E23.4-013	MTFR1L	838
ENST00000526894.5	ENSG00000117640.17	OTTHUMG00000007377.6	OTTHUMT00000393349.1	RP1-317E23.4-017	MTFR1L	733
ENST00000478284.5	ENSG00000117640.17	OTTHUMG00000007377.6	OTTHUMT00000019327.2	RP1-317E23.4-009	MTFR1L	793
ENST00000524618.5	ENSG00000117640.17	OTTHUMG00000007377.6	OTTHUMT00000019329.2	RP1-317E23.4-011	MTFR1L	1217
ENST00000374307.9	ENSG00000117640.17	OTTHUMG00000007377.6	OTTHUMT00000019321.1	RP1-317E23.4-003	MTFR1L	1868
ENST00000528624.5	ENSG00000117640.17	OTTHUMG00000007377.6	OTTHUMT00000393350.1	RP1-317E23.4-018	MTFR1L	562
ENST00000525713.5	ENSG00000117640.17	OTTHUMG00000007377.6	OTTHUMT00000393351.2	RP1-317E23.4-019	MTFR1L	575
ENST00000374301.7	ENSG00000117640.17	OTTHUMG00000007377.6	OTTHUMT00000019319.1	RP1-317E23.4-001	MTFR1L	2099
ENST00000464008.6	ENSG00000117640.17	OTTHUMG00000007377.6	OTTHUMT00000019328.2	RP1-317E23.4-010	MTFR1L	1201
ENST00000526158.5	ENSG00000117640.17	OTTHUMG00000007377.6	OTTHUMT00000393352.2	RP1-317E23.4-021	MTFR1L	815
ENST00000530599.5	ENSG00000117640.17	OTTHUMG00000007377.6	OTTHUMT00000393353.1	RP1-317E23.4-020	MTFR1L	763
ENST00000374300.7	ENSG00000117640.17	OTTHUMG00000007377.6	OTTHUMT00000019322.1	RP1-317E23.4-004	MTFR1L	2053
ENST00000466284.1	ENSG00000117640.17	OTTHUMG00000007377.6	OTTHUMT00000019323.2	RP1-317E23.4-005	MTFR1L	3262
ENST00000538789.5	ENSG00000127423.10	OTTHUMG00000007372.2	-	AUNIP-203	AUNIP	1392
ENST00000374298.3	ENSG00000127423.10	OTTHUMG00000007372.2	OTTHUMT00000019309.2	RP1-317E23.5-001	AUNIP	2116
ENST00000374296.3	ENSG00000182749.5	OTTHUMG00000007373.1	OTTHUMT00000019312.1	RP1-125I3.1-001	PAQR7	3297
ENST00000426559.6	ENSG00000117632.22	OTTHUMG00000007389.3	OTTHUMT00000385768.1	RP1-125I3.5-008	STMN1	948
ENST00000455785.6	ENSG00000117632.22	OTTHUMG00000007389.3	OTTHUMT00000019355.1	RP1-125I3.5-001	STMN1	1504
ENST00000399728.5	ENSG00000117632.22	OTTHUMG00000007389.3	-	STMN1-203	STMN1	1712
ENST00000357865.6	ENSG00000117632.22	OTTHUMG00000007389.3	OTTHUMT00000019357.1	RP1-125I3.5-003	STMN1	1137
ENST00000374291.5	ENSG00000117632.22	OTTHUMG00000007389.3	OTTHUMT00000019359.1	RP1-125I3.5-005	STMN1	867
ENST00000446334.1	ENSG00000117632.22	OTTHUMG00000007389.3	OTTHUMT00000019358.2	RP1-125I3.5-004	STMN1	665
ENST00000374282.7	ENSG00000158006.13	OTTHUMG00000007437.3	OTTHUMT00000019544.1	RP11-111D20.1-001	PAFAH2	3581
ENST00000374284.5	ENSG00000158006.13	OTTHUMG00000007437.3	OTTHUMT00000019547.1	RP11-111D20.1-004	PAFAH2	2523
ENST00000439092.6	ENSG00000158006.13	OTTHUMG00000007437.3	OTTHUMT00000019548.2	RP11-111D20.1-005	PAFAH2	778
ENST00000441420.1	ENSG00000158006.13	OTTHUMG00000007437.3	OTTHUMT00000019546.2	RP11-111D20.1-003	PAFAH2	748
ENST00000374280.3	ENSG00000158008.9	OTTHUMG00000007509.1	OTTHUMT00000019749.1	RP11-96L14.1-001	EXTL1	4015
ENST00000374278.7	ENSG00000158014.14	OTTHUMG00000007508.3	OTTHUMT00000019742.1	RP11-96L14.2-001	SLC30A2	3097
ENST00000374276.3	ENSG00000158014.14	OTTHUMG00000007508.3	OTTHUMT00000019745.2	RP11-96L14.2-004	SLC30A2	2494
ENST00000374272.3	ENSG00000158022.6	OTTHUMG00000007510.1	OTTHUMT00000019750.1	RP11-96L14.3-001	TRIM63	1770
ENST00000619836.4	ENSG00000175087.9	OTTHUMG00000007511.2	-	PDIK1L-204	PDIK1L	4252
ENST00000444713.5	ENSG00000175087.9	OTTHUMG00000007511.2	OTTHUMT00000019754.2	RP11-96L14.4-003	PDIK1L	838
ENST00000374271.8	ENSG00000175087.9	OTTHUMG00000007511.2	OTTHUMT00000019752.1	RP11-96L14.4-001	PDIK1L	4279
ENST00000374269.1	ENSG00000175087.9	OTTHUMG00000007511.2	OTTHUMT00000019753.1	RP11-96L14.4-002	PDIK1L	2566
ENST00000374268.4	ENSG00000197245.5	OTTHUMG00000007537.2	OTTHUMT00000019841.2	RP11-96L14.5-001	FAM110D	2858
ENST00000634842.1	ENSG00000282872.1	OTTHUMG00000191595.1	OTTHUMT00000488759.1	RP11-96L14.8-002	RP11-96L14.8	643
ENST00000635463.1	ENSG00000282872.1	OTTHUMG00000191595.1	OTTHUMT00000488760.1	RP11-96L14.8-001	RP11-96L14.8	466
ENST00000448923.2	ENSG00000236782.6	OTTHUMG00000007539.2	OTTHUMT00000019847.2	RP11-96L14.7-004	RP11-96L14.7	1468
ENST00000407889.6	ENSG00000236782.6	OTTHUMG00000007539.2	OTTHUMT00000019844.2	RP11-96L14.7-001	RP11-96L14.7	694
ENST00000433939.6	ENSG00000236782.6	OTTHUMG00000007539.2	OTTHUMT00000488761.1	RP11-96L14.7-006	RP11-96L14.7	579
ENST00000374266.6	ENSG00000142684.8	OTTHUMG00000007538.3	OTTHUMT00000019842.3	RP11-96L14.6-001	ZNF593	675
ENST00000270812.6	ENSG00000142684.8	OTTHUMG00000007538.3	OTTHUMT00000019843.3	RP11-96L14.6-002	ZNF593	698
ENST00000361530.10	ENSG00000142675.17	OTTHUMG00000007541.4	OTTHUMT00000019856.2	RP11-231P20.4-001	CNKSR1	2625
ENST00000481077.6	ENSG00000142675.17	OTTHUMG00000007541.4	OTTHUMT00000089944.2	RP11-231P20.4-008	CNKSR1	865
ENST00000374253.9	ENSG00000142675.17	OTTHUMG00000007541.4	OTTHUMT00000089943.2	RP11-231P20.4-007	CNKSR1	2538
ENST00000525687.5	ENSG00000142675.17	OTTHUMG00000007541.4	OTTHUMT00000383212.1	RP11-231P20.4-011	CNKSR1	1200
ENST00000482227.5	ENSG00000142675.17	OTTHUMG00000007541.4	OTTHUMT00000019857.3	RP11-231P20.4-002	CNKSR1	2507
ENST00000531191.5	ENSG00000142675.17	OTTHUMG00000007541.4	OTTHUMT00000019858.2	RP11-231P20.4-003	CNKSR1	2673
ENST00000528281.5	ENSG00000142675.17	OTTHUMG00000007541.4	OTTHUMT00000383217.1	RP11-231P20.4-015	CNKSR1	842
ENST00000338855.6	ENSG00000188782.8	OTTHUMG00000003383.4	OTTHUMT00000381673.2	RP11-231P20.1-002	CATSPER4	1516
ENST00000456354.6	ENSG00000188782.8	OTTHUMG00000003383.4	OTTHUMT00000019849.2	RP11-231P20.1-001	CATSPER4	1912
ENST00000518899.5	ENSG00000188782.8	OTTHUMG00000003383.4	OTTHUMT00000381674.1	RP11-231P20.1-003	CATSPER4	1831
ENST00000451429.6	ENSG00000130695.14	OTTHUMG00000003380.5	-	CEP85-202	CEP85	4061
ENST00000476272.6	ENSG00000130695.14	OTTHUMG00000003380.5	OTTHUMT00000009491.4	RP11-569G9.1-001	CEP85	3507
ENST00000252992.8	ENSG00000130695.14	OTTHUMG00000003380.5	OTTHUMT00000009492.2	RP11-569G9.1-002	CEP85	3935
ENST00000640292.1	ENSG00000130695.14	OTTHUMG00000003380.5	-	CEP85-209	CEP85	2286
ENST00000453146.1	ENSG00000130695.14	OTTHUMG00000003380.5	OTTHUMT00000009493.2	RP11-569G9.1-003	CEP85	2821
ENST00000270792.9	ENSG00000142669.14	OTTHUMG00000003381.2	OTTHUMT00000009498.2	RP11-569G9.2-001	SH3BGRL3	1661
ENST00000319041.6	ENSG00000142669.14	OTTHUMG00000003381.2	OTTHUMT00000009499.1	RP11-569G9.2-002	SH3BGRL3	768
ENST00000314675.11	ENSG00000158062.20	OTTHUMG00000003382.13	OTTHUMT00000009502.1	RP11-569G9.3-003	UBXN11	2254
ENST00000374223.5	ENSG00000158062.20	OTTHUMG00000003382.13	OTTHUMT00000009696.2	RP11-569G9.3-008	UBXN11	1312
ENST00000357089.8	ENSG00000158062.20	OTTHUMG00000003382.13	OTTHUMT00000009501.4	RP11-569G9.3-002	UBXN11	1555
ENST00000374221.7	ENSG00000158062.20	OTTHUMG00000003382.13	OTTHUMT00000009503.1	RP11-569G9.3-004	UBXN11	1792
ENST00000374217.6	ENSG00000158062.20	OTTHUMG00000003382.13	-	UBXN11-204	UBXN11	1846
ENST00000374222.5	ENSG00000158062.20	OTTHUMG00000003382.13	OTTHUMT00000009500.1	RP11-569G9.3-001	UBXN11	2043
ENST00000374215.5	ENSG00000158062.20	OTTHUMG00000003382.13	OTTHUMT00000096892.3	RP11-569G9.3-014	UBXN11	938
ENST00000452980.5	ENSG00000158062.20	OTTHUMG00000003382.13	OTTHUMT00000096893.2	RP11-569G9.3-015	UBXN11	782
ENST00000442942.6	ENSG00000158062.20	OTTHUMG00000003382.13	OTTHUMT00000009699.3	RP11-569G9.3-011	UBXN11	688
ENST00000450041.5	ENSG00000158062.20	OTTHUMG00000003382.13	OTTHUMT00000009697.2	RP11-569G9.3-009	UBXN11	649
ENST00000423664.5	ENSG00000158062.20	OTTHUMG00000003382.13	OTTHUMT00000096894.6	RP11-569G9.3-016	UBXN11	793
ENST00000421827.2	ENSG00000158062.20	OTTHUMG00000003382.13	OTTHUMT00000009698.8	RP11-569G9.3-010	UBXN11	728
ENST00000374213.2	ENSG00000169442.8	OTTHUMG00000003491.2	OTTHUMT00000009704.1	RP11-569G9.4-001	CD52	468
ENST00000475866.3	ENSG00000176092.15	OTTHUMG00000003490.10	OTTHUMT00000009703.6	RP11-569G9.5-001	CRYBG2	6259
ENST00000308182.9	ENSG00000176092.15	OTTHUMG00000003490.10	-	CRYBG2-201	CRYBG2	5245
ENST00000527815.6	ENSG00000176092.15	OTTHUMG00000003490.10	OTTHUMT00000009792.6	RP11-569G9.5-004	CRYBG2	4828
ENST00000429942.2	ENSG00000176092.15	OTTHUMG00000003490.10	OTTHUMT00000381703.2	RP11-569G9.5-007	CRYBG2	886
ENST00000374207.4	ENSG00000176092.15	OTTHUMG00000003490.10	OTTHUMT00000096878.2	RP11-569G9.5-005	CRYBG2	1353
ENST00000403843.5	ENSG00000176083.17	OTTHUMG00000003521.5	OTTHUMT00000009794.2	RP11-569G9.6-002	ZNF683	1670
ENST00000436292.5	ENSG00000176083.17	OTTHUMG00000003521.5	-	ZNF683-205	ZNF683	1712
ENST00000349618.7	ENSG00000176083.17	OTTHUMG00000003521.5	OTTHUMT00000009793.2	RP11-569G9.6-001	ZNF683	1610
ENST00000455900.5	ENSG00000176083.17	OTTHUMG00000003521.5	OTTHUMT00000009795.3	RP11-569G9.6-003	ZNF683	1080
ENST00000451801.5	ENSG00000176083.17	OTTHUMG00000003521.5	OTTHUMT00000096896.3	RP11-569G9.6-007	ZNF683	936
ENST00000454975.1	ENSG00000176083.17	OTTHUMG00000003521.5	OTTHUMT00000009798.3	RP11-569G9.6-006	ZNF683	592
ENST00000453132.5	ENSG00000176083.17	OTTHUMG00000003521.5	OTTHUMT00000009797.3	RP11-569G9.6-005	ZNF683	662
ENST00000423508.5	ENSG00000176083.17	OTTHUMG00000003521.5	OTTHUMT00000096897.3	RP11-569G9.6-008	ZNF683	744
ENST00000416125.1	ENSG00000176083.17	OTTHUMG00000003521.5	OTTHUMT00000009796.3	RP11-569G9.6-004	ZNF683	853
ENST00000326279.10	ENSG00000131914.10	OTTHUMG00000003550.2	OTTHUMT00000009891.2	RP3-476K8.1-001	LIN28A	4008
ENST00000254231.4	ENSG00000131914.10	OTTHUMG00000003550.2	-	LIN28A-201	LIN28A	3458
ENST00000434391.6	ENSG00000117682.16	OTTHUMG00000003554.7	OTTHUMT00000009896.2	RP3-476K8.2-002	DHDDS	3338
ENST00000427245.6	ENSG00000117682.16	OTTHUMG00000003554.7	OTTHUMT00000009900.2	RP3-476K8.2-006	DHDDS	868
ENST00000525682.6	ENSG00000117682.16	OTTHUMG00000003554.7	OTTHUMT00000096885.3	RP3-476K8.2-009	DHDDS	1235
ENST00000236342.11	ENSG00000117682.16	OTTHUMG00000003554.7	OTTHUMT00000392504.1	RP3-476K8.2-011	DHDDS	1403
ENST00000526219.5	ENSG00000117682.16	OTTHUMG00000003554.7	OTTHUMT00000392505.1	RP3-476K8.2-013	DHDDS	1072
ENST00000374185.7	ENSG00000117682.16	OTTHUMG00000003554.7	OTTHUMT00000009899.1	RP3-476K8.2-005	DHDDS	1148
ENST00000360009.6	ENSG00000117682.16	OTTHUMG00000003554.7	OTTHUMT00000009895.3	RP3-476K8.2-001	DHDDS	3245
ENST00000533087.5	ENSG00000117682.16	OTTHUMG00000003554.7	OTTHUMT00000392506.2	RP3-476K8.2-018	DHDDS	582
ENST00000531312.5	ENSG00000117682.16	OTTHUMG00000003554.7	OTTHUMT00000392507.2	RP3-476K8.2-015	DHDDS	496
ENST00000525165.5	ENSG00000117682.16	OTTHUMG00000003554.7	OTTHUMT00000392508.2	RP3-476K8.2-020	DHDDS	573
ENST00000525326.5	ENSG00000117682.16	OTTHUMG00000003554.7	OTTHUMT00000392509.2	RP3-476K8.2-023	DHDDS	492
ENST00000525546.5	ENSG00000117682.16	OTTHUMG00000003554.7	OTTHUMT00000392510.2	RP3-476K8.2-022	DHDDS	581
ENST00000436153.6	ENSG00000117682.16	OTTHUMG00000003554.7	OTTHUMT00000096883.5	RP3-476K8.2-007	DHDDS	705
ENST00000530781.5	ENSG00000117682.16	OTTHUMG00000003554.7	OTTHUMT00000392515.1	RP3-476K8.2-025	DHDDS	556
ENST00000430232.5	ENSG00000117682.16	OTTHUMG00000003554.7	OTTHUMT00000096884.3	RP3-476K8.2-008	DHDDS	703
ENST00000431933.5	ENSG00000117682.16	OTTHUMG00000003554.7	OTTHUMT00000392518.1	RP3-476K8.2-012	DHDDS	2673
ENST00000416052.1	ENSG00000117682.16	OTTHUMG00000003554.7	OTTHUMT00000096886.1	RP3-476K8.2-010	DHDDS	629
ENST00000619352.4	ENSG00000198830.10	OTTHUMG00000003555.3	-	HMGN2-210	HMGN2	1148
ENST00000361427.5	ENSG00000198830.10	OTTHUMG00000003555.3	OTTHUMT00000009901.1	RP3-476K8.5-001	HMGN2	1191
ENST00000525525.5	ENSG00000117676.13	OTTHUMG00000004003.5	OTTHUMT00000390847.1	RP11-492M19.2-012	RPS6KA1	543
ENST00000526040.6	ENSG00000117676.13	OTTHUMG00000004003.5	OTTHUMT00000390848.2	RP11-492M19.2-013	RPS6KA1	500
ENST00000374168.6	ENSG00000117676.13	OTTHUMG00000004003.5	OTTHUMT00000011431.1	RP11-492M19.2-001	RPS6KA1	3186
ENST00000374166.8	ENSG00000117676.13	OTTHUMG00000004003.5	OTTHUMT00000390850.1	RP11-492M19.2-010	RPS6KA1	3131
ENST00000526792.5	ENSG00000117676.13	OTTHUMG00000004003.5	OTTHUMT00000390851.1	RP11-492M19.2-009	RPS6KA1	2596
ENST00000529454.5	ENSG00000117676.13	OTTHUMG00000004003.5	OTTHUMT00000390852.1	RP11-492M19.2-015	RPS6KA1	544
ENST00000530003.5	ENSG00000117676.13	OTTHUMG00000004003.5	OTTHUMT00000011433.2	RP11-492M19.2-003	RPS6KA1	3023
ENST00000366866.8	ENSG00000117676.13	OTTHUMG00000004003.5	OTTHUMT00000390853.1	RP11-492M19.2-016	RPS6KA1	592
ENST00000374163.5	ENSG00000117676.13	OTTHUMG00000004003.5	OTTHUMT00000011432.2	RP11-492M19.2-002	RPS6KA1	3202
ENST00000531382.5	ENSG00000117676.13	OTTHUMG00000004003.5	OTTHUMT00000390856.1	RP11-492M19.2-008	RPS6KA1	2359
ENST00000403732.2	ENSG00000117676.13	OTTHUMG00000004003.5	OTTHUMT00000096895.2	RP11-492M19.2-007	RPS6KA1	498
ENST00000438977.1	ENSG00000117676.13	OTTHUMG00000004003.5	OTTHUMT00000011436.1	RP11-492M19.2-006	RPS6KA1	639
ENST00000430799.7	ENSG00000117713.19	OTTHUMG00000004004.12	OTTHUMT00000489309.1	RP1-50O24.1-011	ARID1A	6521
ENST00000637465.1	ENSG00000117713.19	OTTHUMG00000004004.12	OTTHUMT00000489310.1	RP1-50O24.1-012	ARID1A	699
ENST00000324856.12	ENSG00000117713.19	OTTHUMG00000004004.12	OTTHUMT00000011437.4	RP1-50O24.1-001	ARID1A	8583
ENST00000457599.6	ENSG00000117713.19	OTTHUMG00000004004.12	OTTHUMT00000011438.2	RP1-50O24.1-002	ARID1A	6268
ENST00000524572.1	ENSG00000117713.19	OTTHUMG00000004004.12	OTTHUMT00000393245.2	RP1-50O24.1-007	ARID1A	546
ENST00000374152.7	ENSG00000117713.19	OTTHUMG00000004004.12	OTTHUMT00000011439.4	RP1-50O24.1-003	ARID1A	6460
ENST00000615191.4	ENSG00000117713.19	OTTHUMG00000004004.12	-	ARID1A-209	ARID1A	3804
ENST00000636219.1	ENSG00000117713.19	OTTHUMG00000004004.12	OTTHUMT00000393246.2	RP1-50O24.1-009	ARID1A	7058
ENST00000466382.2	ENSG00000117713.19	OTTHUMG00000004004.12	OTTHUMT00000096880.5	RP1-50O24.1-004	ARID1A	2699
ENST00000532781.1	ENSG00000117713.19	OTTHUMG00000004004.12	OTTHUMT00000393247.1	RP1-50O24.1-006	ARID1A	2583
ENST00000430292.5	ENSG00000060642.10	OTTHUMG00000004005.5	OTTHUMT00000011442.3	RP1-50O24.2-003	PIGV	608
ENST00000472757.5	ENSG00000060642.10	OTTHUMG00000004005.5	OTTHUMT00000011702.2	RP1-50O24.2-004	PIGV	932
ENST00000078527.8	ENSG00000060642.10	OTTHUMG00000004005.5	OTTHUMT00000011440.1	RP1-50O24.2-001	PIGV	2367
ENST00000431541.5	ENSG00000060642.10	OTTHUMG00000004005.5	OTTHUMT00000011703.2	RP1-50O24.2-005	PIGV	716
ENST00000374145.5	ENSG00000060642.10	OTTHUMG00000004005.5	OTTHUMT00000011441.1	RP1-50O24.2-002	PIGV	2713
ENST00000455364.1	ENSG00000060642.10	OTTHUMG00000004005.5	OTTHUMT00000011704.2	RP1-50O24.2-006	PIGV	707
ENST00000374142.8	ENSG00000204160.11	OTTHUMG00000004092.5	OTTHUMT00000011706.3	RP1-50O24.3-001	ZDHHC18	5020
ENST00000374141.6	ENSG00000204160.11	OTTHUMG00000004092.5	OTTHUMT00000381797.1	RP1-50O24.3-005	ZDHHC18	1002
ENST00000534643.5	ENSG00000204160.11	OTTHUMG00000004092.5	OTTHUMT00000381798.2	RP1-50O24.3-006	ZDHHC18	597
ENST00000488397.3	ENSG00000204160.11	OTTHUMG00000004092.5	OTTHUMT00000381799.2	RP1-50O24.3-004	ZDHHC18	1275
ENST00000339276.5	ENSG00000175793.11	OTTHUMG00000004093.1	OTTHUMT00000011709.1	RP1-50O24.4-001	SFN	1320
ENST00000374135.8	ENSG00000142751.14	OTTHUMG00000004227.4	OTTHUMT00000012175.2	RP1-50O24.5-001	GPN2	4678
ENST00000374133.3	ENSG00000142751.14	OTTHUMG00000004227.4	OTTHUMT00000012176.1	RP1-50O24.5-002	GPN2	715
ENST00000431781.2	ENSG00000142751.14	OTTHUMG00000004227.4	OTTHUMT00000012177.3	RP1-50O24.5-003	GPN2	739
ENST00000445019.5	ENSG00000198746.12	OTTHUMG00000004229.3	OTTHUMT00000012183.1	RP1-50O24.7-003	GPATCH3	546
ENST00000361720.9	ENSG00000198746.12	OTTHUMG00000004229.3	OTTHUMT00000012181.1	RP1-50O24.7-001	GPATCH3	2123
ENST00000450844.1	ENSG00000198746.12	OTTHUMG00000004229.3	OTTHUMT00000012182.3	RP1-50O24.7-002	GPATCH3	521
ENST00000435827.6	ENSG00000090273.13	OTTHUMG00000004226.11	OTTHUMT00000012174.3	RP11-344H11.2-003	NUDC	821
ENST00000321265.9	ENSG00000090273.13	OTTHUMG00000004226.11	OTTHUMT00000012172.2	RP11-344H11.2-001	NUDC	1800
ENST00000452707.1	ENSG00000090273.13	OTTHUMG00000004226.11	OTTHUMT00000012173.9	RP11-344H11.2-002	NUDC	816
ENST00000254227.3	ENSG00000131910.4	OTTHUMG00000004231.1	OTTHUMT00000012185.1	RP11-344H11.1-001	NR0B2	1156
ENST00000320567.5	ENSG00000175707.8	OTTHUMG00000004272.1	OTTHUMT00000012340.1	RP11-344H11.3-001	KDF1	1793
ENST00000616918.1	ENSG00000175707.8	OTTHUMG00000004272.1	-	KDF1-202	KDF1	1651
ENST00000522111.2	ENSG00000253368.3	OTTHUMG00000004277.4	OTTHUMT00000012346.3	RP11-344H11.7-001	TRNP1	1958
ENST00000531285.1	ENSG00000253368.3	OTTHUMG00000004277.4	OTTHUMT00000385397.1	RP11-344H11.7-002	TRNP1	575
ENST00000289166.5	ENSG00000158246.7	OTTHUMG00000004278.3	OTTHUMT00000012347.2	RP11-344H11.8-001	FAM46B	2368
ENST00000263980.7	ENSG00000090020.10	OTTHUMG00000004271.4	OTTHUMT00000012336.2	RP4-633N17.1-001	SLC9A1	4516
ENST00000374086.3	ENSG00000090020.10	OTTHUMG00000004271.4	OTTHUMT00000012337.1	RP4-633N17.1-002	SLC9A1	2183
ENST00000374084.2	ENSG00000090020.10	OTTHUMG00000004271.4	OTTHUMT00000012339.3	RP4-633N17.1-004	SLC9A1	695
ENST00000319394.7	ENSG00000142784.15	OTTHUMG00000004273.6	-	WDTC1-201	WDTC1	4819
ENST00000361771.7	ENSG00000142784.15	OTTHUMG00000004273.6	OTTHUMT00000012341.1	RP11-4K3__A.1-001	WDTC1	4275
ENST00000447062.2	ENSG00000142784.15	OTTHUMG00000004273.6	OTTHUMT00000012791.3	RP11-4K3__A.1-003	WDTC1	3115
ENST00000472249.2	ENSG00000142784.15	OTTHUMG00000004273.6	OTTHUMT00000012792.4	RP11-4K3__A.1-004	WDTC1	628
ENST00000611517.4	ENSG00000186501.14	OTTHUMG00000004410.6	-	TMEM222-211	TMEM222	1613
ENST00000374076.8	ENSG00000186501.14	OTTHUMG00000004410.6	OTTHUMT00000012809.2	RP11-4K3__A.4-001	TMEM222	1599
ENST00000464720.5	ENSG00000186501.14	OTTHUMG00000004410.6	OTTHUMT00000012812.3	RP11-4K3__A.4-004	TMEM222	1665
ENST00000608611.5	ENSG00000186501.14	OTTHUMG00000004410.6	OTTHUMT00000473019.1	RP11-4K3__A.4-010	TMEM222	1511
ENST00000466759.5	ENSG00000186501.14	OTTHUMG00000004410.6	OTTHUMT00000012814.4	RP11-4K3__A.4-006	TMEM222	368
ENST00000486082.5	ENSG00000186501.14	OTTHUMG00000004410.6	OTTHUMT00000012813.3	RP11-4K3__A.4-005	TMEM222	994
ENST00000464813.5	ENSG00000186501.14	OTTHUMG00000004410.6	OTTHUMT00000012816.3	RP11-4K3__A.4-008	TMEM222	1071
ENST00000478104.5	ENSG00000186501.14	OTTHUMG00000004410.6	OTTHUMT00000096877.4	RP11-4K3__A.4-009	TMEM222	986
ENST00000498220.1	ENSG00000186501.14	OTTHUMG00000004410.6	OTTHUMT00000012815.2	RP11-4K3__A.4-007	TMEM222	679
ENST00000618673.4	ENSG00000142765.17	OTTHUMG00000005770.11	OTTHUMT00000476525.1	RP11-4K3__A.6-012	SYTL1	1712
ENST00000318074.9	ENSG00000142765.17	OTTHUMG00000005770.11	OTTHUMT00000015783.4	RP11-4K3__A.6-001	SYTL1	1900
ENST00000616558.4	ENSG00000142765.17	OTTHUMG00000005770.11	OTTHUMT00000476526.1	RP11-4K3__A.6-009	SYTL1	1878
ENST00000473280.1	ENSG00000142765.17	OTTHUMG00000005770.11	OTTHUMT00000096879.2	RP11-4K3__A.6-008	SYTL1	312
ENST00000543823.1	ENSG00000142765.17	OTTHUMG00000005770.11	OTTHUMT00000476527.1	RP11-4K3__A.6-010	SYTL1	2229
ENST00000486046.5	ENSG00000142733.14	OTTHUMG00000004631.6	OTTHUMT00000096882.1	RP11-4K3__A.7-006	MAP3K6	444
ENST00000472410.5	ENSG00000142733.14	OTTHUMG00000004631.6	OTTHUMT00000013470.2	RP11-4K3__A.7-002	MAP3K6	2530
ENST00000374040.7	ENSG00000142733.14	OTTHUMG00000004631.6	OTTHUMT00000468165.1	RP11-4K3__A.7-008	MAP3K6	4309
ENST00000493901.5	ENSG00000142733.14	OTTHUMG00000004631.6	OTTHUMT00000013469.2	RP11-4K3__A.7-001	MAP3K6	4309
ENST00000357582.2	ENSG00000142733.14	OTTHUMG00000004631.6	OTTHUMT00000277002.2	RP11-4K3__A.7-007	MAP3K6	4136
ENST00000270879.8	ENSG00000142748.12	OTTHUMG00000005722.2	OTTHUMT00000015667.1	RP11-4K3__A.8-001	FCN3	1030
ENST00000354982.2	ENSG00000142748.12	OTTHUMG00000005722.2	OTTHUMT00000015668.1	RP11-4K3__A.8-002	FCN3	997
ENST00000374027.7	ENSG00000174950.10	OTTHUMG00000003395.4	OTTHUMT00000009520.3	RP1-144C9.1-003	CD164L2	1457
ENST00000374030.2	ENSG00000174950.10	OTTHUMG00000003395.4	OTTHUMT00000009518.2	RP1-144C9.1-001	CD164L2	993
ENST00000374024.3	ENSG00000181773.6	OTTHUMG00000003397.2	OTTHUMT00000009522.2	RP1-144C9.3-001	GPR3	2115
ENST00000618852.4	ENSG00000158195.10	OTTHUMG00000003393.3	OTTHUMT00000009516.3	RP1-144C9.4-001	WASF2	5676
ENST00000536657.1	ENSG00000158195.10	OTTHUMG00000003393.3	OTTHUMT00000476678.1	RP1-144C9.4-002	WASF2	1083
ENST00000247087.10	ENSG00000126705.14	OTTHUMG00000003398.5	OTTHUMT00000009523.4	RP1-159A19.1-001	AHDC1	6335
ENST00000644989.1	ENSG00000126705.14	OTTHUMG00000003398.5	OTTHUMT00000009769.2	RP1-159A19.1-007	AHDC1	6103
ENST00000374011.6	ENSG00000126705.14	OTTHUMG00000003398.5	-	AHDC1-202	AHDC1	6438
ENST00000642416.1	ENSG00000126705.14	OTTHUMG00000003398.5	OTTHUMT00000496461.1	RP1-159A19.1-006	AHDC1	5734
ENST00000642245.1	ENSG00000126705.14	OTTHUMG00000003398.5	OTTHUMT00000496462.1	RP1-159A19.1-015	AHDC1	5988
ENST00000374005.7	ENSG00000000938.12	OTTHUMG00000003516.2	OTTHUMT00000009772.1	RP1-159A19.2-001	FGR	2729
ENST00000399173.5	ENSG00000000938.12	OTTHUMG00000003516.2	-	FGR-204	FGR	2483
ENST00000374004.5	ENSG00000000938.12	OTTHUMG00000003516.2	OTTHUMT00000009775.1	RP1-159A19.2-004	FGR	2350
ENST00000374003.7	ENSG00000000938.12	OTTHUMG00000003516.2	OTTHUMT00000009773.1	RP1-159A19.2-002	FGR	2021
ENST00000457296.5	ENSG00000000938.12	OTTHUMG00000003516.2	OTTHUMT00000009778.2	RP1-159A19.2-007	FGR	1104
ENST00000361157.10	ENSG00000126709.14	OTTHUMG00000003518.1	OTTHUMT00000009780.1	RP11-288L9.2-001	IFI6	841
ENST00000339145.8	ENSG00000126709.14	OTTHUMG00000003518.1	OTTHUMT00000009782.1	RP11-288L9.2-003	IFI6	822
ENST00000362020.4	ENSG00000126709.14	OTTHUMG00000003518.1	OTTHUMT00000009781.1	RP11-288L9.2-002	IFI6	828
ENST00000373954.10	ENSG00000009780.15	OTTHUMG00000003729.4	OTTHUMT00000010514.3	RP3-426I6.1-001	FAM76A	3567
ENST00000419687.6	ENSG00000009780.15	OTTHUMG00000003729.4	OTTHUMT00000393242.1	RP3-426I6.1-006	FAM76A	1661
ENST00000530324.5	ENSG00000009780.15	OTTHUMG00000003729.4	OTTHUMT00000393243.1	RP3-426I6.1-007	FAM76A	1027
ENST00000234549.11	ENSG00000009780.15	OTTHUMG00000003729.4	OTTHUMT00000010517.2	RP3-426I6.1-004	FAM76A	992
ENST00000373949.5	ENSG00000009780.15	OTTHUMG00000003729.4	OTTHUMT00000010515.1	RP3-426I6.1-002	FAM76A	2273
ENST00000010299.10	ENSG00000009780.15	OTTHUMG00000003729.4	OTTHUMT00000010516.1	RP3-426I6.1-003	FAM76A	1050
ENST00000446647.1	ENSG00000009780.15	OTTHUMG00000003729.4	OTTHUMT00000010518.1	RP3-426I6.1-005	FAM76A	504
ENST00000373943.8	ENSG00000117758.13	OTTHUMG00000003730.2	OTTHUMT00000010519.1	RP3-426I6.4-001	STX12	3079
ENST00000440806.2	ENSG00000117758.13	OTTHUMG00000003730.2	OTTHUMT00000010520.2	RP3-426I6.4-002	STX12	718
ENST00000311772.9	ENSG00000117751.17	OTTHUMG00000003734.4	OTTHUMT00000010528.1	RP4-547C9.1-001	PPP1R8	2344
ENST00000236412.11	ENSG00000117751.17	OTTHUMG00000003734.4	OTTHUMT00000010526.1	RP4-547C9.1-003	PPP1R8	2414
ENST00000373931.8	ENSG00000117751.17	OTTHUMG00000003734.4	OTTHUMT00000010525.1	RP4-547C9.1-002	PPP1R8	2651
ENST00000431586.1	ENSG00000117751.17	OTTHUMG00000003734.4	OTTHUMT00000100239.2	RP4-547C9.1-005	PPP1R8	1029
ENST00000328928.11	ENSG00000130775.15	OTTHUMG00000003735.5	-	THEMIS2-201	THEMIS2	2337
ENST00000373925.5	ENSG00000130775.15	OTTHUMG00000003735.5	OTTHUMT00000010529.4	RP4-547C9.2-001	THEMIS2	1650
ENST00000373927.7	ENSG00000130775.15	OTTHUMG00000003735.5	OTTHUMT00000011151.1	RP4-547C9.2-005	THEMIS2	1082
ENST00000427466.1	ENSG00000130775.15	OTTHUMG00000003735.5	OTTHUMT00000011152.2	RP4-547C9.2-006	THEMIS2	415
ENST00000442118.5	ENSG00000130775.15	OTTHUMG00000003735.5	OTTHUMT00000011154.2	RP4-547C9.2-008	THEMIS2	754
ENST00000373921.7	ENSG00000130775.15	OTTHUMG00000003735.5	OTTHUMT00000011148.1	RP4-547C9.2-002	THEMIS2	2687
ENST00000456990.1	ENSG00000130775.15	OTTHUMG00000003735.5	OTTHUMT00000011149.1	RP4-547C9.2-003	THEMIS2	1926
ENST00000373912.7	ENSG00000117748.9	OTTHUMG00000003915.3	OTTHUMT00000011179.1	RP4-547C9.3-001	RPA2	1752
ENST00000419958.5	ENSG00000117748.9	OTTHUMG00000003915.3	OTTHUMT00000011183.1	RP4-547C9.3-005	RPA2	554
ENST00000373909.7	ENSG00000117748.9	OTTHUMG00000003915.3	OTTHUMT00000011180.1	RP4-547C9.3-002	RPA2	1162
ENST00000313433.11	ENSG00000117748.9	OTTHUMG00000003915.3	OTTHUMT00000011182.2	RP4-547C9.3-004	RPA2	1237
ENST00000444045.1	ENSG00000117748.9	OTTHUMG00000003915.3	OTTHUMT00000011181.3	RP4-547C9.3-003	RPA2	682
ENST00000373894.7	ENSG00000130768.14	OTTHUMG00000003910.3	OTTHUMT00000011170.1	RP11-460I13.1-001	SMPDL3B	1878
ENST00000548116.5	ENSG00000130768.14	OTTHUMG00000003910.3	OTTHUMT00000404477.1	RP11-460I13.1-006	SMPDL3B	1913
ENST00000411604.5	ENSG00000130768.14	OTTHUMG00000003910.3	OTTHUMT00000011172.3	RP11-460I13.1-003	SMPDL3B	953
ENST00000373888.8	ENSG00000130768.14	OTTHUMG00000003910.3	OTTHUMT00000011171.1	RP11-460I13.1-002	SMPDL3B	1548
ENST00000549094.1	ENSG00000130768.14	OTTHUMG00000003910.3	OTTHUMT00000404479.1	RP11-460I13.1-007	SMPDL3B	1611
ENST00000373884.5	ENSG00000158156.7	OTTHUMG00000003912.1	OTTHUMT00000011175.1	RP11-460I13.3-001	XKR8	2692
ENST00000373871.7	ENSG00000158161.15	OTTHUMG00000003916.1	OTTHUMT00000011184.1	RP11-460I13.4-001	EYA3	6085
ENST00000540618.5	ENSG00000158161.15	OTTHUMG00000003916.1	-	EYA3-208	EYA3	5885
ENST00000436342.6	ENSG00000158161.15	OTTHUMG00000003916.1	-	EYA3-204	EYA3	5943
ENST00000373864.5	ENSG00000158161.15	OTTHUMG00000003916.1	OTTHUMT00000011187.1	RP11-460I13.4-004	EYA3	2459
ENST00000373863.3	ENSG00000158161.15	OTTHUMG00000003916.1	OTTHUMT00000011186.1	RP11-460I13.4-003	EYA3	1729
ENST00000373857.7	ENSG00000169403.11	OTTHUMG00000003953.1	OTTHUMT00000011258.1	RP5-1053E7.4-001	PTAFR	4491
ENST00000539896.1	ENSG00000169403.11	OTTHUMG00000003953.1	-	PTAFR-203	PTAFR	4191
ENST00000305392.3	ENSG00000169403.11	OTTHUMG00000003953.1	OTTHUMT00000011259.1	RP5-1053E7.4-002	PTAFR	1539
ENST00000603289.5	ENSG00000126698.10	OTTHUMG00000003538.3	OTTHUMT00000468944.1	RP3-429K2.1-006	DNAJC8	483
ENST00000263697.5	ENSG00000126698.10	OTTHUMG00000003538.3	OTTHUMT00000009860.2	RP3-429K2.1-001	DNAJC8	1759
ENST00000497986.5	ENSG00000130770.17	OTTHUMG00000003533.2	OTTHUMT00000009843.2	RP5-1092A3.1-003	ATPIF1	599
ENST00000335514.9	ENSG00000130770.17	OTTHUMG00000003533.2	OTTHUMT00000009841.1	RP5-1092A3.1-001	ATPIF1	494
ENST00000468425.2	ENSG00000130770.17	OTTHUMG00000003533.2	OTTHUMT00000009844.2	RP5-1092A3.1-004	ATPIF1	539
ENST00000465645.1	ENSG00000130770.17	OTTHUMG00000003533.2	OTTHUMT00000009842.2	RP5-1092A3.1-002	ATPIF1	1855
ENST00000253063.3	ENSG00000130766.4	OTTHUMG00000003532.1	OTTHUMT00000009840.1	RP5-1092A3.2-001	SESN2	3453
ENST00000373842.8	ENSG00000130772.13	OTTHUMG00000003537.2	OTTHUMT00000009856.2	RP5-1092A3.3-001	MED18	1833
ENST00000398997.2	ENSG00000130772.13	OTTHUMG00000003537.2	-	MED18-202	MED18	1106
ENST00000373839.7	ENSG00000204138.12	OTTHUMG00000003541.7	OTTHUMT00000009868.5	RP11-442N24__A.1-001	PHACTR4	6190
ENST00000632202.1	ENSG00000204138.12	OTTHUMG00000003541.7	OTTHUMT00000487876.2	RP11-442N24__A.1-008	PHACTR4	918
ENST00000632421.1	ENSG00000204138.12	OTTHUMG00000003541.7	OTTHUMT00000487877.1	RP11-442N24__A.1-005	PHACTR4	3375
ENST00000493669.2	ENSG00000204138.12	OTTHUMG00000003541.7	OTTHUMT00000101984.3	RP11-442N24__A.1-002	PHACTR4	3078
ENST00000633167.1	ENSG00000204138.12	OTTHUMG00000003541.7	OTTHUMT00000487878.2	RP11-442N24__A.1-009	PHACTR4	553
ENST00000373836.4	ENSG00000204138.12	OTTHUMG00000003541.7	OTTHUMT00000158544.2	RP11-442N24__A.1-004	PHACTR4	3107
ENST00000398958.6	ENSG00000180198.15	OTTHUMG00000003645.11	-	RCC1-204	RCC1	2715
ENST00000427469.5	ENSG00000180198.15	OTTHUMG00000003645.11	OTTHUMT00000346591.2	RP4-669K10.2-012	RCC1	903
ENST00000434290.5	ENSG00000180198.15	OTTHUMG00000003645.11	OTTHUMT00000010327.4	RP4-669K10.2-007	RCC1	1070
ENST00000373833.10	ENSG00000180198.15	OTTHUMG00000003645.11	OTTHUMT00000010323.3	RP4-669K10.2-003	RCC1	2844
ENST00000419074.5	ENSG00000180198.15	OTTHUMG00000003645.11	OTTHUMT00000010325.4	RP4-669K10.2-005	RCC1	997
ENST00000373832.5	ENSG00000180198.15	OTTHUMG00000003645.11	OTTHUMT00000010321.1	RP4-669K10.2-001	RCC1	2424
ENST00000373831.7	ENSG00000180198.15	OTTHUMG00000003645.11	OTTHUMT00000010324.2	RP4-669K10.2-004	RCC1	1577
ENST00000411533.5	ENSG00000180198.15	OTTHUMG00000003645.11	OTTHUMT00000010326.3	RP4-669K10.2-006	RCC1	1169
ENST00000486790.2	ENSG00000180198.15	OTTHUMG00000003645.11	OTTHUMT00000346590.3	RP4-669K10.2-011	RCC1	481
ENST00000430407.1	ENSG00000180198.15	OTTHUMG00000003645.11	OTTHUMT00000010328.3	RP4-669K10.2-008	RCC1	1121
ENST00000373830.4	ENSG00000180098.9	OTTHUMG00000003653.2	OTTHUMT00000010346.2	RP4-669K10.4-001	TRNAU1AP	1799
ENST00000373824.8	ENSG00000120656.11	OTTHUMG00000003655.1	OTTHUMT00000010368.1	RP4-669K10.7-002	TAF12	1334
ENST00000263974.4	ENSG00000120656.11	OTTHUMG00000003655.1	OTTHUMT00000010367.1	RP4-669K10.7-001	TAF12	1359
ENST00000373826.3	ENSG00000188060.7	OTTHUMG00000003656.2	OTTHUMT00000010371.1	RP4-669K10.6-001	RAB42	1950
ENST00000465518.2	ENSG00000188060.7	OTTHUMG00000003656.2	OTTHUMT00000010372.2	RP4-669K10.6-002	RAB42	857
ENST00000373816.5	ENSG00000162419.12	OTTHUMG00000003647.2	OTTHUMT00000010331.1	RP11-318E23.1-001	GMEB1	6410
ENST00000361872.8	ENSG00000162419.12	OTTHUMG00000003647.2	OTTHUMT00000010332.1	RP11-318E23.1-002	GMEB1	1894
ENST00000294409.2	ENSG00000162419.12	OTTHUMG00000003647.2	OTTHUMT00000010333.1	RP11-318E23.1-003	GMEB1	1912
ENST00000474884.5	ENSG00000198492.15	OTTHUMG00000003648.5	OTTHUMT00000010337.3	RP3-520E18.1-003	YTHDF2	864
ENST00000542507.5	ENSG00000198492.15	OTTHUMG00000003648.5	-	YTHDF2-209	YTHDF2	2825
ENST00000373812.7	ENSG00000198492.15	OTTHUMG00000003648.5	OTTHUMT00000010335.1	RP3-520E18.1-001	YTHDF2	2925
ENST00000541996.5	ENSG00000198492.15	OTTHUMG00000003648.5	OTTHUMT00000476529.1	RP3-520E18.1-008	YTHDF2	2719
ENST00000496288.5	ENSG00000198492.15	OTTHUMG00000003648.5	OTTHUMT00000010340.3	RP3-520E18.1-006	YTHDF2	879
ENST00000621425.1	ENSG00000116329.10	OTTHUMG00000003646.2	-	OPRD1-202	OPRD1	1217
ENST00000234961.6	ENSG00000116329.10	OTTHUMG00000003646.2	OTTHUMT00000010330.2	RP1-212P9.1-001	OPRD1	9345
ENST00000642260.1	ENSG00000159023.20	OTTHUMG00000003644.26	-	EPB41-214	EPB41	5968
ENST00000647103.1	ENSG00000159023.20	OTTHUMG00000003644.26	OTTHUMT00000494749.1	RP11-242O24.1-030	EPB41	5772
ENST00000343067.8	ENSG00000159023.20	OTTHUMG00000003644.26	-	EPB41-201	EPB41	5956
ENST00000356093.6	ENSG00000159023.20	OTTHUMG00000003644.26	-	EPB41-204	EPB41	5857
ENST00000646189.1	ENSG00000159023.20	OTTHUMG00000003644.26	OTTHUMT00000494733.1	RP11-242O24.1-021	EPB41	3977
ENST00000644342.1	ENSG00000159023.20	OTTHUMG00000003644.26	OTTHUMT00000494728.2	RP11-242O24.1-017	EPB41	6016
ENST00000646800.1	ENSG00000159023.20	OTTHUMG00000003644.26	OTTHUMT00000494744.1	RP11-242O24.1-027	EPB41	6388
ENST00000642937.1	ENSG00000159023.20	OTTHUMG00000003644.26	OTTHUMT00000010318.2	RP11-242O24.1-007	EPB41	5896
ENST00000373800.7	ENSG00000159023.20	OTTHUMG00000003644.26	OTTHUMT00000010314.1	RP11-242O24.1-003	EPB41	2853
ENST00000643155.1	ENSG00000159023.20	OTTHUMG00000003644.26	OTTHUMT00000010315.2	RP11-242O24.1-004	EPB41	3029
ENST00000347529.7	ENSG00000159023.20	OTTHUMG00000003644.26	OTTHUMT00000010316.4	RP11-242O24.1-005	EPB41	2676
ENST00000646260.1	ENSG00000159023.20	OTTHUMG00000003644.26	OTTHUMT00000494644.1	RP11-242O24.1-012	EPB41	2501
ENST00000373798.5	ENSG00000159023.20	OTTHUMG00000003644.26	OTTHUMT00000010312.5	RP11-242O24.1-001	EPB41	5933
ENST00000644600.1	ENSG00000159023.20	OTTHUMG00000003644.26	OTTHUMT00000494734.1	RP11-242O24.1-022	EPB41	5595
ENST00000643173.1	ENSG00000159023.20	OTTHUMG00000003644.26	OTTHUMT00000494743.1	RP11-242O24.1-025	EPB41	5496
ENST00000644780.1	ENSG00000159023.20	OTTHUMG00000003644.26	OTTHUMT00000494730.1	RP11-242O24.1-019	EPB41	4151
ENST00000643604.1	ENSG00000159023.20	OTTHUMG00000003644.26	OTTHUMT00000494736.1	RP11-242O24.1-024	EPB41	5432
ENST00000373797.2	ENSG00000159023.20	OTTHUMG00000003644.26	OTTHUMT00000010313.2	RP11-242O24.1-002	EPB41	2407
ENST00000349460.9	ENSG00000159023.20	OTTHUMG00000003644.26	OTTHUMT00000494684.1	RP11-242O24.1-016	EPB41	2937
ENST00000645184.1	ENSG00000159023.20	OTTHUMG00000003644.26	OTTHUMT00000494645.2	RP11-242O24.1-013	EPB41	2964
ENST00000642643.1	ENSG00000159023.20	OTTHUMG00000003644.26	OTTHUMT00000494747.1	RP11-242O24.1-029	EPB41	2424
ENST00000636666.1	ENSG00000159023.20	OTTHUMG00000003644.26	OTTHUMT00000490918.2	RP11-242O24.1-011	EPB41	3642
ENST00000644848.1	ENSG00000159023.20	OTTHUMG00000003644.26	OTTHUMT00000494735.2	RP11-242O24.1-023	EPB41	4182
ENST00000644470.1	ENSG00000159023.20	OTTHUMG00000003644.26	OTTHUMT00000494746.1	RP11-242O24.1-028	EPB41	911
ENST00000646871.1	ENSG00000159023.20	OTTHUMG00000003644.26	OTTHUMT00000494679.4	RP11-242O24.1-015	EPB41	931
ENST00000521452.1	ENSG00000253304.1	OTTHUMG00000003658.3	OTTHUMT00000010376.3	RP11-242O24.2-001	TMEM200B	2501
ENST00000420504.2	ENSG00000253304.1	OTTHUMG00000003658.3	OTTHUMT00000010377.2	RP11-242O24.2-002	TMEM200B	2553
ENST00000373795.6	ENSG00000116350.16	OTTHUMG00000003663.6	OTTHUMT00000010392.1	RP11-242O24.4-001	SRSF4	2387
ENST00000466448.4	ENSG00000116350.16	OTTHUMG00000003663.6	OTTHUMT00000010393.3	RP11-242O24.4-002	SRSF4	1264
ENST00000605204.1	ENSG00000116350.16	OTTHUMG00000003663.6	OTTHUMT00000469719.1	RP11-242O24.4-007	SRSF4	1399
ENST00000489898.1	ENSG00000116350.16	OTTHUMG00000003663.6	OTTHUMT00000010395.2	RP11-242O24.4-004	SRSF4	393
ENST00000373791.7	ENSG00000116353.15	OTTHUMG00000059082.4	OTTHUMT00000130741.1	RP11-467D18.1-002	MECR	2416
ENST00000263702.10	ENSG00000116353.15	OTTHUMG00000059082.4	OTTHUMT00000130740.1	RP11-467D18.1-001	MECR	1353
ENST00000463412.1	ENSG00000116353.15	OTTHUMG00000059082.4	OTTHUMT00000130745.3	RP11-467D18.1-006	MECR	915
ENST00000345512.7	ENSG00000060656.19	OTTHUMG00000003699.7	OTTHUMT00000010447.2	RP11-316H11.1-003	PTPRU	4470
ENST00000373779.7	ENSG00000060656.19	OTTHUMG00000003699.7	OTTHUMT00000010445.2	RP11-316H11.1-001	PTPRU	5579
ENST00000428026.6	ENSG00000060656.19	OTTHUMG00000003699.7	OTTHUMT00000392493.1	RP11-316H11.1-008	PTPRU	5550
ENST00000460170.2	ENSG00000060656.19	OTTHUMG00000003699.7	OTTHUMT00000010446.3	RP11-316H11.1-002	PTPRU	5337
ENST00000373765.4	ENSG00000162510.5	OTTHUMG00000003705.2	OTTHUMT00000010458.1	RP5-1166H10.1-001	MATN1	3832
ENST00000294507.3	ENSG00000162511.7	OTTHUMG00000003707.1	OTTHUMT00000010463.1	RP5-1166H10.3-001	LAPTM5	2223
ENST00000336798.11	ENSG00000162512.15	OTTHUMG00000043646.1	OTTHUMT00000102016.1	RP1-65J11.6-001	SDC3	6392
ENST00000339394.6	ENSG00000162512.15	OTTHUMG00000043646.1	OTTHUMT00000102017.1	RP1-65J11.6-002	SDC3	1580
ENST00000424085.6	ENSG00000134644.15	OTTHUMG00000003795.5	OTTHUMT00000393196.1	RP1-65J11.4-014	PUM1	4631
ENST00000257075.9	ENSG00000134644.15	OTTHUMG00000003795.5	OTTHUMT00000010671.1	RP1-65J11.4-001	PUM1	5360
ENST00000373747.7	ENSG00000134644.15	OTTHUMG00000003795.5	OTTHUMT00000010674.1	RP1-65J11.4-004	PUM1	5375
ENST00000525843.5	ENSG00000134644.15	OTTHUMG00000003795.5	OTTHUMT00000393197.1	RP1-65J11.4-012	PUM1	4528
ENST00000426105.6	ENSG00000134644.15	OTTHUMG00000003795.5	OTTHUMT00000393198.1	RP1-65J11.4-010	PUM1	4043
ENST00000498419.5	ENSG00000134644.15	OTTHUMG00000003795.5	OTTHUMT00000010675.4	RP1-65J11.4-005	PUM1	3068
ENST00000440538.6	ENSG00000134644.15	OTTHUMG00000003795.5	OTTHUMT00000393199.1	RP1-65J11.4-013	PUM1	3936
ENST00000373741.8	ENSG00000134644.15	OTTHUMG00000003795.5	OTTHUMT00000010672.2	RP1-65J11.4-002	PUM1	4242
ENST00000373742.6	ENSG00000134644.15	OTTHUMG00000003795.5	OTTHUMT00000393200.1	RP1-65J11.4-011	PUM1	3515
ENST00000530669.1	ENSG00000134644.15	OTTHUMG00000003795.5	OTTHUMT00000393201.1	RP1-65J11.4-023	PUM1	582
ENST00000529846.5	ENSG00000134644.15	OTTHUMG00000003795.5	OTTHUMT00000393202.2	RP1-65J11.4-024	PUM1	683
ENST00000525997.1	ENSG00000134644.15	OTTHUMG00000003795.5	OTTHUMT00000393203.2	RP1-65J11.4-022	PUM1	650
ENST00000527498.1	ENSG00000134644.15	OTTHUMG00000003795.5	OTTHUMT00000393204.1	RP1-65J11.4-021	PUM1	652
ENST00000532678.1	ENSG00000134644.15	OTTHUMG00000003795.5	OTTHUMT00000393205.2	RP1-65J11.4-018	PUM1	793
ENST00000526215.5	ENSG00000134644.15	OTTHUMG00000003795.5	OTTHUMT00000393207.1	RP1-65J11.4-016	PUM1	586
ENST00000525948.5	ENSG00000134644.15	OTTHUMG00000003795.5	OTTHUMT00000393208.1	RP1-65J11.4-015	PUM1	1103
ENST00000480602.1	ENSG00000134644.15	OTTHUMG00000003795.5	OTTHUMT00000010679.2	RP1-65J11.4-009	PUM1	906
ENST00000531867.1	ENSG00000134644.15	OTTHUMG00000003795.5	OTTHUMT00000393210.2	RP1-65J11.4-020	PUM1	549
ENST00000373736.6	ENSG00000084628.9	OTTHUMG00000003788.4	OTTHUMT00000010655.2	RP11-490K7.2-001	NKAIN1	2589
ENST00000526106.5	ENSG00000084628.9	OTTHUMG00000003788.4	OTTHUMT00000381812.1	RP11-490K7.2-004	NKAIN1	569
ENST00000530145.1	ENSG00000084628.9	OTTHUMG00000003788.4	OTTHUMT00000381813.3	RP11-490K7.2-002	NKAIN1	562
ENST00000263694.8	ENSG00000060688.12	OTTHUMG00000003790.2	OTTHUMT00000010657.2	RP11-490K7.3-001	SNRNP40	1597
ENST00000373720.3	ENSG00000060688.12	OTTHUMG00000003790.2	OTTHUMT00000010658.1	RP11-490K7.3-002	SNRNP40	1087
ENST00000618216.4	ENSG00000121766.15	OTTHUMG00000003791.2	-	ZCCHC17-208	ZCCHC17	1489
ENST00000546109.5	ENSG00000121766.15	OTTHUMG00000003791.2	-	ZCCHC17-204	ZCCHC17	1705
ENST00000616393.4	ENSG00000121766.15	OTTHUMG00000003791.2	-	ZCCHC17-206	ZCCHC17	1534
ENST00000616859.4	ENSG00000121766.15	OTTHUMG00000003791.2	-	ZCCHC17-207	ZCCHC17	1458
ENST00000615916.4	ENSG00000121766.15	OTTHUMG00000003791.2	-	ZCCHC17-205	ZCCHC17	1652
ENST00000344147.9	ENSG00000121766.15	OTTHUMG00000003791.2	OTTHUMT00000010664.1	RP11-266K22.1-001	ZCCHC17	1605
ENST00000373714.5	ENSG00000121766.15	OTTHUMG00000003791.2	OTTHUMT00000010665.1	RP11-266K22.1-002	ZCCHC17	1730
ENST00000627541.1	ENSG00000121766.15	OTTHUMG00000003791.2	OTTHUMT00000010666.2	RP11-266K22.1-003	ZCCHC17	1158
ENST00000373713.6	ENSG00000121769.7	OTTHUMG00000003797.4	OTTHUMT00000010683.1	RP11-266K22.3-001	FABP3	725
ENST00000498148.5	ENSG00000121769.7	OTTHUMG00000003797.4	OTTHUMT00000010684.2	RP11-266K22.3-002	FABP3	693
ENST00000482018.1	ENSG00000121769.7	OTTHUMG00000003797.4	OTTHUMT00000010685.3	RP11-266K22.3-003	FABP3	625
ENST00000373710.5	ENSG00000168528.11	OTTHUMG00000003796.2	OTTHUMT00000010681.1	RP11-439L8.1-002	SERINC2	2146
ENST00000536859.5	ENSG00000168528.11	OTTHUMG00000003796.2	-	SERINC2-206	SERINC2	2072
ENST00000373709.7	ENSG00000168528.11	OTTHUMG00000003796.2	OTTHUMT00000010680.1	RP11-439L8.1-001	SERINC2	1997
ENST00000536384.2	ENSG00000168528.11	OTTHUMG00000003796.2	-	SERINC2-205	SERINC2	2062
ENST00000457433.6	ENSG00000142910.15	OTTHUMG00000003884.1	-	TINAGL1-202	TINAGL1	2140
ENST00000271064.11	ENSG00000142910.15	OTTHUMG00000003884.1	OTTHUMT00000011072.1	RP11-73M7.2-001	TINAGL1	2187
ENST00000537531.2	ENSG00000142910.15	OTTHUMG00000003884.1	-	TINAGL1-211	TINAGL1	1841
ENST00000403528.6	ENSG00000121764.11	OTTHUMG00000003876.2	-	HCRTR1-203	HCRTR1	2003
ENST00000373706.9	ENSG00000121764.11	OTTHUMG00000003876.2	OTTHUMT00000011042.1	RP11-73M7.3-001	HCRTR1	1642
ENST00000373705.1	ENSG00000121764.11	OTTHUMG00000003876.2	OTTHUMT00000011043.2	RP11-73M7.3-002	HCRTR1	1170
ENST00000373703.4	ENSG00000162517.12	OTTHUMG00000003877.2	OTTHUMT00000011046.1	RP11-73M7.4-001	PEF1	1629
ENST00000373672.7	ENSG00000084636.17	OTTHUMG00000003883.22	OTTHUMT00000011057.2	RP11-73M7.5-001	COL16A1	5736
ENST00000440437.1	ENSG00000084636.17	OTTHUMG00000003883.22	OTTHUMT00000091416.2	RP11-73M7.5-017	COL16A1	672
ENST00000458715.5	ENSG00000084636.17	OTTHUMG00000003883.22	OTTHUMT00000011069.3	RP11-73M7.5-013	COL16A1	706
ENST00000373668.7	ENSG00000084636.17	OTTHUMG00000003883.22	OTTHUMT00000091413.1	RP11-73M7.5-005	COL16A1	3643
ENST00000373667.4	ENSG00000084636.17	OTTHUMG00000003883.22	OTTHUMT00000091414.2	RP11-73M7.5-015	COL16A1	924
ENST00000398556.7	ENSG00000121753.12	OTTHUMG00000003885.6	OTTHUMT00000313753.1	RP11-73M7.7-006	ADGRB2	4879
ENST00000398547.5	ENSG00000121753.12	OTTHUMG00000003885.6	OTTHUMT00000313756.2	RP11-73M7.7-009	ADGRB2	4857
ENST00000373655.6	ENSG00000121753.12	OTTHUMG00000003885.6	OTTHUMT00000011084.1	RP11-73M7.7-001	ADGRB2	5400
ENST00000398542.5	ENSG00000121753.12	OTTHUMG00000003885.6	OTTHUMT00000313755.1	RP11-73M7.7-008	ADGRB2	5176
ENST00000373658.7	ENSG00000121753.12	OTTHUMG00000003885.6	-	ADGRB2-202	ADGRB2	5414
ENST00000527361.5	ENSG00000121753.12	OTTHUMG00000003885.6	OTTHUMT00000381841.1	RP11-73M7.7-014	ADGRB2	4919
ENST00000398538.5	ENSG00000121753.12	OTTHUMG00000003885.6	OTTHUMT00000313757.1	RP11-73M7.7-010	ADGRB2	4675
ENST00000420125.5	ENSG00000121753.12	OTTHUMG00000003885.6	OTTHUMT00000313754.2	RP11-73M7.7-007	ADGRB2	2541
ENST00000533175.1	ENSG00000121753.12	OTTHUMG00000003885.6	OTTHUMT00000381843.1	RP11-73M7.7-016	ADGRB2	1613
ENST00000436464.1	ENSG00000121753.12	OTTHUMG00000003885.6	OTTHUMT00000313759.3	RP11-73M7.7-012	ADGRB2	539
ENST00000257100.7	ENSG00000134668.12	OTTHUMG00000003879.6	OTTHUMT00000011053.1	RP11-84A19.1-001	SPOCD1	2472
ENST00000360482.6	ENSG00000134668.12	OTTHUMG00000003879.6	OTTHUMT00000381912.1	RP11-84A19.1-007	SPOCD1	3960
ENST00000452755.6	ENSG00000134668.12	OTTHUMG00000003879.6	OTTHUMT00000381913.1	RP11-84A19.1-013	SPOCD1	2105
ENST00000533231.5	ENSG00000134668.12	OTTHUMG00000003879.6	OTTHUMT00000381914.1	RP11-84A19.1-008	SPOCD1	3774
ENST00000528579.1	ENSG00000134668.12	OTTHUMG00000003879.6	OTTHUMT00000381915.2	RP11-84A19.1-015	SPOCD1	765
ENST00000529396.1	ENSG00000134668.12	OTTHUMG00000003879.6	OTTHUMT00000381918.2	RP11-84A19.1-011	SPOCD1	563
ENST00000528791.5	ENSG00000134668.12	OTTHUMG00000003879.6	OTTHUMT00000381919.1	RP11-84A19.1-009	SPOCD1	487
ENST00000525930.1	ENSG00000134668.12	OTTHUMG00000003879.6	OTTHUMT00000381920.3	RP11-84A19.1-010	SPOCD1	477
ENST00000602725.5	ENSG00000184007.19	OTTHUMG00000003801.13	OTTHUMT00000468092.1	RP4-534N18.1-019	PTP4A2	3353
ENST00000647444.1	ENSG00000184007.19	OTTHUMG00000003801.13	OTTHUMT00000494426.2	RP4-534N18.1-022	PTP4A2	3921
ENST00000457805.6	ENSG00000184007.19	OTTHUMG00000003801.13	OTTHUMT00000468093.1	RP4-534N18.1-020	PTP4A2	1032
ENST00000602683.5	ENSG00000184007.19	OTTHUMG00000003801.13	OTTHUMT00000468094.1	RP4-534N18.1-021	PTP4A2	667
ENST00000470404.5	ENSG00000184007.19	OTTHUMG00000003801.13	OTTHUMT00000091372.2	RP4-534N18.1-006	PTP4A2	575
ENST00000532001.6	ENSG00000184007.19	OTTHUMG00000003801.13	OTTHUMT00000393004.2	RP4-534N18.1-016	PTP4A2	911
ENST00000528253.3	ENSG00000184007.19	OTTHUMG00000003801.13	OTTHUMT00000393005.1	RP4-534N18.1-015	PTP4A2	806
ENST00000627328.2	ENSG00000184007.19	OTTHUMG00000003801.13	-	PTP4A2-220	PTP4A2	615
ENST00000626355.1	ENSG00000184007.19	OTTHUMG00000003801.13	-	PTP4A2-219	PTP4A2	606
ENST00000468531.1	ENSG00000184007.19	OTTHUMG00000003801.13	OTTHUMT00000091373.2	RP4-534N18.1-007	PTP4A2	830
ENST00000534796.5	ENSG00000184007.19	OTTHUMG00000003801.13	OTTHUMT00000393006.3	RP4-534N18.1-008	PTP4A2	900
ENST00000327300.11	ENSG00000121774.17	OTTHUMG00000003921.9	OTTHUMT00000011199.4	RP11-277A4.1-001	KHDRBS1	2757
ENST00000492989.1	ENSG00000121774.17	OTTHUMG00000003921.9	OTTHUMT00000091382.2	RP11-277A4.1-003	KHDRBS1	1215
ENST00000336294.9	ENSG00000121775.17	OTTHUMG00000004020.9	OTTHUMT00000011489.2	RP11-277A4.3-001	TMEM39B	1813
ENST00000438825.5	ENSG00000121775.17	OTTHUMG00000004020.9	OTTHUMT00000099435.2	RP11-277A4.3-009	TMEM39B	690
ENST00000441402.5	ENSG00000121775.17	OTTHUMG00000004020.9	OTTHUMT00000091375.2	RP11-277A4.3-003	TMEM39B	1538
ENST00000373625.7	ENSG00000025800.13	OTTHUMG00000004333.5	OTTHUMT00000012527.4	RP4-622L5.1-001	KPNA6	7378
ENST00000471599.5	ENSG00000025800.13	OTTHUMG00000004333.5	OTTHUMT00000012528.4	RP4-622L5.1-002	KPNA6	3941
ENST00000446515.1	ENSG00000025800.13	OTTHUMG00000004333.5	OTTHUMT00000012533.3	RP4-622L5.1-004	KPNA6	965
ENST00000373610.7	ENSG00000084652.15	OTTHUMG00000004423.6	OTTHUMT00000012843.1	RP4-622L5.4-001	TXLNA	4854
ENST00000373609.1	ENSG00000084652.15	OTTHUMG00000004423.6	OTTHUMT00000012844.1	RP4-622L5.4-002	TXLNA	5012
ENST00000373602.9	ENSG00000160050.14	OTTHUMG00000005738.7	OTTHUMT00000015723.4	RP4-622L5.5-002	CCDC28B	1089
ENST00000469003.5	ENSG00000160050.14	OTTHUMG00000005738.7	OTTHUMT00000015724.3	RP4-622L5.5-003	CCDC28B	1235
ENST00000421922.6	ENSG00000160050.14	OTTHUMG00000005738.7	OTTHUMT00000015722.1	RP4-622L5.5-001	CCDC28B	1415
ENST00000461819.5	ENSG00000160050.14	OTTHUMG00000005738.7	OTTHUMT00000313451.2	RP4-622L5.5-005	CCDC28B	780
ENST00000291358.10	ENSG00000160051.11	OTTHUMG00000005739.4	OTTHUMT00000015731.3	RP4-622L5.6-001	IQCC	2027
ENST00000537469.2	ENSG00000160051.11	OTTHUMG00000005739.4	OTTHUMT00000476531.1	RP4-622L5.6-002	IQCC	2252
ENST00000409358.1	ENSG00000222046.2	OTTHUMG00000005741.3	OTTHUMT00000328293.1	RP4-622L5.8-002	DCDC2B	1349
ENST00000491434.5	ENSG00000160055.19	OTTHUMG00000005742.6	OTTHUMT00000092255.2	RP4-622L5.3-004	TMEM234	1538
ENST00000489170.5	ENSG00000160055.19	OTTHUMG00000005742.6	OTTHUMT00000092254.2	RP4-622L5.3-003	TMEM234	1412
ENST00000461402.5	ENSG00000160055.19	OTTHUMG00000005742.6	OTTHUMT00000092253.2	RP4-622L5.3-002	TMEM234	1866
ENST00000483001.5	ENSG00000160055.19	OTTHUMG00000005742.6	OTTHUMT00000092261.2	RP4-622L5.3-010	TMEM234	969
ENST00000309777.10	ENSG00000160055.19	OTTHUMG00000005742.6	OTTHUMT00000019270.2	RP4-622L5.3-001	TMEM234	1082
ENST00000373593.5	ENSG00000160055.19	OTTHUMG00000005742.6	OTTHUMT00000092256.1	RP4-622L5.3-005	TMEM234	1411
ENST00000344461.7	ENSG00000160055.19	OTTHUMG00000005742.6	OTTHUMT00000092260.2	RP4-622L5.3-009	TMEM234	721
ENST00000484490.1	ENSG00000160055.19	OTTHUMG00000005742.6	OTTHUMT00000099437.2	RP4-622L5.3-011	TMEM234	737
ENST00000355082.9	ENSG00000084623.11	OTTHUMG00000007364.5	OTTHUMT00000019597.3	RP4-675E8.1-005	EIF3I	564
ENST00000373586.1	ENSG00000084623.11	OTTHUMG00000007364.5	OTTHUMT00000019282.2	RP4-675E8.1-001	EIF3I	1458
ENST00000373582.3	ENSG00000183615.5	OTTHUMG00000007462.2	OTTHUMT00000019615.2	RP4-675E8.3-001	FAM167B	936
ENST00000373564.7	ENSG00000182866.16	OTTHUMG00000007463.6	-	LCK-206	LCK	2137
ENST00000336890.9	ENSG00000182866.16	OTTHUMG00000007463.6	OTTHUMT00000019616.4	RP4-675E8.4-001	LCK	2117
ENST00000482949.5	ENSG00000182866.16	OTTHUMG00000007463.6	OTTHUMT00000019807.4	RP4-675E8.4-002	LCK	714
ENST00000495610.6	ENSG00000182866.16	OTTHUMG00000007463.6	OTTHUMT00000019808.4	RP4-675E8.4-006	LCK	1060
ENST00000619559.4	ENSG00000182866.16	OTTHUMG00000007463.6	-	LCK-214	LCK	2099
ENST00000461712.6	ENSG00000182866.16	OTTHUMG00000007463.6	OTTHUMT00000381976.2	RP4-675E8.4-012	LCK	566
ENST00000373562.7	ENSG00000182866.16	OTTHUMG00000007463.6	OTTHUMT00000381977.2	RP4-675E8.4-013	LCK	551
ENST00000477031.6	ENSG00000182866.16	OTTHUMG00000007463.6	OTTHUMT00000381978.2	RP4-675E8.4-011	LCK	580
ENST00000373557.6	ENSG00000182866.16	OTTHUMG00000007463.6	OTTHUMT00000019806.5	RP4-675E8.4-010	LCK	932
ENST00000333070.4	ENSG00000182866.16	OTTHUMG00000007463.6	OTTHUMT00000019805.2	RP4-675E8.4-004	LCK	2166
ENST00000373548.7	ENSG00000116478.11	OTTHUMG00000007529.5	OTTHUMT00000019815.3	RP4-811H24.2-001	HDAC1	2124
ENST00000428704.1	ENSG00000116478.11	OTTHUMG00000007529.5	OTTHUMT00000099439.2	RP4-811H24.2-010	HDAC1	664
ENST00000329421.7	ENSG00000175130.6	OTTHUMG00000007589.3	OTTHUMT00000020059.3	RP4-811H24.4-001	MARCKSL1	1699
ENST00000574315.1	ENSG00000162526.6	OTTHUMG00000007585.3	OTTHUMT00000439276.2	RP4-811H24.5-002	TSSK3	273
ENST00000373534.3	ENSG00000162526.6	OTTHUMG00000007585.3	OTTHUMT00000020049.1	RP4-811H24.5-001	TSSK3	1368
ENST00000432622.1	ENSG00000225828.1	OTTHUMG00000007587.6	OTTHUMT00000020319.4	RP4-811H24.6-001	FAM229A	699
ENST00000428500.1	ENSG00000225828.1	OTTHUMG00000007587.6	OTTHUMT00000020320.4	RP4-811H24.6-003	FAM229A	362
ENST00000455895.6	ENSG00000160058.18	OTTHUMG00000007588.7	OTTHUMT00000020056.3	RP4-811H24.7-001	BSDC1	2846
ENST00000444377.5	ENSG00000160058.18	OTTHUMG00000007588.7	OTTHUMT00000020057.4	RP4-811H24.7-002	BSDC1	2925
ENST00000341071.11	ENSG00000160058.18	OTTHUMG00000007588.7	OTTHUMT00000020058.2	RP4-811H24.7-003	BSDC1	4599
ENST00000526031.5	ENSG00000160058.18	OTTHUMG00000007588.7	OTTHUMT00000389811.1	RP4-811H24.7-007	BSDC1	1361
ENST00000419121.6	ENSG00000160058.18	OTTHUMG00000007588.7	OTTHUMT00000389812.1	RP4-811H24.7-006	BSDC1	1473
ENST00000446293.6	ENSG00000160058.18	OTTHUMG00000007588.7	OTTHUMT00000389815.1	RP4-811H24.7-008	BSDC1	1505
ENST00000373520.8	ENSG00000160058.18	OTTHUMG00000007588.7	OTTHUMT00000389816.1	RP4-811H24.7-012	BSDC1	1630
ENST00000527513.5	ENSG00000160058.18	OTTHUMG00000007588.7	OTTHUMT00000389817.1	RP4-811H24.7-017	BSDC1	576
ENST00000527163.5	ENSG00000160058.18	OTTHUMG00000007588.7	OTTHUMT00000389818.2	RP4-811H24.7-016	BSDC1	567
ENST00000530485.1	ENSG00000160058.18	OTTHUMG00000007588.7	OTTHUMT00000389819.2	RP4-811H24.7-014	BSDC1	482
ENST00000480336.1	ENSG00000254553.1	OTTHUMG00000167086.2	OTTHUMT00000392985.2	RP1-27O5.3-001	RP1-27O5.3	3447
ENST00000609129.1	ENSG00000273274.1	OTTHUMG00000167087.2	OTTHUMT00000392986.2	RP11-395N6.3-001	ZBTB8B	12834
ENST00000373510.8	ENSG00000160062.14	OTTHUMG00000007855.6	OTTHUMT00000021665.3	RP1-27O5.1-002	ZBTB8A	7075
ENST00000316459.4	ENSG00000160062.14	OTTHUMG00000007855.6	OTTHUMT00000021666.3	RP1-27O5.1-003	ZBTB8A	1943
ENST00000341885.5	ENSG00000176261.15	OTTHUMG00000007856.9	OTTHUMT00000472540.2	RP1-27O5.2-017	ZBTB8OS	312
ENST00000468695.5	ENSG00000176261.15	OTTHUMG00000007856.9	OTTHUMT00000021669.3	RP1-27O5.2-001	ZBTB8OS	1601
ENST00000492007.5	ENSG00000176261.15	OTTHUMG00000007856.9	OTTHUMT00000021951.3	RP1-27O5.2-004	ZBTB8OS	817
ENST00000373506.7	ENSG00000176261.15	OTTHUMG00000007856.9	OTTHUMT00000095288.2	RP1-27O5.2-010	ZBTB8OS	766
ENST00000498691.5	ENSG00000176261.15	OTTHUMG00000007856.9	OTTHUMT00000095292.2	RP1-27O5.2-014	ZBTB8OS	541
ENST00000373501.6	ENSG00000176261.15	OTTHUMG00000007856.9	OTTHUMT00000021954.3	RP1-27O5.2-007	ZBTB8OS	598
ENST00000473294.6	ENSG00000176261.15	OTTHUMG00000007856.9	OTTHUMT00000021953.3	RP1-27O5.2-006	ZBTB8OS	620
ENST00000436661.5	ENSG00000176261.15	OTTHUMG00000007856.9	OTTHUMT00000092785.1	RP1-27O5.2-009	ZBTB8OS	514
ENST00000476493.5	ENSG00000176261.15	OTTHUMG00000007856.9	OTTHUMT00000095291.3	RP1-27O5.2-013	ZBTB8OS	588
ENST00000465588.2	ENSG00000176261.15	OTTHUMG00000007856.9	OTTHUMT00000021952.3	RP1-27O5.2-005	ZBTB8OS	548
ENST00000479075.5	ENSG00000176261.15	OTTHUMG00000007856.9	OTTHUMT00000021950.3	RP1-27O5.2-003	ZBTB8OS	769
ENST00000414241.7	ENSG00000162521.18	OTTHUMG00000007998.13	OTTHUMT00000318463.2	RP11-114B7.2-011	RBBP4	1788
ENST00000373493.9	ENSG00000162521.18	OTTHUMG00000007998.13	OTTHUMT00000021957.3	RP11-114B7.2-001	RBBP4	7943
ENST00000527118.5	ENSG00000162521.18	OTTHUMG00000007998.13	OTTHUMT00000382039.1	RP11-114B7.2-014	RBBP4	700
ENST00000526193.5	ENSG00000162521.18	OTTHUMG00000007998.13	OTTHUMT00000382042.1	RP11-114B7.2-016	RBBP4	568
ENST00000492348.6	ENSG00000162521.18	OTTHUMG00000007998.13	OTTHUMT00000389773.1	RP11-114B7.2-019	RBBP4	1547
ENST00000373485.5	ENSG00000162521.18	OTTHUMG00000007998.13	OTTHUMT00000022066.1	RP11-114B7.2-002	RBBP4	1417
ENST00000477563.6	ENSG00000162521.18	OTTHUMG00000007998.13	OTTHUMT00000095294.3	RP11-114B7.2-006	RBBP4	544
ENST00000458695.6	ENSG00000162521.18	OTTHUMG00000007998.13	OTTHUMT00000022067.3	RP11-114B7.2-003	RBBP4	1674
ENST00000490500.5	ENSG00000162521.18	OTTHUMG00000007998.13	OTTHUMT00000022068.3	RP11-114B7.2-004	RBBP4	632
ENST00000445722.2	ENSG00000162521.18	OTTHUMG00000007998.13	OTTHUMT00000318465.3	RP11-114B7.2-013	RBBP4	580
ENST00000475321.5	ENSG00000162521.18	OTTHUMG00000007998.13	OTTHUMT00000095295.2	RP11-114B7.2-007	RBBP4	619
ENST00000463378.5	ENSG00000162521.18	OTTHUMG00000007998.13	OTTHUMT00000095296.3	RP11-114B7.2-008	RBBP4	882
ENST00000460669.5	ENSG00000162521.18	OTTHUMG00000007998.13	OTTHUMT00000099433.3	RP11-114B7.2-009	RBBP4	783
ENST00000482190.1	ENSG00000162521.18	OTTHUMG00000007998.13	OTTHUMT00000099434.2	RP11-114B7.2-010	RBBP4	616
ENST00000409190.7	ENSG00000162520.14	OTTHUMG00000008087.5	OTTHUMT00000022129.3	RP11-114B7.3-001	SYNC	3398
ENST00000373484.4	ENSG00000162520.14	OTTHUMG00000008087.5	OTTHUMT00000476532.1	RP11-114B7.3-004	SYNC	1824
ENST00000417633.1	ENSG00000162520.14	OTTHUMG00000008087.5	OTTHUMT00000327141.2	RP11-114B7.3-002	SYNC	569
ENST00000426909.1	ENSG00000162520.14	OTTHUMG00000008087.5	OTTHUMT00000327142.2	RP11-114B7.3-003	SYNC	552
ENST00000401073.6	ENSG00000162522.10	OTTHUMG00000008088.6	OTTHUMT00000022131.5	RP11-114B7.5-002	KIAA1522	5438
ENST00000373481.7	ENSG00000162522.10	OTTHUMG00000008088.6	OTTHUMT00000095337.1	RP11-114B7.5-004	KIAA1522	5293
ENST00000294521.7	ENSG00000162522.10	OTTHUMG00000008088.6	OTTHUMT00000382044.1	RP11-114B7.5-005	KIAA1522	878
ENST00000373480.1	ENSG00000162522.10	OTTHUMG00000008088.6	OTTHUMT00000022130.1	RP11-114B7.5-001	KIAA1522	5294
ENST00000373477.8	ENSG00000134684.10	OTTHUMG00000003933.2	OTTHUMT00000011225.1	RP11-114B7.1-001	YARS	3238
ENST00000616261.1	ENSG00000134684.10	OTTHUMG00000003933.2	-	YARS-210	YARS	1167
ENST00000530710.5	ENSG00000116497.17	OTTHUMG00000003955.8	OTTHUMT00000393521.3	RP11-336O20.1-009	S100PBP	725
ENST00000373476.5	ENSG00000116497.17	OTTHUMG00000003955.8	OTTHUMT00000011267.1	RP11-336O20.1-002	S100PBP	3320
ENST00000373475.9	ENSG00000116497.17	OTTHUMG00000003955.8	OTTHUMT00000011266.2	RP11-336O20.1-001	S100PBP	4322
ENST00000529027.5	ENSG00000116497.17	OTTHUMG00000003955.8	OTTHUMT00000393522.3	RP11-336O20.1-011	S100PBP	429
ENST00000526230.1	ENSG00000116497.17	OTTHUMG00000003955.8	OTTHUMT00000393524.3	RP11-336O20.1-010	S100PBP	573
ENST00000531256.1	ENSG00000116497.17	OTTHUMG00000003955.8	OTTHUMT00000393525.3	RP11-336O20.1-012	S100PBP	551
ENST00000482212.1	ENSG00000116497.17	OTTHUMG00000003955.8	OTTHUMT00000011269.4	RP11-336O20.1-004	S100PBP	706
ENST00000530552.1	ENSG00000116497.17	OTTHUMG00000003955.8	OTTHUMT00000393526.3	RP11-336O20.1-013	S100PBP	551
ENST00000373471.7	ENSG00000160097.16	OTTHUMG00000004015.3	OTTHUMT00000011467.3	RP11-336O20.2-001	FNDC5	2732
ENST00000640867.1	ENSG00000160097.16	OTTHUMG00000004015.3	-	FNDC5-207	FNDC5	639
ENST00000496770.1	ENSG00000160097.16	OTTHUMG00000004015.3	OTTHUMT00000011472.2	RP11-336O20.2-006	FNDC5	837
ENST00000373467.3	ENSG00000121905.9	OTTHUMG00000004017.2	OTTHUMT00000011480.1	RP11-336O20.3-001	HPCA	1468
ENST00000373463.7	ENSG00000121900.18	OTTHUMG00000004016.3	OTTHUMT00000011474.1	RP11-336O20.4-001	TMEM54	999
ENST00000329151.5	ENSG00000121900.18	OTTHUMG00000004016.3	OTTHUMT00000011475.1	RP11-336O20.4-002	TMEM54	871
ENST00000373456.11	ENSG00000116514.16	OTTHUMG00000004013.4	OTTHUMT00000011465.3	RP5-1174N9.1-001	RNF19B	2560
ENST00000356990.9	ENSG00000116514.16	OTTHUMG00000004013.4	OTTHUMT00000092184.2	RP5-1174N9.1-002	RNF19B	2598
ENST00000235150.4	ENSG00000116514.16	OTTHUMG00000004013.4	OTTHUMT00000391687.1	RP5-1174N9.1-004	RNF19B	2334
ENST00000629371.2	ENSG00000004455.16	OTTHUMG00000004131.6	-	AK2-215	AK2	3576
ENST00000373449.6	ENSG00000004455.16	OTTHUMG00000004131.6	OTTHUMT00000011884.1	RP1-117O3.1-002	AK2	3586
ENST00000548033.5	ENSG00000004455.16	OTTHUMG00000004131.6	OTTHUMT00000404009.1	RP1-117O3.1-010	AK2	936
ENST00000467905.5	ENSG00000004455.16	OTTHUMG00000004131.6	OTTHUMT00000011885.4	RP1-117O3.1-003	AK2	880
ENST00000480134.5	ENSG00000004455.16	OTTHUMG00000004131.6	OTTHUMT00000092189.4	RP1-117O3.1-009	AK2	811
ENST00000354858.10	ENSG00000004455.16	OTTHUMG00000004131.6	OTTHUMT00000011883.1	RP1-117O3.1-001	AK2	1021
ENST00000550338.5	ENSG00000004455.16	OTTHUMG00000004131.6	OTTHUMT00000404010.4	RP1-117O3.1-011	AK2	886
ENST00000487289.1	ENSG00000004455.16	OTTHUMG00000004131.6	OTTHUMT00000011889.4	RP1-117O3.1-007	AK2	920
ENST00000626911.1	ENSG00000004455.16	OTTHUMG00000004131.6	-	AK2-214	AK2	160
ENST00000294517.10	ENSG00000142920.16	OTTHUMG00000004130.3	OTTHUMT00000011867.1	RP1-117O3.3-002	AZIN2	2182
ENST00000373443.7	ENSG00000142920.16	OTTHUMG00000004130.3	OTTHUMT00000011866.1	RP1-117O3.3-001	AZIN2	2048
ENST00000373440.5	ENSG00000142920.16	OTTHUMG00000004130.3	OTTHUMT00000092185.1	RP1-117O3.3-004	AZIN2	616
ENST00000373441.1	ENSG00000142920.16	OTTHUMG00000004130.3	OTTHUMT00000011868.2	RP1-117O3.3-003	AZIN2	1443
ENST00000291416.9	ENSG00000116525.13	OTTHUMG00000004132.4	OTTHUMT00000011890.1	RP11-131M11.1-001	TRIM62	3437
ENST00000543586.1	ENSG00000116525.13	OTTHUMG00000004132.4	OTTHUMT00000467277.1	RP11-131M11.1-006	TRIM62	1638
ENST00000483388.5	ENSG00000160094.14	OTTHUMG00000004124.5	OTTHUMT00000011859.3	RP11-415J8.1-003	ZNF362	712
ENST00000539719.5	ENSG00000160094.14	OTTHUMG00000004124.5	OTTHUMT00000011857.2	RP11-415J8.1-001	ZNF362	3106
ENST00000373428.5	ENSG00000160094.14	OTTHUMG00000004124.5	-	ZNF362-201	ZNF362	2936
ENST00000442999.3	ENSG00000184389.9	OTTHUMG00000004125.4	OTTHUMT00000011861.4	RP11-415J8.2-001	A3GALT2	1023
ENST00000431992.5	ENSG00000134686.18	OTTHUMG00000004133.1	-	PHC2-204	PHC2	3789
ENST00000373418.7	ENSG00000134686.18	OTTHUMG00000004133.1	OTTHUMT00000011897.1	RP11-415J8.4-003	PHC2	2550
ENST00000373422.7	ENSG00000134686.18	OTTHUMG00000004133.1	OTTHUMT00000011896.1	RP11-415J8.4-002	PHC2	2799
ENST00000257118.5	ENSG00000134686.18	OTTHUMG00000004133.1	OTTHUMT00000011895.1	RP11-415J8.4-001	PHC2	3870
ENST00000361328.7	ENSG00000121903.14	OTTHUMG00000004173.3	OTTHUMT00000277003.2	RP4-580O19.1-004	ZSCAN20	4316
ENST00000373413.2	ENSG00000121903.14	OTTHUMG00000004173.3	OTTHUMT00000012027.2	RP4-580O19.1-002	ZSCAN20	2367
ENST00000373381.8	ENSG00000121904.17	OTTHUMG00000011135.10	-	CSMD2-205	CSMD2	13698
ENST00000373388.6	ENSG00000121904.17	OTTHUMG00000011135.10	-	CSMD2-206	CSMD2	13118
ENST00000619121.4	ENSG00000121904.17	OTTHUMG00000011135.10	-	CSMD2-210	CSMD2	13430
ENST00000241312.8	ENSG00000121904.17	OTTHUMG00000011135.10	OTTHUMT00000030634.4	RP11-26F12.1-001	CSMD2	13108
ENST00000373380.5	ENSG00000121904.17	OTTHUMG00000011135.10	OTTHUMT00000030635.4	RP11-26F12.1-002	CSMD2	4379
ENST00000373377.1	ENSG00000121904.17	OTTHUMG00000011135.10	OTTHUMT00000030636.3	RP11-26F12.1-003	CSMD2	3212
ENST00000338325.1	ENSG00000121904.17	OTTHUMG00000011135.10	OTTHUMT00000036404.2	RP11-26F12.1-004	CSMD2	1544
ENST00000519684.5	ENSG00000176256.10	OTTHUMG00000013143.3	OTTHUMT00000036849.3	RP5-1007G16.2-001	HMGB4	2343
ENST00000522796.1	ENSG00000176256.10	OTTHUMG00000013143.3	OTTHUMT00000375773.2	RP5-1007G16.2-004	HMGB4	2505
ENST00000373374.7	ENSG00000142698.14	OTTHUMG00000004012.4	OTTHUMT00000011463.2	RP4-657M3.1-001	C1orf94	2136
ENST00000488417.1	ENSG00000142698.14	OTTHUMG00000004012.4	OTTHUMT00000036845.2	RP4-657M3.1-002	C1orf94	2287
ENST00000426886.1	ENSG00000163866.8	OTTHUMG00000004375.3	OTTHUMT00000012714.2	RP5-997D16.1-001	SMIM12	2618
ENST00000521580.2	ENSG00000163866.8	OTTHUMG00000004375.3	OTTHUMT00000012715.3	RP5-997D16.1-002	SMIM12	3454
ENST00000446026.1	ENSG00000163866.8	OTTHUMG00000004375.3	OTTHUMT00000012716.2	RP5-997D16.1-003	SMIM12	2817
ENST00000456842.1	ENSG00000163866.8	OTTHUMG00000004375.3	OTTHUMT00000012717.2	RP5-997D16.1-004	SMIM12	918
ENST00000423898.1	ENSG00000163866.8	OTTHUMG00000004375.3	OTTHUMT00000012718.2	RP5-997D16.1-005	SMIM12	897
ENST00000417239.1	ENSG00000163866.8	OTTHUMG00000004375.3	OTTHUMT00000012719.2	RP5-997D16.1-006	SMIM12	684
ENST00000338513.1	ENSG00000189280.3	OTTHUMG00000004053.1	OTTHUMT00000011561.1	RP1-34M23.1-001	GJB5	1355
ENST00000339480.1	ENSG00000189433.5	OTTHUMG00000004052.1	OTTHUMT00000011560.1	RP1-34M23.2-001	GJB4	2840
ENST00000373366.2	ENSG00000188910.7	OTTHUMG00000004051.1	OTTHUMT00000011559.1	RP1-34M23.3-002	GJB3	2217
ENST00000373362.3	ENSG00000188910.7	OTTHUMG00000004051.1	OTTHUMT00000011558.1	RP1-34M23.3-001	GJB3	1797
ENST00000342280.4	ENSG00000187513.8	OTTHUMG00000004050.2	OTTHUMT00000011556.1	RP1-34M23.4-001	GJA4	1622
ENST00000450137.1	ENSG00000187513.8	OTTHUMG00000004050.2	OTTHUMT00000011557.2	RP1-34M23.4-002	GJA4	1059
ENST00000235180.4	ENSG00000116544.11	OTTHUMG00000004049.1	-	DLGAP3-201	DLGAP3	3587
ENST00000373347.5	ENSG00000116544.11	OTTHUMG00000004049.1	OTTHUMT00000011554.1	RP5-997D16.3-001	DLGAP3	3856
ENST00000417456.1	ENSG00000284773.1	OTTHUMG00000192527.1	OTTHUMT00000495369.1	RP11-244H3.5-001	RP11-244H3.5	3163
ENST00000487874.1	ENSG00000271741.1	OTTHUMG00000185379.1	OTTHUMT00000470380.1	RP11-244H3.4-001	RP11-244H3.4	3099
ENST00000373337.3	ENSG00000243749.1	OTTHUMG00000004158.1	OTTHUMT00000011985.1	RP11-244H3.2-001	TMEM35B	922
ENST00000357182.8	ENSG00000163867.16	OTTHUMG00000004163.5	OTTHUMT00000011999.1	RP11-244H3.3-001	ZMYM6	4330
ENST00000415531.5	ENSG00000163867.16	OTTHUMG00000004163.5	OTTHUMT00000012006.2	RP11-244H3.3-008	ZMYM6	807
ENST00000317538.9	ENSG00000163867.16	OTTHUMG00000004163.5	OTTHUMT00000012000.1	RP11-244H3.3-002	ZMYM6	2702
ENST00000373333.1	ENSG00000163867.16	OTTHUMG00000004163.5	OTTHUMT00000012003.1	RP11-244H3.3-005	ZMYM6	1473
ENST00000417119.5	ENSG00000197056.9	OTTHUMG00000004374.3	OTTHUMT00000012708.2	RP11-248I9.4-004	ZMYM1	1825
ENST00000611874.4	ENSG00000197056.9	OTTHUMG00000004374.3	-	ZMYM1-210	ZMYM1	4466
ENST00000359858.8	ENSG00000197056.9	OTTHUMG00000004374.3	OTTHUMT00000012706.1	RP11-248I9.4-002	ZMYM1	4175
ENST00000373330.1	ENSG00000197056.9	OTTHUMG00000004374.3	OTTHUMT00000012705.1	RP11-248I9.4-001	ZMYM1	4203
ENST00000460428.5	ENSG00000116560.10	OTTHUMG00000004157.7	OTTHUMT00000012073.4	RP11-181E22.2-003	SFPQ	464
ENST00000470472.5	ENSG00000116560.10	OTTHUMG00000004157.7	OTTHUMT00000012072.3	RP11-181E22.2-002	SFPQ	874
ENST00000357214.5	ENSG00000116560.10	OTTHUMG00000004157.7	OTTHUMT00000011984.4	RP11-181E22.2-001	SFPQ	3747
ENST00000314607.10	ENSG00000146463.11	OTTHUMG00000004241.5	OTTHUMT00000012207.3	RP11-181E22.3-001	ZMYM4	6994
ENST00000441447.1	ENSG00000146463.11	OTTHUMG00000004241.5	OTTHUMT00000012208.3	RP11-181E22.3-002	ZMYM4	466
ENST00000457946.1	ENSG00000146463.11	OTTHUMG00000004241.5	OTTHUMT00000012209.1	RP11-181E22.3-003	ZMYM4	6003
ENST00000325722.7	ENSG00000142687.17	OTTHUMG00000004370.6	OTTHUMT00000012684.2	RP4-765A10.3-001	KIAA0319L	4789
ENST00000373266.8	ENSG00000142687.17	OTTHUMG00000004370.6	OTTHUMT00000012689.3	RP4-765A10.3-006	KIAA0319L	2377
ENST00000426982.6	ENSG00000142687.17	OTTHUMG00000004370.6	OTTHUMT00000012686.4	RP4-765A10.3-003	KIAA0319L	3213
ENST00000440579.5	ENSG00000142687.17	OTTHUMG00000004370.6	OTTHUMT00000012685.2	RP4-765A10.3-002	KIAA0319L	2171
ENST00000431916.5	ENSG00000142687.17	OTTHUMG00000004370.6	OTTHUMT00000012693.2	RP4-765A10.3-010	KIAA0319L	912
ENST00000482929.6	ENSG00000142687.17	OTTHUMG00000004370.6	OTTHUMT00000354130.2	RP4-765A10.3-015	KIAA0319L	1524
ENST00000478463.6	ENSG00000142687.17	OTTHUMG00000004370.6	OTTHUMT00000354129.1	RP4-765A10.3-014	KIAA0319L	1489
ENST00000470388.5	ENSG00000142687.17	OTTHUMG00000004370.6	OTTHUMT00000012692.2	RP4-765A10.3-009	KIAA0319L	872
ENST00000469892.5	ENSG00000142687.17	OTTHUMG00000004370.6	OTTHUMT00000012691.3	RP4-765A10.3-008	KIAA0319L	889
ENST00000494948.1	ENSG00000142687.17	OTTHUMG00000004370.6	OTTHUMT00000354131.2	RP4-765A10.3-016	KIAA0319L	766
ENST00000373253.7	ENSG00000020129.15	OTTHUMG00000059204.3	OTTHUMT00000131297.1	RP4-728D4.1-002	NCDN	3677
ENST00000356090.8	ENSG00000020129.15	OTTHUMG00000059204.3	OTTHUMT00000131296.2	RP4-728D4.1-001	NCDN	3433
ENST00000373243.6	ENSG00000020129.15	OTTHUMG00000059204.3	OTTHUMT00000131298.1	RP4-728D4.1-003	NCDN	3683
ENST00000437806.1	ENSG00000020129.15	OTTHUMG00000059204.3	OTTHUMT00000131300.2	RP4-728D4.1-005	NCDN	930
ENST00000423723.1	ENSG00000020129.15	OTTHUMG00000059204.3	OTTHUMT00000131301.1	RP4-728D4.1-006	NCDN	986
ENST00000373235.3	ENSG00000116819.6	OTTHUMG00000004388.1	OTTHUMT00000012732.1	RP5-983H21.2-001	TFAP2E	2189
ENST00000621781.4	ENSG00000126067.11	OTTHUMG00000004169.2	-	PSMB2-202	PSMB2	4217
ENST00000373237.3	ENSG00000126067.11	OTTHUMG00000004169.2	OTTHUMT00000012016.1	RP5-983H21.1-001	PSMB2	2701
ENST00000270815.4	ENSG00000142686.7	OTTHUMG00000004167.3	OTTHUMT00000012013.3	RP11-435D7.1-001	C1orf216	3218
ENST00000251195.9	ENSG00000092853.13	OTTHUMG00000004168.6	OTTHUMT00000012014.4	RP11-435D7.2-001	CLSPN	4769
ENST00000318121.7	ENSG00000092853.13	OTTHUMG00000004168.6	OTTHUMT00000377857.1	RP11-435D7.2-005	CLSPN	4169
ENST00000373220.7	ENSG00000092853.13	OTTHUMG00000004168.6	OTTHUMT00000377651.1	RP11-435D7.2-003	CLSPN	3977
ENST00000520551.1	ENSG00000092853.13	OTTHUMG00000004168.6	OTTHUMT00000377652.1	RP11-435D7.2-004	CLSPN	4010
ENST00000373210.3	ENSG00000134698.10	OTTHUMG00000004243.4	OTTHUMT00000012213.3	RP11-239B6.1-001	AGO4	7116
ENST00000373206.5	ENSG00000092847.11	OTTHUMG00000007381.4	OTTHUMT00000019336.1	RP4-789D17.1-001	AGO1	3996
ENST00000373204.5	ENSG00000092847.11	OTTHUMG00000007381.4	OTTHUMT00000019337.4	RP4-789D17.1-002	AGO1	13708
ENST00000635259.1	ENSG00000092847.11	OTTHUMG00000007381.4	OTTHUMT00000488686.1	RP4-789D17.1-003	AGO1	2836
ENST00000324350.9	ENSG00000126070.19	OTTHUMG00000184172.4	OTTHUMT00000019829.1	RP4-789D17.2-001	AGO3	1726
ENST00000373191.8	ENSG00000126070.19	OTTHUMG00000184172.4	OTTHUMT00000019831.4	RP4-789D17.2-003	AGO3	19687
[truncated: 95,714 more rows]
