# Supplementary material for: CRISPR-Cas9 cytidine and adenosine base editing of splice-sites mediates highly-efficient disruption of proteins in primary and immortalized cells
Source: Nat Commun. 2021 Apr 23;12:2437. doi: 10.1038/s41467-021-22009-2 (PMC8065034; doi:10.1038/s41467-021-22009-2)
Supplement: Supplementary file 4 — Source Data [file 41467_2021_22009_MOESM4_ESM.zip › source_data/motif_weights.tsv]

motif	enzyme_class	enzyme	target_base	motif_weight
AAAAAAA	ABE	ABE7.10	A	-1.4310344819999998
AAAAAAC	ABE	ABE7.10	A	-1.606896551
AAAAAAG	ABE	ABE7.10	A	-1.2586206889999998
AAAAAAT	ABE	ABE7.10	A	-1.606896551
AAAAACA	ABE	ABE7.10	A	-1.337931034
AAAAACC	ABE	ABE7.10	A	-1.513793103
AAAAACG	ABE	ABE7.10	A	-1.1655172409999999
AAAAACT	ABE	ABE7.10	A	-1.513793103
AAAAAGA	ABE	ABE7.10	A	-1.0379310339999999
AAAAAGC	ABE	ABE7.10	A	-1.213793103
AAAAAGG	ABE	ABE7.10	A	-0.8655172409999998
AAAAAGT	ABE	ABE7.10	A	-1.213793103
AAAAATA	ABE	ABE7.10	A	-1.1206896539999998
AAAAATC	ABE	ABE7.10	A	-1.2965517229999999
AAAAATG	ABE	ABE7.10	A	-0.9482758609999997
AAAAATT	ABE	ABE7.10	A	-1.2965517229999999
AAAACAA	ABE	ABE7.10	A	-0.886206896
AAAACAC	ABE	ABE7.10	A	-1.0620689650000001
AAAACAG	ABE	ABE7.10	A	-0.713793103
AAAACAT	ABE	ABE7.10	A	-1.0620689650000001
AAAACCA	ABE	ABE7.10	A	-0.793103448
AAAACCC	ABE	ABE7.10	A	-0.968965517
AAAACCG	ABE	ABE7.10	A	-0.6206896550000001
AAAACCT	ABE	ABE7.10	A	-0.968965517
AAAACGA	ABE	ABE7.10	A	-0.49310344799999994
AAAACGC	ABE	ABE7.10	A	-0.668965517
AAAACGG	ABE	ABE7.10	A	-0.32068965499999996
AAAACGT	ABE	ABE7.10	A	-0.668965517
AAAACTA	ABE	ABE7.10	A	-0.575862068
AAAACTC	ABE	ABE7.10	A	-0.751724137
AAAACTG	ABE	ABE7.10	A	-0.40344827499999997
AAAACTT	ABE	ABE7.10	A	-0.751724137
AAAAGAA	ABE	ABE7.10	A	-1.255172414
AAAAGAC	ABE	ABE7.10	A	-1.4310344830000001
AAAAGAG	ABE	ABE7.10	A	-1.082758621
AAAAGAT	ABE	ABE7.10	A	-1.4310344830000001
AAAAGCA	ABE	ABE7.10	A	-1.162068966
AAAAGCC	ABE	ABE7.10	A	-1.3379310350000002
AAAAGCG	ABE	ABE7.10	A	-0.989655173
AAAAGCT	ABE	ABE7.10	A	-1.3379310350000002
AAAAGGA	ABE	ABE7.10	A	-0.862068966
AAAAGGC	ABE	ABE7.10	A	-1.0379310350000002
AAAAGGG	ABE	ABE7.10	A	-0.689655173
AAAAGGT	ABE	ABE7.10	A	-1.0379310350000002
AAAAGTA	ABE	ABE7.10	A	-0.944827586
AAAAGTC	ABE	ABE7.10	A	-1.120689655
AAAAGTG	ABE	ABE7.10	A	-0.7724137930000001
AAAAGTT	ABE	ABE7.10	A	-1.120689655
AAAATAA	ABE	ABE7.10	A	-0.8034482759999999
AAAATAC	ABE	ABE7.10	A	-0.9793103449999999
AAAATAG	ABE	ABE7.10	A	-0.6310344829999999
AAAATAT	ABE	ABE7.10	A	-0.9793103449999999
AAAATCA	ABE	ABE7.10	A	-0.710344828
AAAATCC	ABE	ABE7.10	A	-0.886206897
AAAATCG	ABE	ABE7.10	A	-0.537931035
AAAATCT	ABE	ABE7.10	A	-0.886206897
AAAATGA	ABE	ABE7.10	A	-0.41034482799999994
AAAATGC	ABE	ABE7.10	A	-0.586206897
AAAATGG	ABE	ABE7.10	A	-0.23793103499999996
AAAATGT	ABE	ABE7.10	A	-0.586206897
AAAATTA	ABE	ABE7.10	A	-0.49310344799999994
AAAATTC	ABE	ABE7.10	A	-0.668965517
AAAATTG	ABE	ABE7.10	A	-0.32068965499999996
AAAATTT	ABE	ABE7.10	A	-0.668965517
AAACAAA	CBE	BE4	C	-0.11333333300000001
AAACAAC	CBE	BE4	C	-0.226666667
AAACAAG	CBE	BE4	C	0.313333333
AAACAAT	CBE	BE4	C	0.03333333299999999
AAACACA	CBE	BE4	C	-0.21333333300000001
AAACACC	CBE	BE4	C	-0.326666667
AAACACG	CBE	BE4	C	0.21333333299999996
AAACACT	CBE	BE4	C	-0.06666666700000001
AAACAGA	CBE	BE4	C	0.06000000000000001
AAACAGC	CBE	BE4	C	-0.05333333399999998
AAACAGG	CBE	BE4	C	0.48666666599999997
AAACAGT	CBE	BE4	C	0.206666666
AAACATA	CBE	BE4	C	-0.186666666
AAACATC	CBE	BE4	C	-0.3
AAACATG	CBE	BE4	C	0.24
AAACATT	CBE	BE4	C	-0.040000000000000015
AAACCAA	CBE	BE4	C	0.14
AAACCAC	CBE	BE4	C	0.026666666000000006
AAACCAG	CBE	BE4	C	0.5666666659999999
AAACCAT	CBE	BE4	C	0.286666666
AAACCCA	CBE	BE4	C	0.039999999999999994
AAACCCC	CBE	BE4	C	-0.073333334
AAACCCG	CBE	BE4	C	0.46666666599999995
AAACCCT	CBE	BE4	C	0.18666666599999998
AAACCGA	CBE	BE4	C	0.31333333300000005
AAACCGC	CBE	BE4	C	0.19999999900000004
AAACCGG	CBE	BE4	C	0.739999999
AAACCGT	CBE	BE4	C	0.45999999900000005
AAACCTA	CBE	BE4	C	0.066666667
AAACCTC	CBE	BE4	C	-0.046666666999999995
AAACCTG	CBE	BE4	C	0.493333333
AAACCTT	CBE	BE4	C	0.21333333299999999
AAACGAA	CBE	BE4	C	-0.42
AAACGAC	CBE	BE4	C	-0.5333333339999999
AAACGAG	CBE	BE4	C	0.006666665999999988
AAACGAT	CBE	BE4	C	-0.273333334
AAACGCA	CBE	BE4	C	-0.52
AAACGCC	CBE	BE4	C	-0.633333334
AAACGCG	CBE	BE4	C	-0.09333333399999999
AAACGCT	CBE	BE4	C	-0.37333333399999996
AAACGGA	CBE	BE4	C	-0.246666667
AAACGGC	CBE	BE4	C	-0.36000000099999996
AAACGGG	CBE	BE4	C	0.179999999
AAACGGT	CBE	BE4	C	-0.100000001
AAACGTA	CBE	BE4	C	-0.493333333
AAACGTC	CBE	BE4	C	-0.606666667
AAACGTG	CBE	BE4	C	-0.06666666700000001
AAACGTT	CBE	BE4	C	-0.346666667
AAACTAA	CBE	BE4	C	0.006666667000000001
AAACTAC	CBE	BE4	C	-0.10666666699999999
AAACTAG	CBE	BE4	C	0.433333333
AAACTAT	CBE	BE4	C	0.153333333
AAACTCA	CBE	BE4	C	-0.093333333
AAACTCC	CBE	BE4	C	-0.206666667
AAACTCG	CBE	BE4	C	0.333333333
AAACTCT	CBE	BE4	C	0.05333333299999999
AAACTGA	CBE	BE4	C	0.18
AAACTGC	CBE	BE4	C	0.06666666599999999
AAACTGG	CBE	BE4	C	0.606666666
AAACTGT	CBE	BE4	C	0.326666666
AAACTTA	CBE	BE4	C	-0.066666666
AAACTTC	CBE	BE4	C	-0.18
AAACTTG	CBE	BE4	C	0.36
AAACTTT	CBE	BE4	C	0.07999999999999999
AACAAAA	ABE	ABE7.10	A	-0.534482758
AACAAAC	ABE	ABE7.10	A	-0.710344827
AACAAAG	ABE	ABE7.10	A	-0.362068965
AACAAAT	ABE	ABE7.10	A	-0.710344827
AACAACA	ABE	ABE7.10	A	-0.44137930999999997
AACAACC	ABE	ABE7.10	A	-0.617241379
AACAACG	ABE	ABE7.10	A	-0.268965517
AACAACT	ABE	ABE7.10	A	-0.617241379
AACAAGA	ABE	ABE7.10	A	-0.14137931
AACAAGC	ABE	ABE7.10	A	-0.31724137900000005
AACAAGG	ABE	ABE7.10	A	0.031034483
AACAAGT	ABE	ABE7.10	A	-0.31724137900000005
AACAATA	ABE	ABE7.10	A	-0.22413793
AACAATC	ABE	ABE7.10	A	-0.39999999900000005
AACAATG	ABE	ABE7.10	A	-0.051724137
AACAATT	ABE	ABE7.10	A	-0.39999999900000005
AACACAA	ABE	ABE7.10	A	0.010344828
AACACAC	ABE	ABE7.10	A	-0.165517241
AACACAG	ABE	ABE7.10	A	0.182758621
AACACAT	ABE	ABE7.10	A	-0.165517241
AACACCA	ABE	ABE7.10	A	0.103448276
AACACCC	ABE	ABE7.10	A	-0.072413793
AACACCG	ABE	ABE7.10	A	0.275862069
AACACCT	ABE	ABE7.10	A	-0.072413793
AACACGA	ABE	ABE7.10	A	0.403448276
AACACGC	ABE	ABE7.10	A	0.227586207
AACACGG	ABE	ABE7.10	A	0.575862069
AACACGT	ABE	ABE7.10	A	0.227586207
AACACTA	ABE	ABE7.10	A	0.320689656
AACACTC	ABE	ABE7.10	A	0.144827587
AACACTG	ABE	ABE7.10	A	0.493103449
AACACTT	ABE	ABE7.10	A	0.144827587
AACAGAA	ABE	ABE7.10	A	-0.35862068999999996
AACAGAC	ABE	ABE7.10	A	-0.534482759
AACAGAG	ABE	ABE7.10	A	-0.18620689699999998
AACAGAT	ABE	ABE7.10	A	-0.534482759
AACAGCA	ABE	ABE7.10	A	-0.26551724200000004
AACAGCC	ABE	ABE7.10	A	-0.44137931100000005
AACAGCG	ABE	ABE7.10	A	-0.093103449
AACAGCT	ABE	ABE7.10	A	-0.44137931100000005
AACAGGA	ABE	ABE7.10	A	0.034482758
AACAGGC	ABE	ABE7.10	A	-0.141379311
AACAGGG	ABE	ABE7.10	A	0.206896551
AACAGGT	ABE	ABE7.10	A	-0.141379311
AACAGTA	ABE	ABE7.10	A	-0.048275862
AACAGTC	ABE	ABE7.10	A	-0.224137931
AACAGTG	ABE	ABE7.10	A	0.12413793100000001
AACAGTT	ABE	ABE7.10	A	-0.224137931
AACATAA	ABE	ABE7.10	A	0.093103448
AACATAC	ABE	ABE7.10	A	-0.082758621
AACATAG	ABE	ABE7.10	A	0.265517241
AACATAT	ABE	ABE7.10	A	-0.082758621
AACATCA	ABE	ABE7.10	A	0.186206896
AACATCC	ABE	ABE7.10	A	0.010344827000000001
AACATCG	ABE	ABE7.10	A	0.358620689
AACATCT	ABE	ABE7.10	A	0.010344827000000001
AACATGA	ABE	ABE7.10	A	0.486206896
AACATGC	ABE	ABE7.10	A	0.310344827
AACATGG	ABE	ABE7.10	A	0.658620689
AACATGT	ABE	ABE7.10	A	0.310344827
AACATTA	ABE	ABE7.10	A	0.403448276
AACATTC	ABE	ABE7.10	A	0.227586207
AACATTG	ABE	ABE7.10	A	0.575862069
AACATTT	ABE	ABE7.10	A	0.227586207
AACCAAA	CBE	BE4	C	0.09999999999999999
AACCAAC	CBE	BE4	C	-0.013333334000000002
AACCAAG	CBE	BE4	C	0.526666666
AACCAAT	CBE	BE4	C	0.24666666599999998
AACCACA	CBE	BE4	C	-1.3877787807814457e-17
AACCACC	CBE	BE4	C	-0.11333333400000001
AACCACG	CBE	BE4	C	0.42666666599999997
AACCACT	CBE	BE4	C	0.14666666599999997
AACCAGA	CBE	BE4	C	0.273333333
AACCAGC	CBE	BE4	C	0.159999999
AACCAGG	CBE	BE4	C	0.699999999
AACCAGT	CBE	BE4	C	0.419999999
AACCATA	CBE	BE4	C	0.02666666699999999
AACCATC	CBE	BE4	C	-0.086666667
AACCATG	CBE	BE4	C	0.453333333
AACCATT	CBE	BE4	C	0.17333333299999998
AACCCAA	CBE	BE4	C	0.35333333299999997
AACCCAC	CBE	BE4	C	0.23999999899999996
AACCCAG	CBE	BE4	C	0.7799999989999999
AACCCAT	CBE	BE4	C	0.499999999
AACCCCA	CBE	BE4	C	0.253333333
AACCCCC	CBE	BE4	C	0.13999999899999999
AACCCCG	CBE	BE4	C	0.679999999
AACCCCT	CBE	BE4	C	0.399999999
AACCCGA	CBE	BE4	C	0.5266666659999999
AACCCGC	CBE	BE4	C	0.41333333199999994
AACCCGG	CBE	BE4	C	0.9533333319999999
AACCCGT	CBE	BE4	C	0.6733333319999999
AACCCTA	CBE	BE4	C	0.27999999999999997
AACCCTC	CBE	BE4	C	0.16666666599999996
AACCCTG	CBE	BE4	C	0.7066666659999999
AACCCTT	CBE	BE4	C	0.42666666599999997
AACCGAA	CBE	BE4	C	-0.20666666700000003
AACCGAC	CBE	BE4	C	-0.32000000100000003
AACCGAG	CBE	BE4	C	0.21999999899999995
AACCGAT	CBE	BE4	C	-0.060000001000000046
AACCGCA	CBE	BE4	C	-0.30666666700000006
AACCGCC	CBE	BE4	C	-0.420000001
AACCGCG	CBE	BE4	C	0.11999999899999994
AACCGCT	CBE	BE4	C	-0.16000000100000006
AACCGGA	CBE	BE4	C	-0.033333334000000034
AACCGGC	CBE	BE4	C	-0.14666666800000003
AACCGGG	CBE	BE4	C	0.393333332
AACCGGT	CBE	BE4	C	0.11333333199999995
AACCGTA	CBE	BE4	C	-0.28
AACCGTC	CBE	BE4	C	-0.39333333400000003
AACCGTG	CBE	BE4	C	0.14666666599999995
AACCGTT	CBE	BE4	C	-0.13333333400000005
AACCTAA	CBE	BE4	C	0.22000000000000003
AACCTAC	CBE	BE4	C	0.10666666600000002
AACCTAG	CBE	BE4	C	0.646666666
AACCTAT	CBE	BE4	C	0.36666666600000003
AACCTCA	CBE	BE4	C	0.12000000000000001
AACCTCC	CBE	BE4	C	0.0066666660000000155
AACCTCG	CBE	BE4	C	0.546666666
AACCTCT	CBE	BE4	C	0.266666666
AACCTGA	CBE	BE4	C	0.393333333
AACCTGC	CBE	BE4	C	0.279999999
AACCTGG	CBE	BE4	C	0.819999999
AACCTGT	CBE	BE4	C	0.539999999
AACCTTA	CBE	BE4	C	0.14666666700000003
AACCTTC	CBE	BE4	C	0.03333333300000002
AACCTTG	CBE	BE4	C	0.573333333
AACCTTT	CBE	BE4	C	0.29333333300000003
AAGAAAA	ABE	ABE7.10	A	-0.7758620679999999
AAGAAAC	ABE	ABE7.10	A	-0.9517241369999999
AAGAAAG	ABE	ABE7.10	A	-0.6034482749999999
AAGAAAT	ABE	ABE7.10	A	-0.9517241369999999
AAGAACA	ABE	ABE7.10	A	-0.68275862
AAGAACC	ABE	ABE7.10	A	-0.858620689
AAGAACG	ABE	ABE7.10	A	-0.510344827
AAGAACT	ABE	ABE7.10	A	-0.858620689
AAGAAGA	ABE	ABE7.10	A	-0.38275861999999994
AAGAAGC	ABE	ABE7.10	A	-0.558620689
AAGAAGG	ABE	ABE7.10	A	-0.21034482699999996
AAGAAGT	ABE	ABE7.10	A	-0.558620689
AAGAATA	ABE	ABE7.10	A	-0.46551723999999994
AAGAATC	ABE	ABE7.10	A	-0.641379309
AAGAATG	ABE	ABE7.10	A	-0.29310344699999996
AAGAATT	ABE	ABE7.10	A	-0.641379309
AAGACAA	ABE	ABE7.10	A	-0.231034482
AAGACAC	ABE	ABE7.10	A	-0.406896551
AAGACAG	ABE	ABE7.10	A	-0.058620689000000004
AAGACAT	ABE	ABE7.10	A	-0.406896551
AAGACCA	ABE	ABE7.10	A	-0.137931034
AAGACCC	ABE	ABE7.10	A	-0.313793103
AAGACCG	ABE	ABE7.10	A	0.034482759
AAGACCT	ABE	ABE7.10	A	-0.313793103
AAGACGA	ABE	ABE7.10	A	0.162068966
AAGACGC	ABE	ABE7.10	A	-0.013793103000000001
AAGACGG	ABE	ABE7.10	A	0.334482759
AAGACGT	ABE	ABE7.10	A	-0.013793103000000001
AAGACTA	ABE	ABE7.10	A	0.079310346
AAGACTC	ABE	ABE7.10	A	-0.096551723
AAGACTG	ABE	ABE7.10	A	0.251724139
AAGACTT	ABE	ABE7.10	A	-0.096551723
AAGAGAA	ABE	ABE7.10	A	-0.6000000000000001
AAGAGAC	ABE	ABE7.10	A	-0.7758620690000001
AAGAGAG	ABE	ABE7.10	A	-0.4275862070000001
AAGAGAT	ABE	ABE7.10	A	-0.7758620690000001
AAGAGCA	ABE	ABE7.10	A	-0.5068965520000001
AAGAGCC	ABE	ABE7.10	A	-0.6827586210000001
AAGAGCG	ABE	ABE7.10	A	-0.3344827590000001
AAGAGCT	ABE	ABE7.10	A	-0.6827586210000001
AAGAGGA	ABE	ABE7.10	A	-0.20689655200000004
AAGAGGC	ABE	ABE7.10	A	-0.382758621
AAGAGGG	ABE	ABE7.10	A	-0.03448275900000003
AAGAGGT	ABE	ABE7.10	A	-0.382758621
AAGAGTA	ABE	ABE7.10	A	-0.289655172
AAGAGTC	ABE	ABE7.10	A	-0.465517241
AAGAGTG	ABE	ABE7.10	A	-0.11724137900000003
AAGAGTT	ABE	ABE7.10	A	-0.465517241
AAGATAA	ABE	ABE7.10	A	-0.148275862
AAGATAC	ABE	ABE7.10	A	-0.324137931
AAGATAG	ABE	ABE7.10	A	0.024137931
AAGATAT	ABE	ABE7.10	A	-0.324137931
AAGATCA	ABE	ABE7.10	A	-0.055172414
AAGATCC	ABE	ABE7.10	A	-0.231034483
AAGATCG	ABE	ABE7.10	A	0.117241379
AAGATCT	ABE	ABE7.10	A	-0.231034483
AAGATGA	ABE	ABE7.10	A	0.244827586
AAGATGC	ABE	ABE7.10	A	0.068965517
AAGATGG	ABE	ABE7.10	A	0.417241379
AAGATGT	ABE	ABE7.10	A	0.068965517
AAGATTA	ABE	ABE7.10	A	0.162068966
AAGATTC	ABE	ABE7.10	A	-0.013793103000000001
AAGATTG	ABE	ABE7.10	A	0.334482759
AAGATTT	ABE	ABE7.10	A	-0.013793103000000001
AAGCAAA	CBE	BE4	C	-1.9
AAGCAAC	CBE	BE4	C	-2.013333334
AAGCAAG	CBE	BE4	C	-1.4733333339999999
AAGCAAT	CBE	BE4	C	-1.753333334
AAGCACA	CBE	BE4	C	-2
AAGCACC	CBE	BE4	C	-2.113333334
AAGCACG	CBE	BE4	C	-1.573333334
AAGCACT	CBE	BE4	C	-1.853333334
AAGCAGA	CBE	BE4	C	-1.726666667
AAGCAGC	CBE	BE4	C	-1.840000001
AAGCAGG	CBE	BE4	C	-1.300000001
AAGCAGT	CBE	BE4	C	-1.580000001
AAGCATA	CBE	BE4	C	-1.9733333329999998
AAGCATC	CBE	BE4	C	-2.086666667
AAGCATG	CBE	BE4	C	-1.5466666669999998
AAGCATT	CBE	BE4	C	-1.8266666669999998
AAGCCAA	CBE	BE4	C	-1.6466666669999999
AAGCCAC	CBE	BE4	C	-1.7600000009999999
AAGCCAG	CBE	BE4	C	-1.2200000009999998
AAGCCAT	CBE	BE4	C	-1.5000000009999999
AAGCCCA	CBE	BE4	C	-1.746666667
AAGCCCC	CBE	BE4	C	-1.860000001
AAGCCCG	CBE	BE4	C	-1.320000001
AAGCCCT	CBE	BE4	C	-1.600000001
AAGCCGA	CBE	BE4	C	-1.4733333339999999
AAGCCGC	CBE	BE4	C	-1.586666668
AAGCCGG	CBE	BE4	C	-1.0466666679999999
AAGCCGT	CBE	BE4	C	-1.3266666679999999
AAGCCTA	CBE	BE4	C	-1.7199999999999998
AAGCCTC	CBE	BE4	C	-1.8333333339999998
AAGCCTG	CBE	BE4	C	-1.2933333339999997
AAGCCTT	CBE	BE4	C	-1.5733333339999998
AAGCGAA	CBE	BE4	C	-2.206666667
AAGCGAC	CBE	BE4	C	-2.320000001
AAGCGAG	CBE	BE4	C	-1.7800000009999999
AAGCGAT	CBE	BE4	C	-2.060000001
AAGCGCA	CBE	BE4	C	-2.306666667
AAGCGCC	CBE	BE4	C	-2.420000001
AAGCGCG	CBE	BE4	C	-1.880000001
AAGCGCT	CBE	BE4	C	-2.1600000010000002
AAGCGGA	CBE	BE4	C	-2.033333334
AAGCGGC	CBE	BE4	C	-2.146666668
AAGCGGG	CBE	BE4	C	-1.606666668
AAGCGGT	CBE	BE4	C	-1.886666668
AAGCGTA	CBE	BE4	C	-2.28
AAGCGTC	CBE	BE4	C	-2.393333334
AAGCGTG	CBE	BE4	C	-1.8533333339999998
AAGCGTT	CBE	BE4	C	-2.133333334
AAGCTAA	CBE	BE4	C	-1.7799999999999998
AAGCTAC	CBE	BE4	C	-1.8933333339999998
AAGCTAG	CBE	BE4	C	-1.3533333339999998
AAGCTAT	CBE	BE4	C	-1.6333333339999998
AAGCTCA	CBE	BE4	C	-1.88
AAGCTCC	CBE	BE4	C	-1.993333334
AAGCTCG	CBE	BE4	C	-1.4533333339999999
AAGCTCT	CBE	BE4	C	-1.733333334
AAGCTGA	CBE	BE4	C	-1.6066666669999998
AAGCTGC	CBE	BE4	C	-1.7200000009999998
AAGCTGG	CBE	BE4	C	-1.1800000009999998
AAGCTGT	CBE	BE4	C	-1.4600000009999998
AAGCTTA	CBE	BE4	C	-1.8533333329999997
AAGCTTC	CBE	BE4	C	-1.9666666669999997
AAGCTTG	CBE	BE4	C	-1.4266666669999997
AAGCTTT	CBE	BE4	C	-1.7066666669999997
AATAAAA	ABE	ABE7.10	A	0.0068965519999999725
AATAAAC	ABE	ABE7.10	A	-0.16896551700000004
AATAAAG	ABE	ABE7.10	A	0.17931034499999998
AATAAAT	ABE	ABE7.10	A	-0.16896551700000004
AATAACA	ABE	ABE7.10	A	0.09999999999999998
AATAACC	ABE	ABE7.10	A	-0.07586206900000003
AATAACG	ABE	ABE7.10	A	0.272413793
AATAACT	ABE	ABE7.10	A	-0.07586206900000003
AATAAGA	ABE	ABE7.10	A	0.4
AATAAGC	ABE	ABE7.10	A	0.22413793099999998
AATAAGG	ABE	ABE7.10	A	0.572413793
AATAAGT	ABE	ABE7.10	A	0.22413793099999998
AATAATA	ABE	ABE7.10	A	0.31724138
AATAATC	ABE	ABE7.10	A	0.14137931099999998
AATAATG	ABE	ABE7.10	A	0.489655173
AATAATT	ABE	ABE7.10	A	0.14137931099999998
AATACAA	ABE	ABE7.10	A	0.551724138
AATACAC	ABE	ABE7.10	A	0.37586206899999997
AATACAG	ABE	ABE7.10	A	0.724137931
AATACAT	ABE	ABE7.10	A	0.37586206899999997
AATACCA	ABE	ABE7.10	A	0.644827586
AATACCC	ABE	ABE7.10	A	0.468965517
AATACCG	ABE	ABE7.10	A	0.8172413789999999
AATACCT	ABE	ABE7.10	A	0.468965517
AATACGA	ABE	ABE7.10	A	0.944827586
AATACGC	ABE	ABE7.10	A	0.768965517
AATACGG	ABE	ABE7.10	A	1.117241379
AATACGT	ABE	ABE7.10	A	0.768965517
AATACTA	ABE	ABE7.10	A	0.862068966
AATACTC	ABE	ABE7.10	A	0.686206897
AATACTG	ABE	ABE7.10	A	1.034482759
AATACTT	ABE	ABE7.10	A	0.686206897
AATAGAA	ABE	ABE7.10	A	0.18275862
AATAGAC	ABE	ABE7.10	A	0.006896551000000001
AATAGAG	ABE	ABE7.10	A	0.355172413
AATAGAT	ABE	ABE7.10	A	0.006896551000000001
AATAGCA	ABE	ABE7.10	A	0.275862068
AATAGCC	ABE	ABE7.10	A	0.099999999
AATAGCG	ABE	ABE7.10	A	0.44827586100000005
AATAGCT	ABE	ABE7.10	A	0.099999999
AATAGGA	ABE	ABE7.10	A	0.5758620680000001
AATAGGC	ABE	ABE7.10	A	0.39999999900000005
AATAGGG	ABE	ABE7.10	A	0.748275861
AATAGGT	ABE	ABE7.10	A	0.39999999900000005
AATAGTA	ABE	ABE7.10	A	0.49310344800000006
AATAGTC	ABE	ABE7.10	A	0.31724137900000005
AATAGTG	ABE	ABE7.10	A	0.6655172410000001
AATAGTT	ABE	ABE7.10	A	0.31724137900000005
AATATAA	ABE	ABE7.10	A	0.6344827580000001
AATATAC	ABE	ABE7.10	A	0.4586206890000001
AATATAG	ABE	ABE7.10	A	0.8068965510000001
AATATAT	ABE	ABE7.10	A	0.4586206890000001
AATATCA	ABE	ABE7.10	A	0.727586206
AATATCC	ABE	ABE7.10	A	0.551724137
AATATCG	ABE	ABE7.10	A	0.899999999
AATATCT	ABE	ABE7.10	A	0.551724137
AATATGA	ABE	ABE7.10	A	1.027586206
AATATGC	ABE	ABE7.10	A	0.851724137
AATATGG	ABE	ABE7.10	A	1.199999999
AATATGT	ABE	ABE7.10	A	0.851724137
AATATTA	ABE	ABE7.10	A	0.944827586
AATATTC	ABE	ABE7.10	A	0.768965517
AATATTG	ABE	ABE7.10	A	1.117241379
AATATTT	ABE	ABE7.10	A	0.768965517
AATCAAA	CBE	BE4	C	0.813333334
AATCAAC	CBE	BE4	C	0.7
AATCAAG	CBE	BE4	C	1.24
AATCAAT	CBE	BE4	C	0.96
AATCACA	CBE	BE4	C	0.713333334
AATCACC	CBE	BE4	C	0.6000000000000001
AATCACG	CBE	BE4	C	1.1400000000000001
AATCACT	CBE	BE4	C	0.86
AATCAGA	CBE	BE4	C	0.986666667
AATCAGC	CBE	BE4	C	0.8733333330000002
AATCAGG	CBE	BE4	C	1.4133333330000002
AATCAGT	CBE	BE4	C	1.1333333330000002
AATCATA	CBE	BE4	C	0.740000001
AATCATC	CBE	BE4	C	0.6266666670000001
AATCATG	CBE	BE4	C	1.1666666669999999
AATCATT	CBE	BE4	C	0.886666667
AATCCAA	CBE	BE4	C	1.066666667
AATCCAC	CBE	BE4	C	0.953333333
AATCCAG	CBE	BE4	C	1.4933333329999998
AATCCAT	CBE	BE4	C	1.213333333
AATCCCA	CBE	BE4	C	0.9666666669999998
AATCCCC	CBE	BE4	C	0.8533333329999999
AATCCCG	CBE	BE4	C	1.3933333329999997
AATCCCT	CBE	BE4	C	1.113333333
AATCCGA	CBE	BE4	C	1.24
AATCCGC	CBE	BE4	C	1.126666666
AATCCGG	CBE	BE4	C	1.6666666659999998
AATCCGT	CBE	BE4	C	1.386666666
AATCCTA	CBE	BE4	C	0.9933333339999998
AATCCTC	CBE	BE4	C	0.8799999999999999
AATCCTG	CBE	BE4	C	1.42
AATCCTT	CBE	BE4	C	1.14
AATCGAA	CBE	BE4	C	0.506666667
AATCGAC	CBE	BE4	C	0.393333333
AATCGAG	CBE	BE4	C	0.933333333
AATCGAT	CBE	BE4	C	0.653333333
AATCGCA	CBE	BE4	C	0.40666666700000004
AATCGCC	CBE	BE4	C	0.29333333300000003
AATCGCG	CBE	BE4	C	0.833333333
AATCGCT	CBE	BE4	C	0.553333333
AATCGGA	CBE	BE4	C	0.6799999999999999
AATCGGC	CBE	BE4	C	0.5666666659999999
AATCGGG	CBE	BE4	C	1.106666666
AATCGGT	CBE	BE4	C	0.8266666659999999
AATCGTA	CBE	BE4	C	0.433333334
AATCGTC	CBE	BE4	C	0.32
AATCGTG	CBE	BE4	C	0.86
AATCGTT	CBE	BE4	C	0.58
AATCTAA	CBE	BE4	C	0.933333334
AATCTAC	CBE	BE4	C	0.8200000000000001
AATCTAG	CBE	BE4	C	1.3599999999999999
AATCTAT	CBE	BE4	C	1.08
AATCTCA	CBE	BE4	C	0.833333334
AATCTCC	CBE	BE4	C	0.72
AATCTCG	CBE	BE4	C	1.26
AATCTCT	CBE	BE4	C	0.98
AATCTGA	CBE	BE4	C	1.106666667
AATCTGC	CBE	BE4	C	0.993333333
AATCTGG	CBE	BE4	C	1.5333333329999999
AATCTGT	CBE	BE4	C	1.253333333
AATCTTA	CBE	BE4	C	0.860000001
AATCTTC	CBE	BE4	C	0.746666667
AATCTTG	CBE	BE4	C	1.286666667
AATCTTT	CBE	BE4	C	1.006666667
ACAAAAA	ABE	ABE7.10	A	-1.417241379
ACAAAAC	ABE	ABE7.10	A	-1.5931034480000001
ACAAAAG	ABE	ABE7.10	A	-1.244827586
ACAAAAT	ABE	ABE7.10	A	-1.5931034480000001
ACAAACA	ABE	ABE7.10	A	-1.324137931
ACAAACC	ABE	ABE7.10	A	-1.5000000000000002
ACAAACG	ABE	ABE7.10	A	-1.151724138
ACAAACT	ABE	ABE7.10	A	-1.5000000000000002
ACAAAGA	ABE	ABE7.10	A	-1.024137931
ACAAAGC	ABE	ABE7.10	A	-1.2000000000000002
ACAAAGG	ABE	ABE7.10	A	-0.851724138
ACAAAGT	ABE	ABE7.10	A	-1.2000000000000002
ACAAATA	ABE	ABE7.10	A	-1.106896551
ACAAATC	ABE	ABE7.10	A	-1.28275862
ACAAATG	ABE	ABE7.10	A	-0.9344827579999999
ACAAATT	ABE	ABE7.10	A	-1.28275862
ACAACAA	ABE	ABE7.10	A	-0.872413793
ACAACAC	ABE	ABE7.10	A	-1.0482758620000001
ACAACAG	ABE	ABE7.10	A	-0.7
ACAACAT	ABE	ABE7.10	A	-1.0482758620000001
ACAACCA	ABE	ABE7.10	A	-0.779310345
ACAACCC	ABE	ABE7.10	A	-0.955172414
ACAACCG	ABE	ABE7.10	A	-0.606896552
ACAACCT	ABE	ABE7.10	A	-0.955172414
ACAACGA	ABE	ABE7.10	A	-0.4793103449999999
ACAACGC	ABE	ABE7.10	A	-0.6551724139999999
ACAACGG	ABE	ABE7.10	A	-0.30689655199999993
ACAACGT	ABE	ABE7.10	A	-0.6551724139999999
ACAACTA	ABE	ABE7.10	A	-0.5620689649999999
ACAACTC	ABE	ABE7.10	A	-0.7379310339999999
ACAACTG	ABE	ABE7.10	A	-0.38965517199999994
ACAACTT	ABE	ABE7.10	A	-0.7379310339999999
ACAAGAA	ABE	ABE7.10	A	-1.241379311
ACAAGAC	ABE	ABE7.10	A	-1.41724138
ACAAGAG	ABE	ABE7.10	A	-1.068965518
ACAAGAT	ABE	ABE7.10	A	-1.41724138
ACAAGCA	ABE	ABE7.10	A	-1.148275863
ACAAGCC	ABE	ABE7.10	A	-1.3241379320000002
ACAAGCG	ABE	ABE7.10	A	-0.97586207
ACAAGCT	ABE	ABE7.10	A	-1.3241379320000002
ACAAGGA	ABE	ABE7.10	A	-0.848275863
ACAAGGC	ABE	ABE7.10	A	-1.0241379320000001
ACAAGGG	ABE	ABE7.10	A	-0.67586207
ACAAGGT	ABE	ABE7.10	A	-1.0241379320000001
ACAAGTA	ABE	ABE7.10	A	-0.931034483
ACAAGTC	ABE	ABE7.10	A	-1.106896552
ACAAGTG	ABE	ABE7.10	A	-0.7586206900000001
ACAAGTT	ABE	ABE7.10	A	-1.106896552
ACAATAA	ABE	ABE7.10	A	-0.7896551729999999
ACAATAC	ABE	ABE7.10	A	-0.9655172419999999
ACAATAG	ABE	ABE7.10	A	-0.6172413799999998
ACAATAT	ABE	ABE7.10	A	-0.9655172419999999
ACAATCA	ABE	ABE7.10	A	-0.696551725
ACAATCC	ABE	ABE7.10	A	-0.872413794
ACAATCG	ABE	ABE7.10	A	-0.5241379319999999
ACAATCT	ABE	ABE7.10	A	-0.872413794
ACAATGA	ABE	ABE7.10	A	-0.3965517249999999
ACAATGC	ABE	ABE7.10	A	-0.5724137939999999
ACAATGG	ABE	ABE7.10	A	-0.22413793199999993
ACAATGT	ABE	ABE7.10	A	-0.5724137939999999
ACAATTA	ABE	ABE7.10	A	-0.4793103449999999
ACAATTC	ABE	ABE7.10	A	-0.6551724139999999
ACAATTG	ABE	ABE7.10	A	-0.30689655199999993
ACAATTT	ABE	ABE7.10	A	-0.6551724139999999
ACACAAA	CBE	BE4	C	0.02666666700000002
ACACAAC	CBE	BE4	C	-0.08666666699999998
ACACAAG	CBE	BE4	C	0.453333333
ACACAAT	CBE	BE4	C	0.173333333
ACACACA	CBE	BE4	C	-0.07333333299999999
ACACACC	CBE	BE4	C	-0.18666666699999998
ACACACG	CBE	BE4	C	0.353333333
ACACACT	CBE	BE4	C	0.073333333
ACACAGA	CBE	BE4	C	0.2
ACACAGC	CBE	BE4	C	0.086666666
ACACAGG	CBE	BE4	C	0.626666666
ACACAGT	CBE	BE4	C	0.346666666
ACACATA	CBE	BE4	C	-0.04666666599999998
ACACATC	CBE	BE4	C	-0.15999999999999998
ACACATG	CBE	BE4	C	0.38
ACACATT	CBE	BE4	C	0.1
ACACCAA	CBE	BE4	C	0.28
ACACCAC	CBE	BE4	C	0.16666666600000002
ACACCAG	CBE	BE4	C	0.706666666
ACACCAT	CBE	BE4	C	0.42666666600000003
ACACCCA	CBE	BE4	C	0.18
ACACCCC	CBE	BE4	C	0.06666666599999999
ACACCCG	CBE	BE4	C	0.606666666
ACACCCT	CBE	BE4	C	0.326666666
ACACCGA	CBE	BE4	C	0.45333333300000006
ACACCGC	CBE	BE4	C	0.33999999900000005
ACACCGG	CBE	BE4	C	0.879999999
ACACCGT	CBE	BE4	C	0.599999999
ACACCTA	CBE	BE4	C	0.20666666700000003
ACACCTC	CBE	BE4	C	0.09333333300000002
ACACCTG	CBE	BE4	C	0.6333333329999999
ACACCTT	CBE	BE4	C	0.353333333
ACACGAA	CBE	BE4	C	-0.28
ACACGAC	CBE	BE4	C	-0.39333333400000003
ACACGAG	CBE	BE4	C	0.14666666599999997
ACACGAT	CBE	BE4	C	-0.13333333400000003
ACACGCA	CBE	BE4	C	-0.38
ACACGCC	CBE	BE4	C	-0.493333334
ACACGCG	CBE	BE4	C	0.04666666599999997
ACACGCT	CBE	BE4	C	-0.23333333400000003
ACACGGA	CBE	BE4	C	-0.106666667
ACACGGC	CBE	BE4	C	-0.220000001
ACACGGG	CBE	BE4	C	0.319999999
ACACGGT	CBE	BE4	C	0.03999999899999999
ACACGTA	CBE	BE4	C	-0.353333333
ACACGTC	CBE	BE4	C	-0.46666666700000003
ACACGTG	CBE	BE4	C	0.07333333299999997
ACACGTT	CBE	BE4	C	-0.20666666700000003
ACACTAA	CBE	BE4	C	0.14666666700000003
ACACTAC	CBE	BE4	C	0.03333333300000002
ACACTAG	CBE	BE4	C	0.573333333
ACACTAT	CBE	BE4	C	0.29333333300000003
ACACTCA	CBE	BE4	C	0.04666666700000001
ACACTCC	CBE	BE4	C	-0.06666666699999999
ACACTCG	CBE	BE4	C	0.473333333
ACACTCT	CBE	BE4	C	0.193333333
ACACTGA	CBE	BE4	C	0.32
ACACTGC	CBE	BE4	C	0.206666666
ACACTGG	CBE	BE4	C	0.746666666
ACACTGT	CBE	BE4	C	0.466666666
ACACTTA	CBE	BE4	C	0.07333333400000001
ACACTTC	CBE	BE4	C	-0.03999999999999998
ACACTTG	CBE	BE4	C	0.5
ACACTTT	CBE	BE4	C	0.22
ACCAAAA	ABE	ABE7.10	A	-0.520689655
ACCAAAC	ABE	ABE7.10	A	-0.696551724
ACCAAAG	ABE	ABE7.10	A	-0.348275862
ACCAAAT	ABE	ABE7.10	A	-0.696551724
ACCAACA	ABE	ABE7.10	A	-0.42758620700000005
ACCAACC	ABE	ABE7.10	A	-0.6034482760000001
ACCAACG	ABE	ABE7.10	A	-0.25517241400000007
ACCAACT	ABE	ABE7.10	A	-0.6034482760000001
ACCAAGA	ABE	ABE7.10	A	-0.12758620700000003
ACCAAGC	ABE	ABE7.10	A	-0.303448276
ACCAAGG	ABE	ABE7.10	A	0.044827585999999975
ACCAAGT	ABE	ABE7.10	A	-0.303448276
ACCAATA	ABE	ABE7.10	A	-0.21034482700000004
ACCAATC	ABE	ABE7.10	A	-0.386206896
ACCAATG	ABE	ABE7.10	A	-0.03793103400000003
ACCAATT	ABE	ABE7.10	A	-0.386206896
ACCACAA	ABE	ABE7.10	A	0.024137931
ACCACAC	ABE	ABE7.10	A	-0.151724138
ACCACAG	ABE	ABE7.10	A	0.196551724
ACCACAT	ABE	ABE7.10	A	-0.151724138
ACCACCA	ABE	ABE7.10	A	0.117241379
ACCACCC	ABE	ABE7.10	A	-0.05862069
ACCACCG	ABE	ABE7.10	A	0.289655172
ACCACCT	ABE	ABE7.10	A	-0.05862069
ACCACGA	ABE	ABE7.10	A	0.417241379
ACCACGC	ABE	ABE7.10	A	0.24137930999999999
ACCACGG	ABE	ABE7.10	A	0.5896551720000001
ACCACGT	ABE	ABE7.10	A	0.24137930999999999
ACCACTA	ABE	ABE7.10	A	0.334482759
ACCACTC	ABE	ABE7.10	A	0.15862068999999998
ACCACTG	ABE	ABE7.10	A	0.506896552
ACCACTT	ABE	ABE7.10	A	0.15862068999999998
ACCAGAA	ABE	ABE7.10	A	-0.34482758700000005
ACCAGAC	ABE	ABE7.10	A	-0.5206896560000001
ACCAGAG	ABE	ABE7.10	A	-0.172413794
ACCAGAT	ABE	ABE7.10	A	-0.5206896560000001
ACCAGCA	ABE	ABE7.10	A	-0.251724139
ACCAGCC	ABE	ABE7.10	A	-0.427586208
ACCAGCG	ABE	ABE7.10	A	-0.07931034600000003
ACCAGCT	ABE	ABE7.10	A	-0.427586208
ACCAGGA	ABE	ABE7.10	A	0.048275861
ACCAGGC	ABE	ABE7.10	A	-0.127586208
ACCAGGG	ABE	ABE7.10	A	0.220689654
ACCAGGT	ABE	ABE7.10	A	-0.127586208
ACCAGTA	ABE	ABE7.10	A	-0.034482759
ACCAGTC	ABE	ABE7.10	A	-0.210344828
ACCAGTG	ABE	ABE7.10	A	0.137931034
ACCAGTT	ABE	ABE7.10	A	-0.210344828
ACCATAA	ABE	ABE7.10	A	0.10689655099999998
ACCATAC	ABE	ABE7.10	A	-0.06896551800000003
ACCATAG	ABE	ABE7.10	A	0.279310344
ACCATAT	ABE	ABE7.10	A	-0.06896551800000003
ACCATCA	ABE	ABE7.10	A	0.19999999899999998
ACCATCC	ABE	ABE7.10	A	0.024137929999999974
ACCATCG	ABE	ABE7.10	A	0.372413792
ACCATCT	ABE	ABE7.10	A	0.024137929999999974
ACCATGA	ABE	ABE7.10	A	0.49999999900000003
ACCATGC	ABE	ABE7.10	A	0.32413793
ACCATGG	ABE	ABE7.10	A	0.672413792
ACCATGT	ABE	ABE7.10	A	0.32413793
ACCATTA	ABE	ABE7.10	A	0.417241379
ACCATTC	ABE	ABE7.10	A	0.24137930999999999
ACCATTG	ABE	ABE7.10	A	0.5896551720000001
ACCATTT	ABE	ABE7.10	A	0.24137930999999999
ACCCAAA	CBE	BE4	C	0.24
ACCCAAC	CBE	BE4	C	0.12666666599999998
ACCCAAG	CBE	BE4	C	0.666666666
ACCCAAT	CBE	BE4	C	0.386666666
ACCCACA	CBE	BE4	C	0.13999999999999996
ACCCACC	CBE	BE4	C	0.02666666599999995
ACCCACG	CBE	BE4	C	0.5666666659999999
ACCCACT	CBE	BE4	C	0.28666666599999996
ACCCAGA	CBE	BE4	C	0.413333333
ACCCAGC	CBE	BE4	C	0.299999999
ACCCAGG	CBE	BE4	C	0.839999999
ACCCAGT	CBE	BE4	C	0.559999999
ACCCATA	CBE	BE4	C	0.166666667
ACCCATC	CBE	BE4	C	0.05333333299999998
ACCCATG	CBE	BE4	C	0.5933333329999999
ACCCATT	CBE	BE4	C	0.313333333
ACCCCAA	CBE	BE4	C	0.493333333
ACCCCAC	CBE	BE4	C	0.379999999
ACCCCAG	CBE	BE4	C	0.919999999
ACCCCAT	CBE	BE4	C	0.6399999989999999
ACCCCCA	CBE	BE4	C	0.393333333
ACCCCCC	CBE	BE4	C	0.279999999
ACCCCCG	CBE	BE4	C	0.819999999
ACCCCCT	CBE	BE4	C	0.539999999
ACCCCGA	CBE	BE4	C	0.6666666659999999
ACCCCGC	CBE	BE4	C	0.553333332
ACCCCGG	CBE	BE4	C	1.0933333319999998
ACCCCGT	CBE	BE4	C	0.8133333319999999
ACCCCTA	CBE	BE4	C	0.42
ACCCCTC	CBE	BE4	C	0.306666666
ACCCCTG	CBE	BE4	C	0.846666666
ACCCCTT	CBE	BE4	C	0.5666666659999999
ACCCGAA	CBE	BE4	C	-0.06666666700000003
ACCCGAC	CBE	BE4	C	-0.18000000100000002
ACCCGAG	CBE	BE4	C	0.35999999899999996
ACCCGAT	CBE	BE4	C	0.07999999899999996
ACCCGCA	CBE	BE4	C	-0.16666666700000005
ACCCGCC	CBE	BE4	C	-0.280000001
ACCCGCG	CBE	BE4	C	0.2599999989999999
ACCCGCT	CBE	BE4	C	-0.020000001000000038
ACCCGGA	CBE	BE4	C	0.10666666599999998
ACCCGGC	CBE	BE4	C	-0.0066666680000000145
ACCCGGG	CBE	BE4	C	0.533333332
ACCCGGT	CBE	BE4	C	0.25333333199999997
ACCCGTA	CBE	BE4	C	-0.14
ACCCGTC	CBE	BE4	C	-0.253333334
ACCCGTG	CBE	BE4	C	0.28666666599999996
ACCCGTT	CBE	BE4	C	0.006666665999999967
ACCCTAA	CBE	BE4	C	0.36000000000000004
ACCCTAC	CBE	BE4	C	0.24666666600000003
ACCCTAG	CBE	BE4	C	0.786666666
ACCCTAT	CBE	BE4	C	0.506666666
ACCCTCA	CBE	BE4	C	0.26000000000000006
ACCCTCC	CBE	BE4	C	0.14666666600000006
ACCCTCG	CBE	BE4	C	0.686666666
ACCCTCT	CBE	BE4	C	0.40666666600000007
ACCCTGA	CBE	BE4	C	0.533333333
ACCCTGC	CBE	BE4	C	0.419999999
ACCCTGG	CBE	BE4	C	0.959999999
ACCCTGT	CBE	BE4	C	0.679999999
ACCCTTA	CBE	BE4	C	0.28666666700000004
ACCCTTC	CBE	BE4	C	0.17333333300000003
ACCCTTG	CBE	BE4	C	0.713333333
ACCCTTT	CBE	BE4	C	0.43333333300000004
ACGAAAA	ABE	ABE7.10	A	-0.7620689650000001
ACGAAAC	ABE	ABE7.10	A	-0.9379310340000001
ACGAAAG	ABE	ABE7.10	A	-0.5896551720000001
ACGAAAT	ABE	ABE7.10	A	-0.9379310340000001
ACGAACA	ABE	ABE7.10	A	-0.6689655170000001
ACGAACC	ABE	ABE7.10	A	-0.8448275860000001
ACGAACG	ABE	ABE7.10	A	-0.4965517240000001
ACGAACT	ABE	ABE7.10	A	-0.8448275860000001
ACGAAGA	ABE	ABE7.10	A	-0.368965517
ACGAAGC	ABE	ABE7.10	A	-0.544827586
ACGAAGG	ABE	ABE7.10	A	-0.19655172400000004
ACGAAGT	ABE	ABE7.10	A	-0.544827586
ACGAATA	ABE	ABE7.10	A	-0.451724137
ACGAATC	ABE	ABE7.10	A	-0.627586206
ACGAATG	ABE	ABE7.10	A	-0.27931034400000004
ACGAATT	ABE	ABE7.10	A	-0.627586206
ACGACAA	ABE	ABE7.10	A	-0.21724137900000004
ACGACAC	ABE	ABE7.10	A	-0.3931034480000001
ACGACAG	ABE	ABE7.10	A	-0.04482758600000003
ACGACAT	ABE	ABE7.10	A	-0.3931034480000001
ACGACCA	ABE	ABE7.10	A	-0.12413793100000003
ACGACCC	ABE	ABE7.10	A	-0.30000000000000004
ACGACCG	ABE	ABE7.10	A	0.048275861999999975
ACGACCT	ABE	ABE7.10	A	-0.30000000000000004
ACGACGA	ABE	ABE7.10	A	0.17586206899999998
ACGACGC	ABE	ABE7.10	A	-2.7755575615628914e-17
ACGACGG	ABE	ABE7.10	A	0.348275862
ACGACGT	ABE	ABE7.10	A	-2.7755575615628914e-17
ACGACTA	ABE	ABE7.10	A	0.09310344899999998
ACGACTC	ABE	ABE7.10	A	-0.08275862000000003
ACGACTG	ABE	ABE7.10	A	0.265517242
ACGACTT	ABE	ABE7.10	A	-0.08275862000000003
ACGAGAA	ABE	ABE7.10	A	-0.5862068970000001
ACGAGAC	ABE	ABE7.10	A	-0.7620689660000001
ACGAGAG	ABE	ABE7.10	A	-0.4137931040000001
ACGAGAT	ABE	ABE7.10	A	-0.7620689660000001
ACGAGCA	ABE	ABE7.10	A	-0.493103449
ACGAGCC	ABE	ABE7.10	A	-0.668965518
ACGAGCG	ABE	ABE7.10	A	-0.32068965600000005
ACGAGCT	ABE	ABE7.10	A	-0.668965518
ACGAGGA	ABE	ABE7.10	A	-0.193103449
ACGAGGC	ABE	ABE7.10	A	-0.368965518
ACGAGGG	ABE	ABE7.10	A	-0.020689656
ACGAGGT	ABE	ABE7.10	A	-0.368965518
ACGAGTA	ABE	ABE7.10	A	-0.275862069
ACGAGTC	ABE	ABE7.10	A	-0.451724138
ACGAGTG	ABE	ABE7.10	A	-0.103448276
ACGAGTT	ABE	ABE7.10	A	-0.451724138
ACGATAA	ABE	ABE7.10	A	-0.13448275900000004
ACGATAC	ABE	ABE7.10	A	-0.3103448280000001
ACGATAG	ABE	ABE7.10	A	0.037931033999999975
ACGATAT	ABE	ABE7.10	A	-0.3103448280000001
ACGATCA	ABE	ABE7.10	A	-0.04137931100000003
ACGATCC	ABE	ABE7.10	A	-0.21724138000000004
ACGATCG	ABE	ABE7.10	A	0.13103448199999998
ACGATCT	ABE	ABE7.10	A	-0.21724138000000004
ACGATGA	ABE	ABE7.10	A	0.258620689
ACGATGC	ABE	ABE7.10	A	0.08275861999999998
ACGATGG	ABE	ABE7.10	A	0.431034482
ACGATGT	ABE	ABE7.10	A	0.08275861999999998
ACGATTA	ABE	ABE7.10	A	0.17586206899999998
ACGATTC	ABE	ABE7.10	A	-2.7755575615628914e-17
ACGATTG	ABE	ABE7.10	A	0.348275862
ACGATTT	ABE	ABE7.10	A	-2.7755575615628914e-17
ACGCAAA	CBE	BE4	C	-1.76
ACGCAAC	CBE	BE4	C	-1.873333334
ACGCAAG	CBE	BE4	C	-1.3333333340000002
ACGCAAT	CBE	BE4	C	-1.613333334
ACGCACA	CBE	BE4	C	-1.86
ACGCACC	CBE	BE4	C	-1.973333334
ACGCACG	CBE	BE4	C	-1.4333333340000003
ACGCACT	CBE	BE4	C	-1.713333334
ACGCAGA	CBE	BE4	C	-1.586666667
ACGCAGC	CBE	BE4	C	-1.700000001
ACGCAGG	CBE	BE4	C	-1.1600000010000002
ACGCAGT	CBE	BE4	C	-1.440000001
ACGCATA	CBE	BE4	C	-1.8333333330000001
ACGCATC	CBE	BE4	C	-1.9466666670000001
ACGCATG	CBE	BE4	C	-1.406666667
ACGCATT	CBE	BE4	C	-1.6866666670000001
ACGCCAA	CBE	BE4	C	-1.506666667
ACGCCAC	CBE	BE4	C	-1.620000001
ACGCCAG	CBE	BE4	C	-1.0800000010000002
ACGCCAT	CBE	BE4	C	-1.360000001
ACGCCCA	CBE	BE4	C	-1.606666667
ACGCCCC	CBE	BE4	C	-1.720000001
ACGCCCG	CBE	BE4	C	-1.1800000010000002
ACGCCCT	CBE	BE4	C	-1.460000001
ACGCCGA	CBE	BE4	C	-1.333333334
ACGCCGC	CBE	BE4	C	-1.446666668
ACGCCGG	CBE	BE4	C	-0.9066666680000001
ACGCCGT	CBE	BE4	C	-1.186666668
ACGCCTA	CBE	BE4	C	-1.58
ACGCCTC	CBE	BE4	C	-1.693333334
ACGCCTG	CBE	BE4	C	-1.153333334
ACGCCTT	CBE	BE4	C	-1.433333334
ACGCGAA	CBE	BE4	C	-2.0666666670000002
ACGCGAC	CBE	BE4	C	-2.1800000010000002
ACGCGAG	CBE	BE4	C	-1.6400000010000002
ACGCGAT	CBE	BE4	C	-1.920000001
ACGCGCA	CBE	BE4	C	-2.166666667
ACGCGCC	CBE	BE4	C	-2.280000001
ACGCGCG	CBE	BE4	C	-1.7400000009999999
ACGCGCT	CBE	BE4	C	-2.020000001
ACGCGGA	CBE	BE4	C	-1.893333334
ACGCGGC	CBE	BE4	C	-2.0066666680000003
ACGCGGG	CBE	BE4	C	-1.4666666680000002
ACGCGGT	CBE	BE4	C	-1.746666668
ACGCGTA	CBE	BE4	C	-2.14
ACGCGTC	CBE	BE4	C	-2.253333334
ACGCGTG	CBE	BE4	C	-1.713333334
ACGCGTT	CBE	BE4	C	-1.9933333340000001
ACGCTAA	CBE	BE4	C	-1.64
ACGCTAC	CBE	BE4	C	-1.753333334
ACGCTAG	CBE	BE4	C	-1.213333334
ACGCTAT	CBE	BE4	C	-1.493333334
ACGCTCA	CBE	BE4	C	-1.74
ACGCTCC	CBE	BE4	C	-1.853333334
ACGCTCG	CBE	BE4	C	-1.3133333340000002
ACGCTCT	CBE	BE4	C	-1.593333334
ACGCTGA	CBE	BE4	C	-1.466666667
ACGCTGC	CBE	BE4	C	-1.580000001
ACGCTGG	CBE	BE4	C	-1.0400000010000001
ACGCTGT	CBE	BE4	C	-1.320000001
ACGCTTA	CBE	BE4	C	-1.713333333
ACGCTTC	CBE	BE4	C	-1.826666667
ACGCTTG	CBE	BE4	C	-1.286666667
ACGCTTT	CBE	BE4	C	-1.566666667
ACTAAAA	ABE	ABE7.10	A	0.020689655
ACTAAAC	ABE	ABE7.10	A	-0.155172414
ACTAAAG	ABE	ABE7.10	A	0.193103448
ACTAAAT	ABE	ABE7.10	A	-0.155172414
ACTAACA	ABE	ABE7.10	A	0.113793103
ACTAACC	ABE	ABE7.10	A	-0.062068966
ACTAACG	ABE	ABE7.10	A	0.28620689600000004
ACTAACT	ABE	ABE7.10	A	-0.062068966
ACTAAGA	ABE	ABE7.10	A	0.41379310300000005
ACTAAGC	ABE	ABE7.10	A	0.237931034
ACTAAGG	ABE	ABE7.10	A	0.586206896
ACTAAGT	ABE	ABE7.10	A	0.237931034
ACTAATA	ABE	ABE7.10	A	0.33103448300000005
ACTAATC	ABE	ABE7.10	A	0.155172414
ACTAATG	ABE	ABE7.10	A	0.5034482760000001
ACTAATT	ABE	ABE7.10	A	0.155172414
ACTACAA	ABE	ABE7.10	A	0.565517241
ACTACAC	ABE	ABE7.10	A	0.389655172
ACTACAG	ABE	ABE7.10	A	0.737931034
ACTACAT	ABE	ABE7.10	A	0.389655172
ACTACCA	ABE	ABE7.10	A	0.658620689
ACTACCC	ABE	ABE7.10	A	0.48275862
ACTACCG	ABE	ABE7.10	A	0.831034482
ACTACCT	ABE	ABE7.10	A	0.48275862
ACTACGA	ABE	ABE7.10	A	0.9586206890000001
ACTACGC	ABE	ABE7.10	A	0.7827586200000001
ACTACGG	ABE	ABE7.10	A	1.131034482
ACTACGT	ABE	ABE7.10	A	0.7827586200000001
ACTACTA	ABE	ABE7.10	A	0.8758620690000001
ACTACTC	ABE	ABE7.10	A	0.7000000000000001
ACTACTG	ABE	ABE7.10	A	1.0482758620000001
ACTACTT	ABE	ABE7.10	A	0.7000000000000001
ACTAGAA	ABE	ABE7.10	A	0.19655172300000004
ACTAGAC	ABE	ABE7.10	A	0.02068965400000003
ACTAGAG	ABE	ABE7.10	A	0.36896551600000005
ACTAGAT	ABE	ABE7.10	A	0.02068965400000003
ACTAGCA	ABE	ABE7.10	A	0.28965517100000004
ACTAGCC	ABE	ABE7.10	A	0.11379310200000003
ACTAGCG	ABE	ABE7.10	A	0.4620689640000001
ACTAGCT	ABE	ABE7.10	A	0.11379310200000003
ACTAGGA	ABE	ABE7.10	A	0.5896551710000001
ACTAGGC	ABE	ABE7.10	A	0.4137931020000001
ACTAGGG	ABE	ABE7.10	A	0.762068964
ACTAGGT	ABE	ABE7.10	A	0.4137931020000001
ACTAGTA	ABE	ABE7.10	A	0.5068965510000001
ACTAGTC	ABE	ABE7.10	A	0.3310344820000001
ACTAGTG	ABE	ABE7.10	A	0.6793103440000001
ACTAGTT	ABE	ABE7.10	A	0.3310344820000001
ACTATAA	ABE	ABE7.10	A	0.6482758610000001
ACTATAC	ABE	ABE7.10	A	0.4724137920000001
ACTATAG	ABE	ABE7.10	A	0.8206896540000002
ACTATAT	ABE	ABE7.10	A	0.4724137920000001
ACTATCA	ABE	ABE7.10	A	0.741379309
ACTATCC	ABE	ABE7.10	A	0.56551724
ACTATCG	ABE	ABE7.10	A	0.9137931020000001
ACTATCT	ABE	ABE7.10	A	0.56551724
ACTATGA	ABE	ABE7.10	A	1.041379309
ACTATGC	ABE	ABE7.10	A	0.8655172400000001
ACTATGG	ABE	ABE7.10	A	1.2137931020000001
ACTATGT	ABE	ABE7.10	A	0.8655172400000001
ACTATTA	ABE	ABE7.10	A	0.9586206890000001
ACTATTC	ABE	ABE7.10	A	0.7827586200000001
ACTATTG	ABE	ABE7.10	A	1.131034482
ACTATTT	ABE	ABE7.10	A	0.7827586200000001
ACTCAAA	CBE	BE4	C	0.953333334
ACTCAAC	CBE	BE4	C	0.8400000000000001
ACTCAAG	CBE	BE4	C	1.38
ACTCAAT	CBE	BE4	C	1.1
ACTCACA	CBE	BE4	C	0.853333334
ACTCACC	CBE	BE4	C	0.74
ACTCACG	CBE	BE4	C	1.28
ACTCACT	CBE	BE4	C	1
ACTCAGA	CBE	BE4	C	1.126666667
ACTCAGC	CBE	BE4	C	1.013333333
ACTCAGG	CBE	BE4	C	1.5533333329999999
ACTCAGT	CBE	BE4	C	1.273333333
ACTCATA	CBE	BE4	C	0.880000001
ACTCATC	CBE	BE4	C	0.766666667
ACTCATG	CBE	BE4	C	1.306666667
ACTCATT	CBE	BE4	C	1.026666667
ACTCCAA	CBE	BE4	C	1.2066666670000001
ACTCCAC	CBE	BE4	C	1.0933333330000001
ACTCCAG	CBE	BE4	C	1.633333333
ACTCCAT	CBE	BE4	C	1.3533333330000001
ACTCCCA	CBE	BE4	C	1.106666667
ACTCCCC	CBE	BE4	C	0.993333333
ACTCCCG	CBE	BE4	C	1.5333333329999999
ACTCCCT	CBE	BE4	C	1.253333333
ACTCCGA	CBE	BE4	C	1.3800000000000001
ACTCCGC	CBE	BE4	C	1.266666666
ACTCCGG	CBE	BE4	C	1.806666666
ACTCCGT	CBE	BE4	C	1.5266666660000001
ACTCCTA	CBE	BE4	C	1.133333334
ACTCCTC	CBE	BE4	C	1.02
ACTCCTG	CBE	BE4	C	1.56
ACTCCTT	CBE	BE4	C	1.28
ACTCGAA	CBE	BE4	C	0.646666667
ACTCGAC	CBE	BE4	C	0.5333333330000001
ACTCGAG	CBE	BE4	C	1.073333333
ACTCGAT	CBE	BE4	C	0.793333333
ACTCGCA	CBE	BE4	C	0.546666667
ACTCGCC	CBE	BE4	C	0.43333333300000004
ACTCGCG	CBE	BE4	C	0.973333333
ACTCGCT	CBE	BE4	C	0.693333333
ACTCGGA	CBE	BE4	C	0.82
ACTCGGC	CBE	BE4	C	0.706666666
ACTCGGG	CBE	BE4	C	1.2466666659999999
ACTCGGT	CBE	BE4	C	0.966666666
ACTCGTA	CBE	BE4	C	0.573333334
ACTCGTC	CBE	BE4	C	0.46
ACTCGTG	CBE	BE4	C	1
ACTCGTT	CBE	BE4	C	0.72
ACTCTAA	CBE	BE4	C	1.0733333340000002
ACTCTAC	CBE	BE4	C	0.9600000000000002
ACTCTAG	CBE	BE4	C	1.5
ACTCTAT	CBE	BE4	C	1.2200000000000002
ACTCTCA	CBE	BE4	C	0.973333334
ACTCTCC	CBE	BE4	C	0.8600000000000001
ACTCTCG	CBE	BE4	C	1.4
ACTCTCT	CBE	BE4	C	1.12
ACTCTGA	CBE	BE4	C	1.2466666670000002
ACTCTGC	CBE	BE4	C	1.1333333330000002
ACTCTGG	CBE	BE4	C	1.673333333
ACTCTGT	CBE	BE4	C	1.3933333330000002
ACTCTTA	CBE	BE4	C	1.000000001
ACTCTTC	CBE	BE4	C	0.8866666670000001
ACTCTTG	CBE	BE4	C	1.426666667
ACTCTTT	CBE	BE4	C	1.146666667
AGAAAAA	ABE	ABE7.10	A	-0.9103448269999999
AGAAAAC	ABE	ABE7.10	A	-1.086206896
AGAAAAG	ABE	ABE7.10	A	-0.7379310339999998
AGAAAAT	ABE	ABE7.10	A	-1.086206896
AGAAACA	ABE	ABE7.10	A	-0.8172413789999999
AGAAACC	ABE	ABE7.10	A	-0.9931034479999999
AGAAACG	ABE	ABE7.10	A	-0.6448275859999999
AGAAACT	ABE	ABE7.10	A	-0.9931034479999999
AGAAAGA	ABE	ABE7.10	A	-0.5172413789999999
AGAAAGC	ABE	ABE7.10	A	-0.6931034479999999
AGAAAGG	ABE	ABE7.10	A	-0.3448275859999999
AGAAAGT	ABE	ABE7.10	A	-0.6931034479999999
AGAAATA	ABE	ABE7.10	A	-0.5999999989999999
AGAAATC	ABE	ABE7.10	A	-0.7758620679999999
AGAAATG	ABE	ABE7.10	A	-0.4275862059999999
AGAAATT	ABE	ABE7.10	A	-0.7758620679999999
AGAACAA	ABE	ABE7.10	A	-0.36551724099999994
AGAACAC	ABE	ABE7.10	A	-0.54137931
AGAACAG	ABE	ABE7.10	A	-0.1931034479999999
AGAACAT	ABE	ABE7.10	A	-0.54137931
AGAACCA	ABE	ABE7.10	A	-0.2724137929999999
AGAACCC	ABE	ABE7.10	A	-0.4482758619999999
AGAACCG	ABE	ABE7.10	A	-0.09999999999999992
AGAACCT	ABE	ABE7.10	A	-0.4482758619999999
AGAACGA	ABE	ABE7.10	A	0.027586207000000112
AGAACGC	ABE	ABE7.10	A	-0.1482758619999999
AGAACGG	ABE	ABE7.10	A	0.20000000000000012
AGAACGT	ABE	ABE7.10	A	-0.1482758619999999
AGAACTA	ABE	ABE7.10	A	-0.05517241299999989
AGAACTC	ABE	ABE7.10	A	-0.2310344819999999
AGAACTG	ABE	ABE7.10	A	0.11724138000000012
AGAACTT	ABE	ABE7.10	A	-0.2310344819999999
AGAAGAA	ABE	ABE7.10	A	-0.7344827589999998
AGAAGAC	ABE	ABE7.10	A	-0.9103448279999998
AGAAGAG	ABE	ABE7.10	A	-0.5620689659999998
AGAAGAT	ABE	ABE7.10	A	-0.9103448279999998
AGAAGCA	ABE	ABE7.10	A	-0.6413793109999999
AGAAGCC	ABE	ABE7.10	A	-0.8172413799999999
AGAAGCG	ABE	ABE7.10	A	-0.4689655179999999
AGAAGCT	ABE	ABE7.10	A	-0.8172413799999999
AGAAGGA	ABE	ABE7.10	A	-0.34137931099999985
AGAAGGC	ABE	ABE7.10	A	-0.5172413799999999
AGAAGGG	ABE	ABE7.10	A	-0.16896551799999987
AGAAGGT	ABE	ABE7.10	A	-0.5172413799999999
AGAAGTA	ABE	ABE7.10	A	-0.42413793099999986
AGAAGTC	ABE	ABE7.10	A	-0.5999999999999999
AGAAGTG	ABE	ABE7.10	A	-0.2517241379999999
AGAAGTT	ABE	ABE7.10	A	-0.5999999999999999
AGAATAA	ABE	ABE7.10	A	-0.28275862099999993
AGAATAC	ABE	ABE7.10	A	-0.45862068999999994
AGAATAG	ABE	ABE7.10	A	-0.1103448279999999
AGAATAT	ABE	ABE7.10	A	-0.45862068999999994
AGAATCA	ABE	ABE7.10	A	-0.1896551729999999
AGAATCC	ABE	ABE7.10	A	-0.3655172419999999
AGAATCG	ABE	ABE7.10	A	-0.01724137999999989
AGAATCT	ABE	ABE7.10	A	-0.3655172419999999
AGAATGA	ABE	ABE7.10	A	0.11034482700000012
AGAATGC	ABE	ABE7.10	A	-0.06551724199999989
AGAATGG	ABE	ABE7.10	A	0.2827586200000001
AGAATGT	ABE	ABE7.10	A	-0.06551724199999989
AGAATTA	ABE	ABE7.10	A	0.027586207000000112
AGAATTC	ABE	ABE7.10	A	-0.1482758619999999
AGAATTG	ABE	ABE7.10	A	0.20000000000000012
AGAATTT	ABE	ABE7.10	A	-0.1482758619999999
AGACAAA	CBE	BE4	C	-0.046666665999999996
AGACAAC	CBE	BE4	C	-0.15999999999999998
AGACAAG	CBE	BE4	C	0.38
AGACAAT	CBE	BE4	C	0.1
AGACACA	CBE	BE4	C	-0.146666666
AGACACC	CBE	BE4	C	-0.26
AGACACG	CBE	BE4	C	0.27999999999999997
AGACACT	CBE	BE4	C	-6.938893903907228e-18
AGACAGA	CBE	BE4	C	0.126666667
AGACAGC	CBE	BE4	C	0.013333333000000003
AGACAGG	CBE	BE4	C	0.553333333
AGACAGT	CBE	BE4	C	0.273333333
AGACATA	CBE	BE4	C	-0.119999999
AGACATC	CBE	BE4	C	-0.23333333299999998
AGACATG	CBE	BE4	C	0.306666667
AGACATT	CBE	BE4	C	0.026666666999999998
AGACCAA	CBE	BE4	C	0.20666666700000003
AGACCAC	CBE	BE4	C	0.09333333300000002
AGACCAG	CBE	BE4	C	0.6333333329999999
AGACCAT	CBE	BE4	C	0.353333333
AGACCCA	CBE	BE4	C	0.106666667
AGACCCC	CBE	BE4	C	-0.006666666999999987
AGACCCG	CBE	BE4	C	0.533333333
AGACCCT	CBE	BE4	C	0.253333333
AGACCGA	CBE	BE4	C	0.38000000000000006
AGACCGC	CBE	BE4	C	0.26666666600000005
AGACCGG	CBE	BE4	C	0.806666666
AGACCGT	CBE	BE4	C	0.526666666
AGACCTA	CBE	BE4	C	0.13333333400000003
AGACCTC	CBE	BE4	C	0.020000000000000018
AGACCTG	CBE	BE4	C	0.56
AGACCTT	CBE	BE4	C	0.28
AGACGAA	CBE	BE4	C	-0.353333333
AGACGAC	CBE	BE4	C	-0.46666666700000003
AGACGAG	CBE	BE4	C	0.07333333299999997
AGACGAT	CBE	BE4	C	-0.20666666700000003
AGACGCA	CBE	BE4	C	-0.453333333
AGACGCC	CBE	BE4	C	-0.566666667
AGACGCG	CBE	BE4	C	-0.026666667000000033
AGACGCT	CBE	BE4	C	-0.306666667
AGACGGA	CBE	BE4	C	-0.18
AGACGGC	CBE	BE4	C	-0.293333334
AGACGGG	CBE	BE4	C	0.24666666599999998
AGACGGT	CBE	BE4	C	-0.03333333400000001
AGACGTA	CBE	BE4	C	-0.42666666599999997
AGACGTC	CBE	BE4	C	-0.54
AGACGTG	CBE	BE4	C	0
AGACGTT	CBE	BE4	C	-0.27999999999999997
AGACTAA	CBE	BE4	C	0.07333333400000001
AGACTAC	CBE	BE4	C	-0.03999999999999998
AGACTAG	CBE	BE4	C	0.5
AGACTAT	CBE	BE4	C	0.22
AGACTCA	CBE	BE4	C	-0.02666666599999999
AGACTCC	CBE	BE4	C	-0.13999999999999999
AGACTCG	CBE	BE4	C	0.4
AGACTCT	CBE	BE4	C	0.12
AGACTGA	CBE	BE4	C	0.246666667
AGACTGC	CBE	BE4	C	0.133333333
AGACTGG	CBE	BE4	C	0.673333333
AGACTGT	CBE	BE4	C	0.393333333
AGACTTA	CBE	BE4	C	1.000000013351432e-9
AGACTTC	CBE	BE4	C	-0.11333333299999998
AGACTTG	CBE	BE4	C	0.426666667
AGACTTT	CBE	BE4	C	0.146666667
AGCAAAA	ABE	ABE7.10	A	-0.013793103000000001
AGCAAAC	ABE	ABE7.10	A	-0.189655172
AGCAAAG	ABE	ABE7.10	A	0.15862069
AGCAAAT	ABE	ABE7.10	A	-0.189655172
AGCAACA	ABE	ABE7.10	A	0.079310345
AGCAACC	ABE	ABE7.10	A	-0.096551724
AGCAACG	ABE	ABE7.10	A	0.25172413800000004
AGCAACT	ABE	ABE7.10	A	-0.096551724
AGCAAGA	ABE	ABE7.10	A	0.37931034500000005
AGCAAGC	ABE	ABE7.10	A	0.203448276
AGCAAGG	ABE	ABE7.10	A	0.551724138
AGCAAGT	ABE	ABE7.10	A	0.203448276
AGCAATA	ABE	ABE7.10	A	0.29655172500000004
AGCAATC	ABE	ABE7.10	A	0.120689656
AGCAATG	ABE	ABE7.10	A	0.468965518
AGCAATT	ABE	ABE7.10	A	0.120689656
AGCACAA	ABE	ABE7.10	A	0.531034483
AGCACAC	ABE	ABE7.10	A	0.355172414
AGCACAG	ABE	ABE7.10	A	0.703448276
AGCACAT	ABE	ABE7.10	A	0.355172414
AGCACCA	ABE	ABE7.10	A	0.624137931
AGCACCC	ABE	ABE7.10	A	0.448275862
AGCACCG	ABE	ABE7.10	A	0.796551724
AGCACCT	ABE	ABE7.10	A	0.448275862
AGCACGA	ABE	ABE7.10	A	0.9241379310000001
AGCACGC	ABE	ABE7.10	A	0.7482758620000001
AGCACGG	ABE	ABE7.10	A	1.096551724
AGCACGT	ABE	ABE7.10	A	0.7482758620000001
AGCACTA	ABE	ABE7.10	A	0.8413793110000001
AGCACTC	ABE	ABE7.10	A	0.6655172420000001
AGCACTG	ABE	ABE7.10	A	1.0137931040000001
AGCACTT	ABE	ABE7.10	A	0.6655172420000001
AGCAGAA	ABE	ABE7.10	A	0.16206896500000004
AGCAGAC	ABE	ABE7.10	A	-0.013793103999999973
AGCAGAG	ABE	ABE7.10	A	0.33448275800000005
AGCAGAT	ABE	ABE7.10	A	-0.013793103999999973
AGCAGCA	ABE	ABE7.10	A	0.25517241300000004
AGCAGCC	ABE	ABE7.10	A	0.07931034400000003
AGCAGCG	ABE	ABE7.10	A	0.4275862060000001
AGCAGCT	ABE	ABE7.10	A	0.07931034400000003
AGCAGGA	ABE	ABE7.10	A	0.5551724130000001
AGCAGGC	ABE	ABE7.10	A	0.3793103440000001
AGCAGGG	ABE	ABE7.10	A	0.727586206
AGCAGGT	ABE	ABE7.10	A	0.3793103440000001
AGCAGTA	ABE	ABE7.10	A	0.4724137930000001
AGCAGTC	ABE	ABE7.10	A	0.29655172400000007
AGCAGTG	ABE	ABE7.10	A	0.6448275860000001
AGCAGTT	ABE	ABE7.10	A	0.29655172400000007
AGCATAA	ABE	ABE7.10	A	0.6137931030000001
AGCATAC	ABE	ABE7.10	A	0.4379310340000001
AGCATAG	ABE	ABE7.10	A	0.7862068960000002
AGCATAT	ABE	ABE7.10	A	0.4379310340000001
AGCATCA	ABE	ABE7.10	A	0.706896551
AGCATCC	ABE	ABE7.10	A	0.531034482
AGCATCG	ABE	ABE7.10	A	0.8793103440000001
AGCATCT	ABE	ABE7.10	A	0.531034482
AGCATGA	ABE	ABE7.10	A	1.006896551
AGCATGC	ABE	ABE7.10	A	0.8310344820000001
AGCATGG	ABE	ABE7.10	A	1.1793103440000001
AGCATGT	ABE	ABE7.10	A	0.8310344820000001
AGCATTA	ABE	ABE7.10	A	0.9241379310000001
AGCATTC	ABE	ABE7.10	A	0.7482758620000001
AGCATTG	ABE	ABE7.10	A	1.096551724
AGCATTT	ABE	ABE7.10	A	0.7482758620000001
AGCCAAA	CBE	BE4	C	0.166666667
AGCCAAC	CBE	BE4	C	0.05333333299999998
AGCCAAG	CBE	BE4	C	0.5933333329999999
AGCCAAT	CBE	BE4	C	0.313333333
AGCCACA	CBE	BE4	C	0.06666666699999997
AGCCACC	CBE	BE4	C	-0.04666666700000002
AGCCACG	CBE	BE4	C	0.49333333299999993
AGCCACT	CBE	BE4	C	0.21333333299999996
AGCCAGA	CBE	BE4	C	0.34
AGCCAGC	CBE	BE4	C	0.22666666600000002
AGCCAGG	CBE	BE4	C	0.766666666
AGCCAGT	CBE	BE4	C	0.486666666
AGCCATA	CBE	BE4	C	0.09333333399999998
AGCCATC	CBE	BE4	C	-0.020000000000000018
AGCCATG	CBE	BE4	C	0.52
AGCCATT	CBE	BE4	C	0.23999999999999996
AGCCCAA	CBE	BE4	C	0.42
AGCCCAC	CBE	BE4	C	0.306666666
AGCCCAG	CBE	BE4	C	0.846666666
AGCCCAT	CBE	BE4	C	0.5666666659999999
AGCCCCA	CBE	BE4	C	0.32
AGCCCCC	CBE	BE4	C	0.206666666
AGCCCCG	CBE	BE4	C	0.746666666
AGCCCCT	CBE	BE4	C	0.466666666
AGCCCGA	CBE	BE4	C	0.5933333329999999
AGCCCGC	CBE	BE4	C	0.47999999899999996
AGCCCGG	CBE	BE4	C	1.019999999
AGCCCGT	CBE	BE4	C	0.7399999989999999
AGCCCTA	CBE	BE4	C	0.346666667
AGCCCTC	CBE	BE4	C	0.23333333299999998
AGCCCTG	CBE	BE4	C	0.773333333
AGCCCTT	CBE	BE4	C	0.493333333
AGCCGAA	CBE	BE4	C	-0.14
AGCCGAC	CBE	BE4	C	-0.253333334
AGCCGAG	CBE	BE4	C	0.28666666599999996
AGCCGAT	CBE	BE4	C	0.006666665999999967
AGCCGCA	CBE	BE4	C	-0.24000000000000005
AGCCGCC	CBE	BE4	C	-0.353333334
AGCCGCG	CBE	BE4	C	0.18666666599999995
AGCCGCT	CBE	BE4	C	-0.09333333400000005
AGCCGGA	CBE	BE4	C	0.03333333299999998
AGCCGGC	CBE	BE4	C	-0.08000000100000002
AGCCGGG	CBE	BE4	C	0.459999999
AGCCGGT	CBE	BE4	C	0.17999999899999997
AGCCGTA	CBE	BE4	C	-0.21333333300000001
AGCCGTC	CBE	BE4	C	-0.326666667
AGCCGTG	CBE	BE4	C	0.21333333299999996
AGCCGTT	CBE	BE4	C	-0.06666666700000004
AGCCTAA	CBE	BE4	C	0.28666666700000004
AGCCTAC	CBE	BE4	C	0.17333333300000003
AGCCTAG	CBE	BE4	C	0.713333333
AGCCTAT	CBE	BE4	C	0.43333333300000004
AGCCTCA	CBE	BE4	C	0.18666666700000006
AGCCTCC	CBE	BE4	C	0.07333333300000006
AGCCTCG	CBE	BE4	C	0.613333333
AGCCTCT	CBE	BE4	C	0.33333333300000006
AGCCTGA	CBE	BE4	C	0.46
AGCCTGC	CBE	BE4	C	0.346666666
AGCCTGG	CBE	BE4	C	0.886666666
AGCCTGT	CBE	BE4	C	0.606666666
AGCCTTA	CBE	BE4	C	0.21333333400000004
AGCCTTC	CBE	BE4	C	0.10000000000000003
AGCCTTG	CBE	BE4	C	0.64
AGCCTTT	CBE	BE4	C	0.36000000000000004
AGGAAAA	ABE	ABE7.10	A	-0.25517241300000004
AGGAAAC	ABE	ABE7.10	A	-0.43103448200000005
AGGAAAG	ABE	ABE7.10	A	-0.08275862000000006
AGGAAAT	ABE	ABE7.10	A	-0.43103448200000005
AGGAACA	ABE	ABE7.10	A	-0.16206896500000004
AGGAACC	ABE	ABE7.10	A	-0.337931034
AGGAACG	ABE	ABE7.10	A	0.010344827999999973
AGGAACT	ABE	ABE7.10	A	-0.337931034
AGGAAGA	ABE	ABE7.10	A	0.13793103499999998
AGGAAGC	ABE	ABE7.10	A	-0.03793103400000003
AGGAAGG	ABE	ABE7.10	A	0.31034482799999996
AGGAAGT	ABE	ABE7.10	A	-0.03793103400000003
AGGAATA	ABE	ABE7.10	A	0.055172414999999975
AGGAATC	ABE	ABE7.10	A	-0.12068965400000004
AGGAATG	ABE	ABE7.10	A	0.22758620799999998
AGGAATT	ABE	ABE7.10	A	-0.12068965400000004
AGGACAA	ABE	ABE7.10	A	0.289655173
AGGACAC	ABE	ABE7.10	A	0.113793104
AGGACAG	ABE	ABE7.10	A	0.462068966
AGGACAT	ABE	ABE7.10	A	0.113793104
AGGACCA	ABE	ABE7.10	A	0.382758621
AGGACCC	ABE	ABE7.10	A	0.20689655199999998
AGGACCG	ABE	ABE7.10	A	0.5551724140000001
AGGACCT	ABE	ABE7.10	A	0.20689655199999998
AGGACGA	ABE	ABE7.10	A	0.6827586210000001
AGGACGC	ABE	ABE7.10	A	0.5068965520000001
AGGACGG	ABE	ABE7.10	A	0.8551724140000001
AGGACGT	ABE	ABE7.10	A	0.5068965520000001
AGGACTA	ABE	ABE7.10	A	0.6000000010000001
AGGACTC	ABE	ABE7.10	A	0.42413793200000005
AGGACTG	ABE	ABE7.10	A	0.772413794
AGGACTT	ABE	ABE7.10	A	0.42413793200000005
AGGAGAA	ABE	ABE7.10	A	-0.07931034500000003
AGGAGAC	ABE	ABE7.10	A	-0.255172414
AGGAGAG	ABE	ABE7.10	A	0.09310344799999998
AGGAGAT	ABE	ABE7.10	A	-0.255172414
AGGAGCA	ABE	ABE7.10	A	0.013793102999999973
AGGAGCC	ABE	ABE7.10	A	-0.16206896600000004
AGGAGCG	ABE	ABE7.10	A	0.18620689599999998
AGGAGCT	ABE	ABE7.10	A	-0.16206896600000004
AGGAGGA	ABE	ABE7.10	A	0.31379310299999996
AGGAGGC	ABE	ABE7.10	A	0.13793103399999998
AGGAGGG	ABE	ABE7.10	A	0.486206896
AGGAGGT	ABE	ABE7.10	A	0.13793103399999998
AGGAGTA	ABE	ABE7.10	A	0.23103448299999998
AGGAGTC	ABE	ABE7.10	A	0.055172413999999975
AGGAGTG	ABE	ABE7.10	A	0.403448276
AGGAGTT	ABE	ABE7.10	A	0.055172413999999975
AGGATAA	ABE	ABE7.10	A	0.372413793
AGGATAC	ABE	ABE7.10	A	0.196551724
AGGATAG	ABE	ABE7.10	A	0.544827586
AGGATAT	ABE	ABE7.10	A	0.196551724
AGGATCA	ABE	ABE7.10	A	0.465517241
AGGATCC	ABE	ABE7.10	A	0.289655172
AGGATCG	ABE	ABE7.10	A	0.637931034
AGGATCT	ABE	ABE7.10	A	0.289655172
AGGATGA	ABE	ABE7.10	A	0.7655172410000001
AGGATGC	ABE	ABE7.10	A	0.5896551720000001
AGGATGG	ABE	ABE7.10	A	0.937931034
AGGATGT	ABE	ABE7.10	A	0.5896551720000001
AGGATTA	ABE	ABE7.10	A	0.6827586210000001
AGGATTC	ABE	ABE7.10	A	0.5068965520000001
AGGATTG	ABE	ABE7.10	A	0.8551724140000001
AGGATTT	ABE	ABE7.10	A	0.5068965520000001
AGGCAAA	CBE	BE4	C	-1.8333333330000001
AGGCAAC	CBE	BE4	C	-1.9466666670000001
AGGCAAG	CBE	BE4	C	-1.406666667
AGGCAAT	CBE	BE4	C	-1.6866666670000001
AGGCACA	CBE	BE4	C	-1.9333333330000002
AGGCACC	CBE	BE4	C	-2.046666667
AGGCACG	CBE	BE4	C	-1.5066666670000002
AGGCACT	CBE	BE4	C	-1.7866666670000002
AGGCAGA	CBE	BE4	C	-1.6600000000000001
AGGCAGC	CBE	BE4	C	-1.7733333340000001
AGGCAGG	CBE	BE4	C	-1.2333333340000001
AGGCAGT	CBE	BE4	C	-1.5133333340000001
AGGCATA	CBE	BE4	C	-1.906666666
AGGCATC	CBE	BE4	C	-2.02
AGGCATG	CBE	BE4	C	-1.48
AGGCATT	CBE	BE4	C	-1.76
AGGCCAA	CBE	BE4	C	-1.58
AGGCCAC	CBE	BE4	C	-1.693333334
AGGCCAG	CBE	BE4	C	-1.153333334
AGGCCAT	CBE	BE4	C	-1.433333334
AGGCCCA	CBE	BE4	C	-1.6800000000000002
AGGCCCC	CBE	BE4	C	-1.7933333340000002
AGGCCCG	CBE	BE4	C	-1.2533333340000001
AGGCCCT	CBE	BE4	C	-1.5333333340000002
AGGCCGA	CBE	BE4	C	-1.406666667
AGGCCGC	CBE	BE4	C	-1.520000001
AGGCCGG	CBE	BE4	C	-0.9800000010000002
AGGCCGT	CBE	BE4	C	-1.260000001
AGGCCTA	CBE	BE4	C	-1.653333333
AGGCCTC	CBE	BE4	C	-1.766666667
AGGCCTG	CBE	BE4	C	-1.226666667
AGGCCTT	CBE	BE4	C	-1.506666667
AGGCGAA	CBE	BE4	C	-2.14
AGGCGAC	CBE	BE4	C	-2.253333334
AGGCGAG	CBE	BE4	C	-1.713333334
AGGCGAT	CBE	BE4	C	-1.9933333340000001
AGGCGCA	CBE	BE4	C	-2.24
AGGCGCC	CBE	BE4	C	-2.353333334
AGGCGCG	CBE	BE4	C	-1.8133333340000002
AGGCGCT	CBE	BE4	C	-2.0933333340000004
AGGCGGA	CBE	BE4	C	-1.9666666670000001
AGGCGGC	CBE	BE4	C	-2.080000001
AGGCGGG	CBE	BE4	C	-1.5400000010000001
AGGCGGT	CBE	BE4	C	-1.8200000010000001
AGGCGTA	CBE	BE4	C	-2.213333333
AGGCGTC	CBE	BE4	C	-2.326666667
AGGCGTG	CBE	BE4	C	-1.786666667
AGGCGTT	CBE	BE4	C	-2.0666666670000002
AGGCTAA	CBE	BE4	C	-1.713333333
AGGCTAC	CBE	BE4	C	-1.826666667
AGGCTAG	CBE	BE4	C	-1.286666667
AGGCTAT	CBE	BE4	C	-1.566666667
AGGCTCA	CBE	BE4	C	-1.813333333
AGGCTCC	CBE	BE4	C	-1.926666667
AGGCTCG	CBE	BE4	C	-1.386666667
AGGCTCT	CBE	BE4	C	-1.666666667
AGGCTGA	CBE	BE4	C	-1.54
AGGCTGC	CBE	BE4	C	-1.653333334
AGGCTGG	CBE	BE4	C	-1.113333334
AGGCTGT	CBE	BE4	C	-1.393333334
AGGCTTA	CBE	BE4	C	-1.786666666
AGGCTTC	CBE	BE4	C	-1.9
AGGCTTG	CBE	BE4	C	-1.3599999999999999
AGGCTTT	CBE	BE4	C	-1.64
AGTAAAA	ABE	ABE7.10	A	0.5275862069999999
AGTAAAC	ABE	ABE7.10	A	0.3517241379999999
AGTAAAG	ABE	ABE7.10	A	0.7
AGTAAAT	ABE	ABE7.10	A	0.3517241379999999
AGTAACA	ABE	ABE7.10	A	0.620689655
AGTAACC	ABE	ABE7.10	A	0.44482758599999994
AGTAACG	ABE	ABE7.10	A	0.7931034479999999
AGTAACT	ABE	ABE7.10	A	0.44482758599999994
AGTAAGA	ABE	ABE7.10	A	0.920689655
AGTAAGC	ABE	ABE7.10	A	0.744827586
AGTAAGG	ABE	ABE7.10	A	1.093103448
AGTAAGT	ABE	ABE7.10	A	0.744827586
AGTAATA	ABE	ABE7.10	A	0.837931035
AGTAATC	ABE	ABE7.10	A	0.662068966
AGTAATG	ABE	ABE7.10	A	1.010344828
AGTAATT	ABE	ABE7.10	A	0.662068966
AGTACAA	ABE	ABE7.10	A	1.072413793
AGTACAC	ABE	ABE7.10	A	0.8965517239999999
AGTACAG	ABE	ABE7.10	A	1.244827586
AGTACAT	ABE	ABE7.10	A	0.8965517239999999
AGTACCA	ABE	ABE7.10	A	1.1655172409999999
AGTACCC	ABE	ABE7.10	A	0.9896551719999999
AGTACCG	ABE	ABE7.10	A	1.337931034
AGTACCT	ABE	ABE7.10	A	0.9896551719999999
AGTACGA	ABE	ABE7.10	A	1.465517241
AGTACGC	ABE	ABE7.10	A	1.2896551719999998
AGTACGG	ABE	ABE7.10	A	1.637931034
AGTACGT	ABE	ABE7.10	A	1.2896551719999998
AGTACTA	ABE	ABE7.10	A	1.382758621
AGTACTC	ABE	ABE7.10	A	1.206896552
AGTACTG	ABE	ABE7.10	A	1.555172414
AGTACTT	ABE	ABE7.10	A	1.206896552
AGTAGAA	ABE	ABE7.10	A	0.703448275
AGTAGAC	ABE	ABE7.10	A	0.527586206
AGTAGAG	ABE	ABE7.10	A	0.875862068
AGTAGAT	ABE	ABE7.10	A	0.527586206
AGTAGCA	ABE	ABE7.10	A	0.796551723
AGTAGCC	ABE	ABE7.10	A	0.620689654
AGTAGCG	ABE	ABE7.10	A	0.9689655159999999
AGTAGCT	ABE	ABE7.10	A	0.620689654
AGTAGGA	ABE	ABE7.10	A	1.096551723
AGTAGGC	ABE	ABE7.10	A	0.9206896539999999
AGTAGGG	ABE	ABE7.10	A	1.268965516
AGTAGGT	ABE	ABE7.10	A	0.9206896539999999
AGTAGTA	ABE	ABE7.10	A	1.013793103
AGTAGTC	ABE	ABE7.10	A	0.837931034
AGTAGTG	ABE	ABE7.10	A	1.186206896
AGTAGTT	ABE	ABE7.10	A	0.837931034
AGTATAA	ABE	ABE7.10	A	1.155172413
AGTATAC	ABE	ABE7.10	A	0.979310344
AGTATAG	ABE	ABE7.10	A	1.327586206
AGTATAT	ABE	ABE7.10	A	0.979310344
AGTATCA	ABE	ABE7.10	A	1.248275861
AGTATCC	ABE	ABE7.10	A	1.0724137919999999
AGTATCG	ABE	ABE7.10	A	1.420689654
AGTATCT	ABE	ABE7.10	A	1.0724137919999999
AGTATGA	ABE	ABE7.10	A	1.548275861
AGTATGC	ABE	ABE7.10	A	1.372413792
AGTATGG	ABE	ABE7.10	A	1.720689654
AGTATGT	ABE	ABE7.10	A	1.372413792
AGTATTA	ABE	ABE7.10	A	1.465517241
AGTATTC	ABE	ABE7.10	A	1.2896551719999998
AGTATTG	ABE	ABE7.10	A	1.637931034
AGTATTT	ABE	ABE7.10	A	1.2896551719999998
AGTCAAA	CBE	BE4	C	0.8800000009999999
AGTCAAC	CBE	BE4	C	0.766666667
AGTCAAG	CBE	BE4	C	1.306666667
AGTCAAT	CBE	BE4	C	1.026666667
AGTCACA	CBE	BE4	C	0.7800000009999999
AGTCACC	CBE	BE4	C	0.6666666669999999
AGTCACG	CBE	BE4	C	1.206666667
AGTCACT	CBE	BE4	C	0.9266666669999999
AGTCAGA	CBE	BE4	C	1.053333334
AGTCAGC	CBE	BE4	C	0.94
AGTCAGG	CBE	BE4	C	1.48
AGTCAGT	CBE	BE4	C	1.2
AGTCATA	CBE	BE4	C	0.8066666679999999
AGTCATC	CBE	BE4	C	0.6933333339999999
AGTCATG	CBE	BE4	C	1.233333334
AGTCATT	CBE	BE4	C	0.9533333339999999
AGTCCAA	CBE	BE4	C	1.133333334
AGTCCAC	CBE	BE4	C	1.02
AGTCCAG	CBE	BE4	C	1.56
AGTCCAT	CBE	BE4	C	1.28
AGTCCCA	CBE	BE4	C	1.033333334
AGTCCCC	CBE	BE4	C	0.9199999999999999
AGTCCCG	CBE	BE4	C	1.46
AGTCCCT	CBE	BE4	C	1.18
AGTCCGA	CBE	BE4	C	1.306666667
AGTCCGC	CBE	BE4	C	1.193333333
AGTCCGG	CBE	BE4	C	1.733333333
AGTCCGT	CBE	BE4	C	1.453333333
AGTCCTA	CBE	BE4	C	1.0600000010000001
AGTCCTC	CBE	BE4	C	0.9466666670000001
AGTCCTG	CBE	BE4	C	1.4866666670000002
AGTCCTT	CBE	BE4	C	1.2066666670000001
AGTCGAA	CBE	BE4	C	0.5733333339999999
AGTCGAC	CBE	BE4	C	0.4599999999999999
AGTCGAG	CBE	BE4	C	0.9999999999999999
AGTCGAT	CBE	BE4	C	0.7199999999999999
AGTCGCA	CBE	BE4	C	0.47333333399999994
AGTCGCC	CBE	BE4	C	0.35999999999999993
AGTCGCG	CBE	BE4	C	0.8999999999999999
AGTCGCT	CBE	BE4	C	0.6199999999999999
AGTCGGA	CBE	BE4	C	0.7466666669999998
AGTCGGC	CBE	BE4	C	0.6333333329999999
AGTCGGG	CBE	BE4	C	1.173333333
AGTCGGT	CBE	BE4	C	0.8933333329999998
AGTCGTA	CBE	BE4	C	0.5000000009999999
AGTCGTC	CBE	BE4	C	0.3866666669999999
AGTCGTG	CBE	BE4	C	0.9266666669999999
AGTCGTT	CBE	BE4	C	0.6466666669999999
AGTCTAA	CBE	BE4	C	1.000000001
AGTCTAC	CBE	BE4	C	0.8866666670000001
AGTCTAG	CBE	BE4	C	1.426666667
AGTCTAT	CBE	BE4	C	1.146666667
AGTCTCA	CBE	BE4	C	0.9000000009999999
AGTCTCC	CBE	BE4	C	0.786666667
AGTCTCG	CBE	BE4	C	1.326666667
AGTCTCT	CBE	BE4	C	1.046666667
AGTCTGA	CBE	BE4	C	1.173333334
AGTCTGC	CBE	BE4	C	1.06
AGTCTGG	CBE	BE4	C	1.6
AGTCTGT	CBE	BE4	C	1.32
AGTCTTA	CBE	BE4	C	0.9266666680000001
AGTCTTC	CBE	BE4	C	0.8133333340000002
AGTCTTG	CBE	BE4	C	1.3533333340000002
AGTCTTT	CBE	BE4	C	1.0733333340000002
ATAAAAA	ABE	ABE7.10	A	-1.4241379309999997
ATAAAAC	ABE	ABE7.10	A	-1.5999999999999999
ATAAAAG	ABE	ABE7.10	A	-1.2517241379999997
ATAAAAT	ABE	ABE7.10	A	-1.5999999999999999
ATAAACA	ABE	ABE7.10	A	-1.3310344829999998
ATAAACC	ABE	ABE7.10	A	-1.506896552
ATAAACG	ABE	ABE7.10	A	-1.1586206899999998
ATAAACT	ABE	ABE7.10	A	-1.506896552
ATAAAGA	ABE	ABE7.10	A	-1.0310344829999998
ATAAAGC	ABE	ABE7.10	A	-1.206896552
ATAAAGG	ABE	ABE7.10	A	-0.8586206899999997
ATAAAGT	ABE	ABE7.10	A	-1.206896552
ATAAATA	ABE	ABE7.10	A	-1.1137931029999997
ATAAATC	ABE	ABE7.10	A	-1.2896551719999998
ATAAATG	ABE	ABE7.10	A	-0.9413793099999996
ATAAATT	ABE	ABE7.10	A	-1.2896551719999998
ATAACAA	ABE	ABE7.10	A	-0.8793103449999999
ATAACAC	ABE	ABE7.10	A	-1.055172414
ATAACAG	ABE	ABE7.10	A	-0.7068965519999999
ATAACAT	ABE	ABE7.10	A	-1.055172414
ATAACCA	ABE	ABE7.10	A	-0.7862068969999999
ATAACCC	ABE	ABE7.10	A	-0.9620689659999999
ATAACCG	ABE	ABE7.10	A	-0.613793104
ATAACCT	ABE	ABE7.10	A	-0.9620689659999999
ATAACGA	ABE	ABE7.10	A	-0.48620689699999986
ATAACGC	ABE	ABE7.10	A	-0.6620689659999999
ATAACGG	ABE	ABE7.10	A	-0.3137931039999999
ATAACGT	ABE	ABE7.10	A	-0.6620689659999999
ATAACTA	ABE	ABE7.10	A	-0.5689655169999999
ATAACTC	ABE	ABE7.10	A	-0.7448275859999999
ATAACTG	ABE	ABE7.10	A	-0.3965517239999999
ATAACTT	ABE	ABE7.10	A	-0.7448275859999999
ATAAGAA	ABE	ABE7.10	A	-1.248275863
ATAAGAC	ABE	ABE7.10	A	-1.424137932
ATAAGAG	ABE	ABE7.10	A	-1.07586207
ATAAGAT	ABE	ABE7.10	A	-1.424137932
ATAAGCA	ABE	ABE7.10	A	-1.155172415
ATAAGCC	ABE	ABE7.10	A	-1.3310344840000001
ATAAGCG	ABE	ABE7.10	A	-0.982758622
ATAAGCT	ABE	ABE7.10	A	-1.3310344840000001
ATAAGGA	ABE	ABE7.10	A	-0.855172415
ATAAGGC	ABE	ABE7.10	A	-1.031034484
ATAAGGG	ABE	ABE7.10	A	-0.6827586219999999
ATAAGGT	ABE	ABE7.10	A	-1.031034484
ATAAGTA	ABE	ABE7.10	A	-0.937931035
ATAAGTC	ABE	ABE7.10	A	-1.113793104
ATAAGTG	ABE	ABE7.10	A	-0.765517242
ATAAGTT	ABE	ABE7.10	A	-1.113793104
ATAATAA	ABE	ABE7.10	A	-0.7965517249999998
ATAATAC	ABE	ABE7.10	A	-0.9724137939999998
ATAATAG	ABE	ABE7.10	A	-0.6241379319999998
ATAATAT	ABE	ABE7.10	A	-0.9724137939999998
ATAATCA	ABE	ABE7.10	A	-0.7034482769999999
ATAATCC	ABE	ABE7.10	A	-0.8793103459999999
ATAATCG	ABE	ABE7.10	A	-0.5310344839999999
ATAATCT	ABE	ABE7.10	A	-0.8793103459999999
ATAATGA	ABE	ABE7.10	A	-0.40344827699999986
ATAATGC	ABE	ABE7.10	A	-0.5793103459999999
ATAATGG	ABE	ABE7.10	A	-0.23103448399999987
ATAATGT	ABE	ABE7.10	A	-0.5793103459999999
ATAATTA	ABE	ABE7.10	A	-0.48620689699999986
ATAATTC	ABE	ABE7.10	A	-0.6620689659999999
ATAATTG	ABE	ABE7.10	A	-0.3137931039999999
ATAATTT	ABE	ABE7.10	A	-0.6620689659999999
ATACAAA	CBE	BE4	C	0.24000000000000005
ATACAAC	CBE	BE4	C	0.12666666600000004
ATACAAG	CBE	BE4	C	0.666666666
ATACAAT	CBE	BE4	C	0.38666666600000005
ATACACA	CBE	BE4	C	0.14000000000000007
ATACACC	CBE	BE4	C	0.02666666600000006
ATACACG	CBE	BE4	C	0.566666666
ATACACT	CBE	BE4	C	0.28666666600000007
ATACAGA	CBE	BE4	C	0.413333333
ATACAGC	CBE	BE4	C	0.299999999
ATACAGG	CBE	BE4	C	0.839999999
ATACAGT	CBE	BE4	C	0.559999999
ATACATA	CBE	BE4	C	0.16666666700000005
ATACATC	CBE	BE4	C	0.05333333300000004
ATACATG	CBE	BE4	C	0.593333333
ATACATT	CBE	BE4	C	0.31333333300000005
ATACCAA	CBE	BE4	C	0.4933333330000001
ATACCAC	CBE	BE4	C	0.3799999990000001
ATACCAG	CBE	BE4	C	0.9199999990000001
ATACCAT	CBE	BE4	C	0.639999999
ATACCCA	CBE	BE4	C	0.3933333330000001
ATACCCC	CBE	BE4	C	0.2799999990000001
ATACCCG	CBE	BE4	C	0.8199999990000001
ATACCCT	CBE	BE4	C	0.5399999990000001
ATACCGA	CBE	BE4	C	0.666666666
ATACCGC	CBE	BE4	C	0.553333332
ATACCGG	CBE	BE4	C	1.093333332
ATACCGT	CBE	BE4	C	0.813333332
ATACCTA	CBE	BE4	C	0.4200000000000001
ATACCTC	CBE	BE4	C	0.3066666660000001
ATACCTG	CBE	BE4	C	0.8466666660000001
ATACCTT	CBE	BE4	C	0.566666666
ATACGAA	CBE	BE4	C	-0.06666666699999997
ATACGAC	CBE	BE4	C	-0.18000000099999997
ATACGAG	CBE	BE4	C	0.359999999
ATACGAT	CBE	BE4	C	0.07999999900000002
ATACGCA	CBE	BE4	C	-0.166666667
ATACGCC	CBE	BE4	C	-0.280000001
ATACGCG	CBE	BE4	C	0.25999999900000004
ATACGCT	CBE	BE4	C	-0.020000000999999983
ATACGGA	CBE	BE4	C	0.10666666600000003
ATACGGC	CBE	BE4	C	-0.006666667999999959
ATACGGG	CBE	BE4	C	0.533333332
ATACGGT	CBE	BE4	C	0.253333332
ATACGTA	CBE	BE4	C	-0.13999999999999996
ATACGTC	CBE	BE4	C	-0.25333333399999997
ATACGTG	CBE	BE4	C	0.286666666
ATACGTT	CBE	BE4	C	0.0066666660000000225
ATACTAA	CBE	BE4	C	0.36000000000000004
ATACTAC	CBE	BE4	C	0.24666666600000003
ATACTAG	CBE	BE4	C	0.786666666
ATACTAT	CBE	BE4	C	0.506666666
ATACTCA	CBE	BE4	C	0.26000000000000006
ATACTCC	CBE	BE4	C	0.14666666600000006
ATACTCG	CBE	BE4	C	0.686666666
ATACTCT	CBE	BE4	C	0.40666666600000007
ATACTGA	CBE	BE4	C	0.533333333
ATACTGC	CBE	BE4	C	0.419999999
ATACTGG	CBE	BE4	C	0.959999999
ATACTGT	CBE	BE4	C	0.679999999
ATACTTA	CBE	BE4	C	0.28666666700000004
ATACTTC	CBE	BE4	C	0.17333333300000003
ATACTTG	CBE	BE4	C	0.713333333
ATACTTT	CBE	BE4	C	0.43333333300000004
ATCAAAA	ABE	ABE7.10	A	-0.5275862069999999
ATCAAAC	ABE	ABE7.10	A	-0.7034482759999999
ATCAAAG	ABE	ABE7.10	A	-0.35517241399999994
ATCAAAT	ABE	ABE7.10	A	-0.7034482759999999
ATCAACA	ABE	ABE7.10	A	-0.434482759
ATCAACC	ABE	ABE7.10	A	-0.610344828
ATCAACG	ABE	ABE7.10	A	-0.262068966
ATCAACT	ABE	ABE7.10	A	-0.610344828
ATCAAGA	ABE	ABE7.10	A	-0.13448275899999998
ATCAAGC	ABE	ABE7.10	A	-0.31034482799999996
ATCAAGG	ABE	ABE7.10	A	0.03793103400000003
ATCAAGT	ABE	ABE7.10	A	-0.31034482799999996
ATCAATA	ABE	ABE7.10	A	-0.21724137899999998
ATCAATC	ABE	ABE7.10	A	-0.39310344799999997
ATCAATG	ABE	ABE7.10	A	-0.044827585999999975
ATCAATT	ABE	ABE7.10	A	-0.39310344799999997
ATCACAA	ABE	ABE7.10	A	0.017241379
ATCACAC	ABE	ABE7.10	A	-0.15862069
ATCACAG	ABE	ABE7.10	A	0.189655172
ATCACAT	ABE	ABE7.10	A	-0.15862069
ATCACCA	ABE	ABE7.10	A	0.110344827
ATCACCC	ABE	ABE7.10	A	-0.065517242
ATCACCG	ABE	ABE7.10	A	0.28275862
ATCACCT	ABE	ABE7.10	A	-0.065517242
ATCACGA	ABE	ABE7.10	A	0.4103448270000001
ATCACGC	ABE	ABE7.10	A	0.23448275800000004
ATCACGG	ABE	ABE7.10	A	0.5827586200000001
ATCACGT	ABE	ABE7.10	A	0.23448275800000004
ATCACTA	ABE	ABE7.10	A	0.3275862070000001
ATCACTC	ABE	ABE7.10	A	0.15172413800000004
ATCACTG	ABE	ABE7.10	A	0.5
ATCACTT	ABE	ABE7.10	A	0.15172413800000004
ATCAGAA	ABE	ABE7.10	A	-0.351724139
ATCAGAC	ABE	ABE7.10	A	-0.527586208
ATCAGAG	ABE	ABE7.10	A	-0.179310346
ATCAGAT	ABE	ABE7.10	A	-0.527586208
ATCAGCA	ABE	ABE7.10	A	-0.25862069099999996
ATCAGCC	ABE	ABE7.10	A	-0.43448275999999997
ATCAGCG	ABE	ABE7.10	A	-0.08620689799999998
ATCAGCT	ABE	ABE7.10	A	-0.43448275999999997
ATCAGGA	ABE	ABE7.10	A	0.041379309
ATCAGGC	ABE	ABE7.10	A	-0.13448276
ATCAGGG	ABE	ABE7.10	A	0.213793102
ATCAGGT	ABE	ABE7.10	A	-0.13448276
ATCAGTA	ABE	ABE7.10	A	-0.041379311
ATCAGTC	ABE	ABE7.10	A	-0.21724138
ATCAGTG	ABE	ABE7.10	A	0.131034482
ATCAGTT	ABE	ABE7.10	A	-0.21724138
ATCATAA	ABE	ABE7.10	A	0.09999999900000003
ATCATAC	ABE	ABE7.10	A	-0.07586206999999998
ATCATAG	ABE	ABE7.10	A	0.27241379200000004
ATCATAT	ABE	ABE7.10	A	-0.07586206999999998
ATCATCA	ABE	ABE7.10	A	0.19310344700000004
ATCATCC	ABE	ABE7.10	A	0.01724137800000003
ATCATCG	ABE	ABE7.10	A	0.3655172400000001
ATCATCT	ABE	ABE7.10	A	0.01724137800000003
ATCATGA	ABE	ABE7.10	A	0.4931034470000001
ATCATGC	ABE	ABE7.10	A	0.3172413780000001
ATCATGG	ABE	ABE7.10	A	0.66551724
ATCATGT	ABE	ABE7.10	A	0.3172413780000001
ATCATTA	ABE	ABE7.10	A	0.4103448270000001
ATCATTC	ABE	ABE7.10	A	0.23448275800000004
ATCATTG	ABE	ABE7.10	A	0.5827586200000001
ATCATTT	ABE	ABE7.10	A	0.23448275800000004
ATCCAAA	CBE	BE4	C	0.45333333299999995
ATCCAAC	CBE	BE4	C	0.33999999899999994
ATCCAAG	CBE	BE4	C	0.8799999989999999
ATCCAAT	CBE	BE4	C	0.5999999989999999
ATCCACA	CBE	BE4	C	0.35333333299999997
ATCCACC	CBE	BE4	C	0.23999999899999996
ATCCACG	CBE	BE4	C	0.7799999989999999
ATCCACT	CBE	BE4	C	0.499999999
ATCCAGA	CBE	BE4	C	0.6266666659999999
ATCCAGC	CBE	BE4	C	0.513333332
ATCCAGG	CBE	BE4	C	1.0533333319999998
ATCCAGT	CBE	BE4	C	0.7733333319999999
ATCCATA	CBE	BE4	C	0.37999999999999995
ATCCATC	CBE	BE4	C	0.26666666599999994
ATCCATG	CBE	BE4	C	0.8066666659999999
ATCCATT	CBE	BE4	C	0.5266666659999999
ATCCCAA	CBE	BE4	C	0.7066666659999999
ATCCCAC	CBE	BE4	C	0.593333332
ATCCCAG	CBE	BE4	C	1.1333333319999999
ATCCCAT	CBE	BE4	C	0.85333333199999994
ATCCCCA	CBE	BE4	C	0.606666666
ATCCCCC	CBE	BE4	C	0.493333332
ATCCCCG	CBE	BE4	C	1.033333332
ATCCCCT	CBE	BE4	C	0.753333332
ATCCCGA	CBE	BE4	C	0.8799999989999999
ATCCCGC	CBE	BE4	C	0.766666665
ATCCCGG	CBE	BE4	C	1.3066666649999998
ATCCCGT	CBE	BE4	C	1.026666665
ATCCCTA	CBE	BE4	C	0.6333333329999999
ATCCCTC	CBE	BE4	C	0.5199999989999999
ATCCCTG	CBE	BE4	C	1.059999999
ATCCCTT	CBE	BE4	C	0.7799999989999999
ATCCGAA	CBE	BE4	C	0.14666666599999995
ATCCGAC	CBE	BE4	C	0.03333333199999994
ATCCGAG	CBE	BE4	C	0.5733333319999999
ATCCGAT	CBE	BE4	C	0.29333333199999995
ATCCGCA	CBE	BE4	C	0.046666665999999926
ATCCGCC	CBE	BE4	C	-0.06666666800000007
ATCCGCG	CBE	BE4	C	0.47333333199999994
ATCCGCT	CBE	BE4	C	0.1933333319999999
ATCCGGA	CBE	BE4	C	0.3199999989999999
ATCCGGC	CBE	BE4	C	0.20666666499999992
ATCCGGG	CBE	BE4	C	0.7466666649999999
ATCCGGT	CBE	BE4	C	0.4666666649999999
ATCCGTA	CBE	BE4	C	0.07333333299999993
ATCCGTC	CBE	BE4	C	-0.04000000100000006
ATCCGTG	CBE	BE4	C	0.4999999989999999
ATCCGTT	CBE	BE4	C	0.21999999899999992
ATCCTAA	CBE	BE4	C	0.5733333329999999
ATCCTAC	CBE	BE4	C	0.45999999899999994
ATCCTAG	CBE	BE4	C	0.9999999989999999
ATCCTAT	CBE	BE4	C	0.7199999989999999
ATCCTCA	CBE	BE4	C	0.47333333299999997
ATCCTCC	CBE	BE4	C	0.35999999899999996
ATCCTCG	CBE	BE4	C	0.8999999989999999
ATCCTCT	CBE	BE4	C	0.6199999989999999
ATCCTGA	CBE	BE4	C	0.7466666659999999
ATCCTGC	CBE	BE4	C	0.6333333319999999
ATCCTGG	CBE	BE4	C	1.173333332
ATCCTGT	CBE	BE4	C	0.8933333319999999
ATCCTTA	CBE	BE4	C	0.49999999999999994
ATCCTTC	CBE	BE4	C	0.38666666599999994
ATCCTTG	CBE	BE4	C	0.9266666659999999
ATCCTTT	CBE	BE4	C	0.6466666659999999
ATGAAAA	ABE	ABE7.10	A	-0.768965517
ATGAAAC	ABE	ABE7.10	A	-0.944827586
ATGAAAG	ABE	ABE7.10	A	-0.596551724
ATGAAAT	ABE	ABE7.10	A	-0.944827586
ATGAACA	ABE	ABE7.10	A	-0.675862069
ATGAACC	ABE	ABE7.10	A	-0.851724138
ATGAACG	ABE	ABE7.10	A	-0.5034482760000001
ATGAACT	ABE	ABE7.10	A	-0.851724138
ATGAAGA	ABE	ABE7.10	A	-0.37586206899999997
ATGAAGC	ABE	ABE7.10	A	-0.551724138
ATGAAGG	ABE	ABE7.10	A	-0.20344827599999998
ATGAAGT	ABE	ABE7.10	A	-0.551724138
ATGAATA	ABE	ABE7.10	A	-0.45862068899999997
ATGAATC	ABE	ABE7.10	A	-0.634482758
ATGAATG	ABE	ABE7.10	A	-0.286206896
ATGAATT	ABE	ABE7.10	A	-0.634482758
ATGACAA	ABE	ABE7.10	A	-0.22413793099999998
ATGACAC	ABE	ABE7.10	A	-0.4
ATGACAG	ABE	ABE7.10	A	-0.051724137999999975
ATGACAT	ABE	ABE7.10	A	-0.4
ATGACCA	ABE	ABE7.10	A	-0.13103448299999998
ATGACCC	ABE	ABE7.10	A	-0.306896552
ATGACCG	ABE	ABE7.10	A	0.04137931000000003
ATGACCT	ABE	ABE7.10	A	-0.306896552
ATGACGA	ABE	ABE7.10	A	0.16896551700000004
ATGACGC	ABE	ABE7.10	A	-0.0068965519999999725
ATGACGG	ABE	ABE7.10	A	0.34137931000000005
ATGACGT	ABE	ABE7.10	A	-0.0068965519999999725
ATGACTA	ABE	ABE7.10	A	0.08620689700000003
ATGACTC	ABE	ABE7.10	A	-0.08965517199999998
ATGACTG	ABE	ABE7.10	A	0.25862069000000004
ATGACTT	ABE	ABE7.10	A	-0.08965517199999998
ATGAGAA	ABE	ABE7.10	A	-0.593103449
ATGAGAC	ABE	ABE7.10	A	-0.768965518
ATGAGAG	ABE	ABE7.10	A	-0.420689656
ATGAGAT	ABE	ABE7.10	A	-0.768965518
ATGAGCA	ABE	ABE7.10	A	-0.500000001
ATGAGCC	ABE	ABE7.10	A	-0.67586207
ATGAGCG	ABE	ABE7.10	A	-0.327586208
ATGAGCT	ABE	ABE7.10	A	-0.67586207
ATGAGGA	ABE	ABE7.10	A	-0.20000000099999996
ATGAGGC	ABE	ABE7.10	A	-0.37586206999999994
ATGAGGG	ABE	ABE7.10	A	-0.027586207999999945
ATGAGGT	ABE	ABE7.10	A	-0.37586206999999994
ATGAGTA	ABE	ABE7.10	A	-0.28275862099999993
ATGAGTC	ABE	ABE7.10	A	-0.45862068999999994
ATGAGTG	ABE	ABE7.10	A	-0.11034482799999995
ATGAGTT	ABE	ABE7.10	A	-0.45862068999999994
ATGATAA	ABE	ABE7.10	A	-0.14137931099999998
ATGATAC	ABE	ABE7.10	A	-0.31724138
ATGATAG	ABE	ABE7.10	A	0.03103448200000003
ATGATAT	ABE	ABE7.10	A	-0.31724138
ATGATCA	ABE	ABE7.10	A	-0.048275862999999974
ATGATCC	ABE	ABE7.10	A	-0.22413793199999998
ATGATCG	ABE	ABE7.10	A	0.12413793000000004
ATGATCT	ABE	ABE7.10	A	-0.22413793199999998
ATGATGA	ABE	ABE7.10	A	0.25172413700000007
ATGATGC	ABE	ABE7.10	A	0.07586206800000003
ATGATGG	ABE	ABE7.10	A	0.42413793000000005
ATGATGT	ABE	ABE7.10	A	0.07586206800000003
ATGATTA	ABE	ABE7.10	A	0.16896551700000004
ATGATTC	ABE	ABE7.10	A	-0.0068965519999999725
ATGATTG	ABE	ABE7.10	A	0.34137931000000005
ATGATTT	ABE	ABE7.10	A	-0.0068965519999999725
ATGCAAA	CBE	BE4	C	-1.546666667
ATGCAAC	CBE	BE4	C	-1.660000001
ATGCAAG	CBE	BE4	C	-1.1200000010000002
ATGCAAT	CBE	BE4	C	-1.400000001
ATGCACA	CBE	BE4	C	-1.646666667
ATGCACC	CBE	BE4	C	-1.760000001
ATGCACG	CBE	BE4	C	-1.2200000010000003
ATGCACT	CBE	BE4	C	-1.500000001
ATGCAGA	CBE	BE4	C	-1.373333334
ATGCAGC	CBE	BE4	C	-1.486666668
ATGCAGG	CBE	BE4	C	-0.9466666680000001
ATGCAGT	CBE	BE4	C	-1.226666668
ATGCATA	CBE	BE4	C	-1.62
ATGCATC	CBE	BE4	C	-1.7333333340000001
ATGCATG	CBE	BE4	C	-1.193333334
ATGCATT	CBE	BE4	C	-1.473333334
ATGCCAA	CBE	BE4	C	-1.293333334
ATGCCAC	CBE	BE4	C	-1.406666668
ATGCCAG	CBE	BE4	C	-0.866666668
ATGCCAT	CBE	BE4	C	-1.146666668
ATGCCCA	CBE	BE4	C	-1.393333334
ATGCCCC	CBE	BE4	C	-1.506666668
ATGCCCG	CBE	BE4	C	-0.9666666680000001
ATGCCCT	CBE	BE4	C	-1.246666668
ATGCCGA	CBE	BE4	C	-1.120000001
ATGCCGC	CBE	BE4	C	-1.233333335
ATGCCGG	CBE	BE4	C	-0.693333335
ATGCCGT	CBE	BE4	C	-0.9733333350000001
ATGCCTA	CBE	BE4	C	-1.366666667
ATGCCTC	CBE	BE4	C	-1.480000001
ATGCCTG	CBE	BE4	C	-0.9400000010000001
ATGCCTT	CBE	BE4	C	-1.220000001
ATGCGAA	CBE	BE4	C	-1.853333334
ATGCGAC	CBE	BE4	C	-1.966666668
ATGCGAG	CBE	BE4	C	-1.4266666680000002
ATGCGAT	CBE	BE4	C	-1.706666668
ATGCGCA	CBE	BE4	C	-1.953333334
ATGCGCC	CBE	BE4	C	-2.0666666680000003
ATGCGCG	CBE	BE4	C	-1.5266666680000003
ATGCGCT	CBE	BE4	C	-1.806666668
ATGCGGA	CBE	BE4	C	-1.680000001
ATGCGGC	CBE	BE4	C	-1.793333335
ATGCGGG	CBE	BE4	C	-1.2533333350000002
ATGCGGT	CBE	BE4	C	-1.533333335
ATGCGTA	CBE	BE4	C	-1.926666667
ATGCGTC	CBE	BE4	C	-2.040000001
ATGCGTG	CBE	BE4	C	-1.500000001
ATGCGTT	CBE	BE4	C	-1.780000001
ATGCTAA	CBE	BE4	C	-1.4266666669999999
ATGCTAC	CBE	BE4	C	-1.540000001
ATGCTAG	CBE	BE4	C	-1.000000001
ATGCTAT	CBE	BE4	C	-1.2800000009999999
ATGCTCA	CBE	BE4	C	-1.526666667
ATGCTCC	CBE	BE4	C	-1.640000001
ATGCTCG	CBE	BE4	C	-1.1000000010000002
ATGCTCT	CBE	BE4	C	-1.380000001
ATGCTGA	CBE	BE4	C	-1.253333334
ATGCTGC	CBE	BE4	C	-1.366666668
ATGCTGG	CBE	BE4	C	-0.826666668
ATGCTGT	CBE	BE4	C	-1.106666668
ATGCTTA	CBE	BE4	C	-1.5
ATGCTTC	CBE	BE4	C	-1.613333334
ATGCTTG	CBE	BE4	C	-1.073333334
ATGCTTT	CBE	BE4	C	-1.353333334
ATTAAAA	ABE	ABE7.10	A	0.013793103000000057
ATTAAAC	ABE	ABE7.10	A	-0.16206896599999995
ATTAAAG	ABE	ABE7.10	A	0.18620689600000007
ATTAAAT	ABE	ABE7.10	A	-0.16206896599999995
ATTAACA	ABE	ABE7.10	A	0.10689655100000006
ATTAACC	ABE	ABE7.10	A	-0.06896551799999995
ATTAACG	ABE	ABE7.10	A	0.2793103440000001
ATTAACT	ABE	ABE7.10	A	-0.06896551799999995
ATTAAGA	ABE	ABE7.10	A	0.4068965510000001
ATTAAGC	ABE	ABE7.10	A	0.23103448200000007
ATTAAGG	ABE	ABE7.10	A	0.579310344
ATTAAGT	ABE	ABE7.10	A	0.23103448200000007
ATTAATA	ABE	ABE7.10	A	0.3241379310000001
ATTAATC	ABE	ABE7.10	A	0.14827586200000006
ATTAATG	ABE	ABE7.10	A	0.4965517240000001
ATTAATT	ABE	ABE7.10	A	0.14827586200000006
ATTACAA	ABE	ABE7.10	A	0.5586206890000001
ATTACAC	ABE	ABE7.10	A	0.38275862000000005
ATTACAG	ABE	ABE7.10	A	0.7310344820000001
ATTACAT	ABE	ABE7.10	A	0.38275862000000005
ATTACCA	ABE	ABE7.10	A	0.6517241370000001
ATTACCC	ABE	ABE7.10	A	0.4758620680000001
ATTACCG	ABE	ABE7.10	A	0.82413793
ATTACCT	ABE	ABE7.10	A	0.4758620680000001
ATTACGA	ABE	ABE7.10	A	0.9517241370000001
ATTACGC	ABE	ABE7.10	A	0.7758620680000001
ATTACGG	ABE	ABE7.10	A	1.12413793
ATTACGT	ABE	ABE7.10	A	0.7758620680000001
ATTACTA	ABE	ABE7.10	A	0.8689655170000001
ATTACTC	ABE	ABE7.10	A	0.6931034480000001
ATTACTG	ABE	ABE7.10	A	1.0413793100000002
ATTACTT	ABE	ABE7.10	A	0.6931034480000001
ATTAGAA	ABE	ABE7.10	A	0.1896551710000001
ATTAGAC	ABE	ABE7.10	A	0.013793102000000085
ATTAGAG	ABE	ABE7.10	A	0.3620689640000001
ATTAGAT	ABE	ABE7.10	A	0.013793102000000085
ATTAGCA	ABE	ABE7.10	A	0.2827586190000001
ATTAGCC	ABE	ABE7.10	A	0.10689655000000009
ATTAGCG	ABE	ABE7.10	A	0.45517241200000014
ATTAGCT	ABE	ABE7.10	A	0.10689655000000009
ATTAGGA	ABE	ABE7.10	A	0.5827586190000001
ATTAGGC	ABE	ABE7.10	A	0.40689655000000013
ATTAGGG	ABE	ABE7.10	A	0.7551724120000001
ATTAGGT	ABE	ABE7.10	A	0.40689655000000013
ATTAGTA	ABE	ABE7.10	A	0.49999999900000014
ATTAGTC	ABE	ABE7.10	A	0.32413793000000013
ATTAGTG	ABE	ABE7.10	A	0.6724137920000002
ATTAGTT	ABE	ABE7.10	A	0.32413793000000013
ATTATAA	ABE	ABE7.10	A	0.6413793090000002
ATTATAC	ABE	ABE7.10	A	0.46551724000000017
ATTATAG	ABE	ABE7.10	A	0.8137931020000002
ATTATAT	ABE	ABE7.10	A	0.46551724000000017
ATTATCA	ABE	ABE7.10	A	0.7344827570000001
ATTATCC	ABE	ABE7.10	A	0.5586206880000001
ATTATCG	ABE	ABE7.10	A	0.9068965500000001
ATTATCT	ABE	ABE7.10	A	0.5586206880000001
ATTATGA	ABE	ABE7.10	A	1.0344827570000001
ATTATGC	ABE	ABE7.10	A	0.8586206880000001
ATTATGG	ABE	ABE7.10	A	1.2068965500000002
ATTATGT	ABE	ABE7.10	A	0.8586206880000001
ATTATTA	ABE	ABE7.10	A	0.9517241370000001
ATTATTC	ABE	ABE7.10	A	0.7758620680000001
ATTATTG	ABE	ABE7.10	A	1.12413793
ATTATTT	ABE	ABE7.10	A	0.7758620680000001
ATTCAAA	CBE	BE4	C	1.166666667
ATTCAAC	CBE	BE4	C	1.053333333
ATTCAAG	CBE	BE4	C	1.593333333
ATTCAAT	CBE	BE4	C	1.313333333
ATTCACA	CBE	BE4	C	1.066666667
ATTCACC	CBE	BE4	C	0.953333333
ATTCACG	CBE	BE4	C	1.4933333329999998
ATTCACT	CBE	BE4	C	1.213333333
ATTCAGA	CBE	BE4	C	1.34
ATTCAGC	CBE	BE4	C	1.226666666
ATTCAGG	CBE	BE4	C	1.7666666659999999
ATTCAGT	CBE	BE4	C	1.486666666
ATTCATA	CBE	BE4	C	1.093333334
ATTCATC	CBE	BE4	C	0.98
ATTCATG	CBE	BE4	C	1.52
[truncated: 6,193 more rows]
