# Supplementary material for: CRISPR-Cas9 cytidine and adenosine base editing of splice-sites mediates highly-efficient disruption of proteins in primary and immortalized cells
Source: Nat Commun. 2021 Apr 23;12:2437. doi: 10.1038/s41467-021-22009-2 (PMC8065034; doi:10.1038/s41467-021-22009-2)
Supplement: Supplementary file 4 — Source Data [file 41467_2021_22009_MOESM4_ESM.zip › source_data/context_weights.tsv]

base	enzyme	enzyme_class	target_base	-3	-2	-1	1	2	3
A	ABE7.10	ABE	A	-0.051724138	-0.137931034	-0.748275862	-0.337931034	-0.2	0.044827586
C	ABE7.10	ABE	A	0.137931034	-0.124137931	0.148275862	0.206896552	-0.106896552	-0.131034483
G	ABE7.10	ABE	A	0.086206897	0.382758621	-0.093103448	-0.162068966	0.193103448	0.217241379
T	ABE7.10	ABE	A	-0.168965517	-0.131034483	0.689655172	0.289655172	0.110344828	-0.131034483
A	BE4	CBE	C	0	-0.14	0.16	-0.02	0	-0.113333333
C	BE4	CBE	C	-0.06	0	0.373333333	0.233333333	-0.1	-0.226666667
G	BE4	CBE	C	0.013333333	-0.073333333	-1.626666667	-0.326666667	0.173333333	0.313333333
T	BE4	CBE	C	0.046666667	0.213333333	1.086666667	0.1	-0.073333333	0.033333333
