# Supplementary material for: CRISPR-Cas9 cytidine and adenosine base editing of splice-sites mediates highly-efficient disruption of proteins in primary and immortalized cells
Source: Nat Commun. 2021 Apr 23;12:2437. doi: 10.1038/s41467-021-22009-2 (PMC8065034; doi:10.1038/s41467-021-22009-2)
Supplement: Supplementary file 4 — Source Data [file 41467_2021_22009_MOESM4_ESM.zip › source_data/BE4_guides_predicted.tsv]

	Protospacer	seq	enzyme	celltype	predictions
0	TCGATCTATGAAAAAGACAG	CATGATGCTGCTTACATGTCTCGATCTATGAAAAAGACAGTGGAGAAAAA	BE4	HEK293T	,base,C-5,C-9,C0,C18,C2,C6,G-2,G3,seq,protospacer_seq 0,A,3.495367e-05,6.73672e-05,0.0034394662,5.8666883e-05,0.003251204,0.010918272,0.00012428357,0.00023453844,CATGATGCTGCTTACATGTCTCGATCTATGAAAAAGACAGTGGAGAAAAA,TCGATCTATGAAAAAGACAG 1,C,0.98009616,0.9801575,0.77535063,0.98006964,0.67084825,0.009836265,1.4942737e-05,3.4784014e-05,CATGATGCTGCTTACATGTCTCGATCTATGAAAAAGACAGTGGAGAAAAA,TCGATCTATGAAAAAG…
2	ACTCACGCTGGATAGCCTCC	AGAGCGGGAGGGTAGGAGAGACTCACGCTGGATAGCCTCCAGGCCAGAAA	BE4	HEK293T	,base,C16,C17,C19,C2,C20,C4,C6,C8,G-2,G-4,G-5,G-8,G-9,G0,seq,protospacer_seq 0,A,0.00018389928,2.7398952e-05,2.7884991e-05,0.0033373476,5.040736e-05,0.011694639,0.012636302,0.0010207654,0.00020411497,0.00036965945,2.0571713e-05,2.136233e-05,1.9010127e-05,0.00014762206,AGAGCGGGAGGGTAGGAGAGACTCACGCTGGATAGCCTCCAGGCCAGAAA,ACTCACGCTGGATAGCCTCC 1,C,0.9399409,0.9408983,0.9408377,0.8347571,0.94074255,0.1…
6	TTACCCCACTTAACTATCTT	CTTACAAAAGAATGTAAGACTTACCCCACTTAACTATCTTGGGCTGTGAC	BE4	HEK293T	,base,C0,C14,C18,C4,C5,C6,C7,C9,G-2,G-6,seq,protospacer_seq 0,A,0.00040138423,0.0015156167,0.00077254255,0.013617192,0.0027625388,0.008154849,0.006380683,0.002125426,0.0052686823,0.0010536073,CTTACAAAAGAATGTAAGACTTACCCCACTTAACTATCTTGGGCTGTGAC,TTACCCCACTTAACTATCTT 1,C,0.9384359,0.93740755,0.9366284,0.26142737,0.18564127,0.10584197,0.18596128,0.8303927,0.0002771768,6.158154e-05,CTTACAAAAGAATGTAAGAC…
11	ACCCAGACACATAGCAATTC	TTCAATGTCGGATGGATGAAACCCAGACACATAGCAATTCAGGAAATTTG	BE4	HEK293T	,base,C10,C15,C2,C20,C3,C4,C8,G-2,G-5,G-6,G-9,seq,protospacer_seq 0,A,0.00086172455,0.00038333805,0.004513302,0.00040460852,0.004884974,0.0061695115,0.0027571241,0.0038006934,0.0033075144,0.0007307429,0.0058353962,TTCAATGTCGGATGGATGAAACCCAGACACATAGCAATTCAGGAAATTTG,ACCCAGACACATAGCAATTC 1,C,0.8541935,0.9402375,0.72340596,0.93957466,0.5270216,0.17792207,0.558109,0.00023367441,0.00018421777,5.6381414…
15	GGCACACTGTGGGGGAAGGG	ATCCAGCTCCACACAGCTCTGGCACACTGTGGGGGAAGGGAGGAGAGAGG	BE4	HEK293T	,base,C-1,C-3,C-6,C-8,C3,C5,C7,G-4,G1,G2,seq,protospacer_seq 0,A,0.0011220879,0.00040652667,1.4393936e-05,1.0346751e-05,0.0009418343,0.044877175,0.024363717,2.2599297e-05,6.677253e-05,2.7629227e-05,ATCCAGCTCCACACAGCTCTGGCACACTGTGGGGGAAGGGAGGAGAGAGG,GGCACACTGTGGGGGAAGGG 1,C,0.9435379,0.9870907,0.988486,0.9884964,0.9641359,0.06903678,0.0568194,5.5928112e-06,5.4975817e-06,6.002466e-06,ATCCAGCTCCACAC…
23	AGCCTTACCTTGCGAGAGAA	TTCCCCCACCCACCTGGAGTAGCCTTACCTTGCGAGAGAAGGGTAGCCAG	BE4	HEK293T	,base,C-6,C-7,C-9,C13,C3,C4,C8,C9,G-1,G-3,G-4,G2,seq,protospacer_seq 0,A,0.00017297738,0.00048431047,0.00019851445,0.0010333358,0.0005489443,0.0066408766,0.025442645,0.008957429,0.0011722874,0.005106421,0.0013276075,0.0006674303,TTCCCCCACCCACCTGGAGTAGCCTTACCTTGCGAGAGAAGGGTAGCCAG,AGCCTTACCTTGCGAGAGAA 1,C,0.9595623,0.95823205,0.9592935,0.95624286,0.93536425,0.5562158,0.22730863,0.35127515,8.3786355…
28	TCTATCAGGTGAGCGTTGAG	TCTGTTGAGGAATGACCAGGTCTATCAGGTGAGCGTTGAGGGGAAGGAGG	BE4	HEK293T	,base,C-3,C-4,C14,C2,C6,G-1,G-6,G0,seq,protospacer_seq 0,A,0.00036738996,0.0005284337,0.00039580994,0.0065276693,0.009975996,9.627807e-05,0.0002722757,8.420442e-05,TCTGTTGAGGAATGACCAGGTCTATCAGGTGAGCGTTGAGGGGAAGGAGG,TCTATCAGGTGAGCGTTGAG 1,C,0.9822928,0.9657039,0.9845048,0.32384756,0.028822977,1.2488863e-05,1.18318885e-05,1.3004928e-05,TCTGTTGAGGAATGACCAGGTCTATCAGGTGAGCGTTGAGGGGAAGGAGG,TCTATCAGGTGA…
30	GATGCTCAGTACAGCCACCT	AGCCCCTCCGAGATCGAGATGATGCTCAGTACAGCCACCTTGGAGGAAAC	BE4	HEK293T	,base,C-5,C12,C15,C16,C18,C19,C5,C7,G-2,G-4,G-8,G1,G4,seq,protospacer_seq 0,A,3.7472433e-05,0.0005400127,0.00027628135,0.00015787312,3.5994468e-05,6.594126e-05,0.01077958,0.009467986,0.00032873396,0.00034430594,0.00042177844,0.00017882862,4.5223103e-05,AGCCCCTCCGAGATCGAGATGATGCTCAGTACAGCCACCTTGGAGGAAAC,GATGCTCAGTACAGCCACCT 1,C,0.90490097,0.8638165,0.90470797,0.90350986,0.9053684,0.90535027,0.1445…
33	GAGCCCAGTTTCCTCCAAGG	GTCTCAGGTTCACTTGTTCCGAGCCCAGTTTCCTCCAAGGTGGCTGTACT	BE4	HEK293T	,base,C-1,C-7,C-9,C0,C12,C13,C15,C16,C4,C5,C6,G-4,G1,G3,seq,protospacer_seq 0,A,0.0006668163,0.00015152518,0.00031866302,0.00041170558,0.002313719,0.00042203072,0.00070871774,0.0003030681,0.0012072048,0.0061242958,0.009695316,0.00014981856,0.0007567002,0.000102552876,GTCTCAGGTTCACTTGTTCCGAGCCCAGTTTCCTCCAAGGTGGCTGTACT,GAGCCCAGTTTCCTCCAAGG 1,C,0.5976201,0.59918916,0.59793574,0.59774417,0.42834747,0…
47	TCCTGAAATGAGAAAAGCCG	TACACCTTAACCAAGTGGTTTCCTGAAATGAGAAAAGCCGTGGTTCTATT	BE4	HEK293T	,base,C-8,C-9,C18,C19,C2,C3,G-2,G-3,G-5,G5,seq,protospacer_seq 0,A,0.00022307981,0.00028524236,0.00034190976,0.0002467642,0.018825063,0.010768927,0.0006351411,0.00089039176,0.00064930547,0.001231097,TACACCTTAACCAAGTGGTTTCCTGAAATGAGAAAAGCCGTGGTTCTATT,TCCTGAAATGAGAAAAGCCG 1,C,0.9783753,0.97792655,0.97836125,0.9784872,0.072608486,0.15934496,0.0001165527,0.00010324805,9.696112e-05,0.0001347545,TACACC…
49	ACATACTTCTGTAATACACT	CAAACAGACCAAAGGGGATTACATACTTCTGTAATACACTTGGAGTGGTT	BE4	HEK293T	,base,C17,C19,C2,C6,C9,G-3,G-4,G-5,G-6,seq,protospacer_seq 0,A,0.00012478535,5.9298625e-05,0.0010524361,0.020776574,0.012833671,0.0005991854,0.00010727092,0.00020868797,0.000105348816,CAAACAGACCAAAGGGGATTACATACTTCTGTAATACACTTGGAGTGGTT,ACATACTTCTGTAATACACT 1,C,0.9748132,0.97494274,0.94918734,0.04165385,0.2612037,5.4392647e-05,1.3648845e-05,2.6130303e-05,1.1412589e-05,CAAACAGACCAAAGGGGATTACATACTTCT…
52	ATCCCCTTACCTGGTAGAGC	CAATGTCTCTTTTATTCTTCATCCCCTTACCTGGTAGAGCTGGTCATTGG	BE4	HEK293T	,base,C-3,C0,C10,C11,C20,C3,C4,C5,C6,seq,protospacer_seq 0,A,0.00066325924,0.00039958608,0.0011250286,0.0013935477,0.0005757904,0.0035545826,0.0028828927,0.0064760796,0.005085458,CAATGTCTCTTTTATTCTTCATCCCCTTACCTGGTAGAGCTGGTCATTGG,ATCCCCTTACCTGGTAGAGC 1,C,0.779591,0.7811445,0.7506839,0.7456797,0.78245896,0.26010588,0.23872392,0.048062377,0.094201885,CAATGTCTCTTTTATTCTTCATCCCCTTACCTGGTAGAGCTGGTCATT…
58	CTTCAAGGTAAGGGCCTACT	TCATCCTGGCTATCATTCTTCTTCAAGGTAAGGGCCTACTAGGGGTCTGG	BE4	HEK293T	,base,C-2,C-6,C1,C15,C16,C19,C4,seq,protospacer_seq 0,A,0.0017922443,7.868703e-05,0.0017470894,0.0001916594,0.00022122911,1.6279773e-05,0.010639679,TCATCCTGGCTATCATTCTTCTTCAAGGTAAGGGCCTACTAGGGGTCTGG,CTTCAAGGTAAGGGCCTACT 1,C,0.799221,0.85849375,0.6855063,0.86134565,0.86087203,0.8621935,0.011862352,TCATCCTGGCTATCATTCTTCTTCAAGGTAAGGGCCTACTAGGGGTCTGG,CTTCAAGGTAAGGGCCTACT 2,G,0.0006866199,7.7921446e-0…
60	TGGCCCAGTCAATCAAAGGT	TTCTGTCTTTACAGGTACTTTGGCCCAGTCAATCAAAGGTAGGAGAAATG	BE4	HEK293T	,base,C-2,C-8,C10,C14,C4,C5,C6,G-5,G-6,G2,G3,seq,protospacer_seq 0,A,0.0016017737,0.00014488849,0.0038289502,0.000568847,0.0023648175,0.024626924,0.015303714,0.00026513878,0.0006275646,0.00033059737,0.00019963362,TTCTGTCTTTACAGGTACTTTGGCCCAGTCAATCAAAGGTAGGAGAAATG,TGGCCCAGTCAATCAAAGGT 1,C,0.9415513,0.95329607,0.69792986,0.95143324,0.8011421,0.16959439,0.13500331,6.2017134e-05,4.566015e-05,5.486878…
65	ATGACCAGCTCTACCAGGTA	CAAGCAGACTCTGTTGCCCAATGACCAGCTCTACCAGGTAAGGGGATGAA	BE4	HEK293T	,base,C-1,C-2,C-3,C-9,C11,C14,C15,C5,C6,C9,G-4,G-7,G3,seq,protospacer_seq 0,A,0.00083966466,0.00010143372,4.5164445e-05,0.00027204392,0.0038624185,0.00012722517,0.00030373796,0.011135664,0.008929552,0.00016774563,9.033488e-05,0.00014868216,0.00012018392,CAAGCAGACTCTGTTGCCCAATGACCAGCTCTACCAGGTAAGGGGATGAA,ATGACCAGCTCTACCAGGTA 1,C,0.9197366,0.9216147,0.9218074,0.91972226,0.58105165,0.9215001,0.92129…
69	ACCTTCAAGGAAACCAGTTG	AGAAGATGACCAGTACAGCCACCTTCAAGGAAACCAGTTGAGGAGGAATT	BE4	HEK293T	,base,C-1,C-4,C-9,C0,C14,C15,C2,C3,C6,G-2,G-7,seq,protospacer_seq 0,A,0.0006672368,0.00010832383,5.9952203e-05,0.00026822067,0.00016122527,0.00026925042,0.0012701752,0.0025131945,0.006026986,0.00016631995,0.00023379411,AGAAGATGACCAGTACAGCCACCTTCAAGGAAACCAGTTGAGGAGGAATT,ACCTTCAAGGAAACCAGTTG 1,C,0.9780724,0.9799296,0.98002446,0.97685707,0.9796989,0.97981375,0.9699811,0.8726365,0.0056088506,2.349309…
74	TACCACCTGAAAATGAAAAA	AAACTCACGTGTCTGTGTAATACCACCTGAAAATGAAAAAAGGAAACAGC	BE4	HEK293T	,base,C-7,C3,C4,C6,C7,G-3,G-5,G-9,seq,protospacer_seq 0,A,0.00011629056,0.008950602,0.00064911385,0.020927241,0.0046303524,0.00017995432,0.00010784812,5.1054834e-05,AAACTCACGTGTCTGTGTAATACCACCTGAAAATGAAAAAAGGAAACAGC,TACCACCTGAAAATGAAAAA 1,C,0.8889117,0.42560673,0.38921335,0.015253903,0.08773994,1.3724707e-05,9.511397e-06,8.428278e-06,AAACTCACGTGTCTGTGTAATACCACCTGAAAATGAAAAAAGGAAACAGC,TACCACCTGAAA…
78	TTTGTCCTGCGGAGGAAGGA	AGGTGGTGGCCTCTCCTTGTTTTGTCCTGCGGAGGAAGGAGGGGAAACAT	BE4	HEK293T	,base,C-4,C-5,C-7,C-9,C10,C6,C7,G-1,G4,seq,protospacer_seq 0,A,0.0008363598,8.0121616e-05,5.256619e-05,1.7373464e-05,0.00020932207,0.008187054,0.014441136,5.8282156e-05,5.0617247e-05,AGGTGGTGGCCTCTCCTTGTTTTGTCCTGCGGAGGAAGGAGGGGAAACAT,TTTGTCCTGCGGAGGAAGGA 1,C,0.87564105,0.879964,0.8801358,0.8804136,0.8777969,0.025701987,0.032042142,7.9490865e-06,8.75182e-06,AGGTGGTGGCCTCTCCTTGTTTTGTCCTGCGGAGGAAGGA…
81	CACACTGTGGGGGGTGGGGT	CCATCTCCATGCAGTTCTCACACACTGTGGGGGGTGGGGTGGGGAGAGGG	BE4	HEK293T	,base,C-1,C-3,C-8,C1,C3,C5,G-6,G-9,seq,protospacer_seq 0,A,0.0019203653,0.0025221522,5.7787696e-05,0.00058755424,0.007557424,0.014244275,7.966758e-05,6.3504056e-05,CCATCTCCATGCAGTTCTCACACACTGTGGGGGGTGGGGTGGGGAGAGGG,CACACTGTGGGGGGTGGGGT 1,C,0.6356645,0.8631518,0.993232,0.9485392,0.6081445,0.019273289,8.835237e-06,1.7061806e-05,CCATCTCCATGCAGTTCTCACACACTGTGGGGGGTGGGGTGGGGAGAGGG,CACACTGTGGGGGGTGGGGT…
84	GTTACCTCATAGTCTGGGTT	CTGGCCCATTTCTATCCCACGTTACCTCATAGTCTGGGTTGGGAACAGGT	BE4	HEK293T	,base,C-2,C-3,C-4,C-8,C0,C14,C5,C6,C8,G1,seq,protospacer_seq 0,A,0.0005261018,4.163975e-05,0.00022639215,5.5720087e-05,0.00042636116,8.878183e-05,0.018253429,0.0074661076,0.004585874,0.00013215757,CTGGCCCATTTCTATCCCACGTTACCTCATAGTCTGGGTTGGGAACAGGT,GTTACCTCATAGTCTGGGTT 1,C,0.70464575,0.7059997,0.7051393,0.7056783,0.70067555,0.7048257,0.07615816,0.03997595,0.054081213,1.5935704e-05,CTGGCCCATTTCTATC…
87	GACTCACCATTTTCTGAAGC	GGAGGGCTTTATAAGAGAGAGACTCACCATTTTCTGAAGCAGGCACCTGA	BE4	HEK293T	,base,C14,C20,C3,C5,C7,C8,G-1,G-3,G-5,G1,seq,protospacer_seq 0,A,0.0012204286,0.000116238,0.0024684682,0.010778793,0.0053548524,0.0013831966,0.00039849104,0.00043395325,0.0005601144,0.0001228764,GGAGGGCTTTATAAGAGAGAGACTCACCATTTTCTGAAGCAGGCACCTGA,GACTCACCATTTTCTGAAGC 1,C,0.85790765,0.9323594,0.8370742,0.028265567,0.30725732,0.33007643,2.7467207e-05,4.3963104e-05,4.9394883e-05,1.240099e-05,GGAGGGCT…
92	CGTTACCTCATAGTCTGGGT	CCTGGCCCATTTCTATCCCACGTTACCTCATAGTCTGGGTTGGGAACAGG	BE4	HEK293T	,base,C-1,C-2,C-3,C-7,C1,C15,C6,C7,C9,G2,seq,protospacer_seq 0,A,0.0005584662,0.00021563465,0.00045397744,0.00029381094,0.00064692774,0.00037058425,0.011620677,0.0064625647,0.0025257193,0.000235451,CCTGGCCCATTTCTATCCCACGTTACCTCATAGTCTGGGTTGGGAACAGG,CGTTACCTCATAGTCTGGGT 1,C,0.6764306,0.6787946,0.67670745,0.6751851,0.6501842,0.6766539,0.08634484,0.052546665,0.26876414,3.83984e-05,CCTGGCCCATTTCTATCC…
96	ACTCACCTGATAAGAGGCAG	CACCCTTTCCACTCCATCCTACTCACCTGATAAGAGGCAGAGGCCCAGAA	BE4	HEK293T	,base,C-1,C-2,C-5,C-6,C-8,C18,C2,C4,C6,C7,seq,protospacer_seq 0,A,0.0005916008,9.4094794e-05,3.2533182e-05,2.725291e-05,3.433113e-05,0.00012134574,0.00097472675,0.007853664,0.017336069,0.005574922,CACCCTTTCCACTCCATCCTACTCACCTGATAAGAGGCAGAGGCCCAGAA,ACTCACCTGATAAGAGGCAG 1,C,0.9067615,0.9124876,0.91278064,0.9126142,0.91278595,0.912626,0.8966845,0.11514065,0.031552818,0.11443561,CACCCTTTCCACTCCATCCTA…
100	ACACAGACACGTGAGTTTAT	TTTCATTTTCAGGTGGTATTACACAGACACGTGAGTTTATTGGTCTTTTA	BE4	HEK293T	,base,C10,C2,C4,C8,G-4,G-5,G-7,G-8,seq,protospacer_seq 0,A,0.00084216765,0.0021673543,0.009944584,0.0047283154,0.0002468216,0.0004266143,0.00022471284,0.00040603,TTTCATTTTCAGGTGGTATTACACAGACACGTGAGTTTATTGGTCTTTTA,ACACAGACACGTGAGTTTAT 1,C,0.93941593,0.9120767,0.10575519,0.49425024,3.7775375e-05,6.307016e-05,2.9111954e-05,2.9127394e-05,TTTCATTTTCAGGTGGTATTACACAGACACGTGAGTTTATTGGTCTTTTA,ACACAGACACGT…
103	GGCCAGCGGGACCTGTATTC	ACCCCCAGCCCATCCGGAAAGGCCAGCGGGACCTGTATTCTGGCCTGAAT	BE4	HEK293T	,base,C-5,C-6,C-9,C12,C13,C20,C3,C4,C7,G-3,G-4,G1,G2,seq,protospacer_seq 0,A,0.00014587356,0.00046345592,0.000112233,0.0007983771,0.0004865524,6.096052e-05,0.0012505553,0.012061228,0.012620534,0.0015505792,0.00088210637,0.0004068859,0.0003088591,ACCCCCAGCCCATCCGGAAAGGCCAGCGGGACCTGTATTCTGGCCTGAAT,GGCCAGCGGGACCTGTATTC 1,C,0.8987439,0.8923903,0.8986955,0.8681683,0.8958493,0.8985611,0.84887725,0.1478…
108	AGTTCCTGCAGAAGAGGGCG	CCGCCATCTTATCTTTCTGCAGTTCCTGCAGAAGAGGGCGTGGAACACTG	BE4	HEK293T	,base,C-3,C-7,C0,C19,C5,C6,C9,G-1,G2,seq,protospacer_seq 0,A,0.005168387,6.0508853e-05,0.00044470894,5.3102704e-05,0.016130252,0.009023252,0.00018034026,4.9258273e-05,3.6141068e-05,CCGCCATCTTATCTTTCTGCAGTTCCTGCAGAAGAGGGCGTGGAACACTG,AGTTCCTGCAGAAGAGGGCG 1,C,0.6787114,0.9109297,0.90931296,0.91134536,0.058111995,0.018759113,0.9038284,5.4805114e-06,6.8767567e-06,CCGCCATCTTATCTTTCTGCAGTTCCTGCAGAAGAGGG…
111	TTGTCCTGCGGAGGAAGGAG	GGTGGTGGCCTCTCCTTGTTTTGTCCTGCGGAGGAAGGAGGGGAAACATT	BE4	HEK293T	,base,C-5,C-6,C-8,C5,C6,C9,G-2,G3,seq,protospacer_seq 0,A,7.288216e-05,0.00018160924,7.1891685e-05,0.013535538,0.013101563,0.00029096295,0.00010659359,0.000102987644,GGTGGTGGCCTCTCCTTGTTTTGTCCTGCGGAGGAAGGAGGGGAAACATT,TTGTCCTGCGGAGGAAGGAG 1,C,0.8679246,0.86547863,0.8676222,0.02102878,0.053320404,0.8628938,1.5642867e-05,1.31461975e-05,GGTGGTGGCCTCTCCTTGTTTTGTCCTGCGGAGGAAGGAGGGGAAACATT,TTGTCCTGCGGAG…
114	TGCTTTACCTTTGCAGTGAT	TATATTGAGGATCTTTTAAATGCTTTACCTTTGCAGTGATAGGTTTTGTC	BE4	HEK293T	,base,C-7,C14,C3,C8,C9,G2,seq,protospacer_seq 0,A,0.0035949391,0.00423765,0.001865228,0.03082325,0.008236172,0.0021421546,TATATTGAGGATCTTTTAAATGCTTTACCTTTGCAGTGATAGGTTTTGTC,TGCTTTACCTTTGCAGTGAT 1,C,0.861171,0.92474514,0.83032674,0.23724678,0.37948555,0.0002895666,TATATTGAGGATCTTTTAAATGCTTTACCTTTGCAGTGATAGGTTTTGTC,TGCTTTACCTTTGCAGTGAT 2,G,0.005482153,0.00046857318,0.0019445254,0.010555798,0.011548…
118	TAAATCTGCAGGGAGAGAAA	AGCTTCTCTGGAGCTGATGGTAAATCTGCAGGGAGAGAAATGGGAACAGT	BE4	HEK293T	,base,C-6,C6,C9,G-1,G-4,G-7,G-9,G0,seq,protospacer_seq 0,A,3.0798652e-05,0.014101972,0.00041890773,0.00015145539,0.00044936463,7.860918e-05,0.0006283815,0.00019289422,AGCTTCTCTGGAGCTGATGGTAAATCTGCAGGGAGAGAAATGGGAACAGT,TAAATCTGCAGGGAGAGAAA 1,C,0.96664363,0.0029870977,0.9521585,1.0372072e-05,5.096722e-05,9.255735e-06,6.796663e-05,1.5669326e-05,AGCTTCTCTGGAGCTGATGGTAAATCTGCAGGGAGAGAAATGGGAACAGT,TAAA…
120	AAATCTGCAGGGAGAGAAAT	GCTTCTCTGGAGCTGATGGTAAATCTGCAGGGAGAGAAATGGGAACAGTG	BE4	HEK293T	,base,C-7,C5,C8,G-1,G-2,G-5,G-8,seq,protospacer_seq 0,A,3.0122841e-05,0.012992993,0.001796858,0.00014197122,0.00012766453,0.00036871622,6.356616e-05,GCTTCTCTGGAGCTGATGGTAAATCTGCAGGGAGAGAAATGGGAACAGTG,AAATCTGCAGGGAGAGAAAT 1,C,0.9795885,0.007116075,0.6371188,1.3394404e-05,1.0874992e-05,3.8972077e-05,7.97927e-06,GCTTCTCTGGAGCTGATGGTAAATCTGCAGGGAGAGAAATGGGAACAGTG,AAATCTGCAGGGAGAGAAAT 2,G,7.652862e-06…
122	TAATCCACTCCTCAGGACAA	GTAACAACTGTTGGAATATGTAATCCACTCCTCAGGACAATGGCCACAAT	BE4	HEK293T	,base,C10,C11,C13,C18,C5,C6,C8,G-6,G-7,G0,seq,protospacer_seq 0,A,0.0026553099,0.00026887702,0.00020327132,8.170312e-05,0.009654973,0.005569305,0.0026030324,0.000629816,0.00013547893,0.00014038748,GTAACAACTGTTGGAATATGTAATCCACTCCTCAGGACAATGGCCACAAT,TAATCCACTCCTCAGGACAA 1,C,0.66237134,0.8442062,0.9081703,0.9091567,0.017147863,0.1249522,0.6200467,2.0848118e-05,8.8114575e-06,7.9441e-06,GTAACAACTGTTGG…
123	TAATCCACTCCTCAGGACAA	ATAACAACTGTTGGAATATGTAATCCACTCCTCAGGACAATGGCCACAAT	BE4	HEK293T	,base,C10,C11,C13,C18,C5,C6,C8,G-6,G-7,G0,seq,protospacer_seq 0,A,0.0026553099,0.00026887702,0.00020327132,8.170312e-05,0.009654973,0.005569305,0.0026030324,0.000629816,0.00013547893,0.00014038748,ATAACAACTGTTGGAATATGTAATCCACTCCTCAGGACAATGGCCACAAT,TAATCCACTCCTCAGGACAA 1,C,0.66237134,0.8442062,0.9081703,0.9091567,0.017147863,0.1249522,0.6200467,2.0848118e-05,8.8114575e-06,7.9441e-06,ATAACAACTGTTGG…
158	CCTTACCTTGAGAAGTTTAG	TTTTGCATTCCTTTGAAGCCCCTTACCTTGAGAAGTTTAGAGGTGATCCA	BE4	HEK293T	,base,C-1,C-9,C0,C1,C2,C6,C7,G-2,G-5,seq,protospacer_seq 0,A,7.333612e-05,7.581604e-05,0.0005662958,0.00056428404,0.0009880867,0.017102284,0.01031093,5.158891e-05,0.0006192872,TTTTGCATTCCTTTGAAGCCCCTTACCTTGAGAAGTTTAGAGGTGATCCA,CCTTACCTTGAGAAGTTTAG 1,C,0.9667279,0.966643,0.9620386,0.9627401,0.9564145,0.053974405,0.02832149,1.3607826e-05,9.307451e-05,TTTTGCATTCCTTTGAAGCCCCTTACCTTGAGAAGTTTAGAGGTGATC…
162	ATCCAGCGGTCTGGGCAGCT	AACAATGGTTACCATATTTCATCCAGCGGTCTGGGCAGCTAGGACAGCTG	BE4	HEK293T	,base,C-7,C-8,C0,C11,C16,C19,C3,C4,C7,seq,protospacer_seq 0,A,0.000116189236,6.6828085e-05,0.0025733775,0.0040689264,0.00019198432,0.00013420572,0.014079034,0.0059988825,0.0013367607,AACAATGGTTACCATATTTCATCCAGCGGTCTGGGCAGCTAGGACAGCTG,ATCCAGCGGTCTGGGCAGCT 1,C,0.9759059,0.976286,0.7086513,0.4455155,0.97610337,0.9761948,0.055684023,0.15856567,0.7695886,AACAATGGTTACCATATTTCATCCAGCGGTCTGGGCAGCTAGGACAG…
166	GCCTAGGAGAGAAGAGGACC	GCACAAGTGGAGTAGTTGGAGCCTAGGAGAGAAGAGGACCTGGTTCACAT	BE4	HEK293T	,base,C19,C2,C20,C3,G-1,G-2,G-5,G-8,G1,seq,protospacer_seq 0,A,0.0030891243,0.0039466107,0.004041635,0.029585876,0.023206213,0.008163346,0.0053176978,0.0054805693,0.0038455278,GCACAAGTGGAGTAGTTGGAGCCTAGGAGAGAAGAGGACCTGGTTCACAT,GCCTAGGAGAGAAGAGGACC 1,C,0.96709174,0.9473632,0.9608837,0.10371576,0.0025803265,0.0010647081,0.0005899203,0.0005529124,0.0006184394,GCACAAGTGGAGTAGTTGGAGCCTAGGAGAGAAGAGGACC…
168	GCTCCAAGTTTTCCTCAGTG	CAACCTCTCCCTTAGAGCCTGCTCCAAGTTTTCCTCAGTGAGGCCTTTTG	BE4	HEK293T	,base,C-1,C-2,C-9,C13,C14,C16,C2,C4,C5,G-3,G-5,G1,seq,protospacer_seq 0,A,0.0004401577,1.9740672e-05,2.6209967e-05,0.001471682,5.259397e-05,0.00011061392,0.0003843718,0.010699945,0.0046187406,5.3625157e-05,0.0007736905,5.2496853e-05,CAACCTCTCCCTTAGAGCCTGCTCCAAGTTTTCCTCAGTGAGGCCTTTTG,GCTCCAAGTTTTCCTCAGTG 1,C,0.8810972,0.88467526,0.88466114,0.6657377,0.88452494,0.8839236,0.88109034,0.058032706,0.03…
171	CCGGGGGGCTGCGGAGAGGA	ACAGCGGCCGCTACCGCATCCCGGGGGGCTGCGGAGAGGAAGGCGCGAGC	BE4	HEK293T	,base,C-3,C-5,C-6,C-9,C0,C1,C12,C2,C9,G-4,G3,G4,G5,seq,protospacer_seq 0,A,0.0018830952,0.0008800654,0.0014492946,0.001719104,0.012585086,0.0073516825,0.0017356703,0.014472801,0.0037007888,0.0044018906,0.0026305865,0.0018984184,0.0015154013,ACAGCGGCCGCTACCGCATCCCGGGGGGCTGCGGAGAGGAAGGCGCGAGC,CCGGGGGGCTGCGGAGAGGA 1,C,0.9687247,0.9673818,0.9656719,0.9688144,0.34552115,0.49875355,0.9588645,0.33904475…
175	ACGTTCAGAAGTCGGGTGAG	CGCCAGCACGATCCCACCGCACGTTCAGAAGTCGGGTGAGTGGTCCCCAG	BE4	HEK293T	,base,C-2,C-3,C-5,C-6,C-7,C0,C13,C2,C6,G-1,G3,seq,protospacer_seq 0,A,0.00059310324,0.00019173913,0.000117757896,0.00011386079,0.00013331811,0.0005408285,0.0007308972,0.0011226468,0.009376921,0.00023932218,0.00019581213,CGCCAGCACGATCCCACCGCACGTTCAGAAGTCGGGTGAGTGGTCCCCAG,ACGTTCAGAAGTCGGGTGAG 1,C,0.9462883,0.94802386,0.94792646,0.94817156,0.9468237,0.94671065,0.8810238,0.94243824,0.007998123,3.3948…
178	ACCTACAGGAGTACCTGACG	CGCCTTCCACGCCAAGGGCAACCTACAGGAGTACCTGACGCGGCATGTCA	BE4	HEK293T	,base,C-1,C-7,C-8,C14,C15,C19,C2,C3,C6,G-2,G-3,G-4,G-9,seq,protospacer_seq 0,A,0.00040682984,5.823704e-05,7.8833196e-05,0.00038758846,0.00037166322,0.0001638709,0.002495922,0.0029337602,0.016512176,0.0001130161,0.00022476986,0.00013059634,9.332783e-05,CGCCTTCCACGCCAAGGGCAACCTACAGGAGTACCTGACGCGGCATGTCA,ACCTACAGGAGTACCTGACG 1,C,0.9771349,0.9789063,0.9789946,0.9717743,0.9784208,0.97883004,0.8879745,…
184	TTCCCAGAGCACCAGAGCCA	GCATTACAGCGAGATGTCATTTCCCAGAGCACCAGAGCCATGGAGTAGAC	BE4	HEK293T	,base,C-2,C10,C12,C13,C18,C19,C3,C4,C5,G-4,G-7,G-9,seq,protospacer_seq 0,A,0.0003183359,9.4704366e-05,0.00025959598,8.252419e-05,8.1837876e-05,9.4466675e-05,0.0072199367,0.0073694326,0.0027821497,0.000114751296,0.0006443269,0.00055410096,GCATTACAGCGAGATGTCATTTCCCAGAGCACCAGAGCCATGGAGTAGAC,TTCCCAGAGCACCAGAGCCA 1,C,0.7798794,0.78208345,0.7610313,0.7840776,0.784225,0.7841919,0.07050424,0.07395224,0.0…
197	CAGGCCTTACCTGAGGCGAG	CCTGCTGCTCTGCTGGGTTTCAGGCCTTACCTGAGGCGAGGGGAGCCTGC	BE4	HEK293T	,base,C-7,C1,C10,C11,C17,C5,C6,G-3,G-4,G-5,G-8,G3,G4,seq,protospacer_seq 0,A,0.00026134652,0.0021003033,0.0022366578,0.001209582,0.00049666065,0.0056352126,0.013803028,0.0002791036,0.0004175314,0.00048242163,0.0003596254,0.00018984392,0.00016276864,CCTGCTGCTCTGCTGGGTTTCAGGCCTTACCTGAGGCGAGGGGAGCCTGC,CAGGCCTTACCTGAGGCGAG 1,C,0.97994304,0.46766984,0.9080401,0.94350874,0.97951466,0.5029342,0.12988359…
203	CAGGAATACCTGAGCTTTCT	TATCCACCAACTTGCTCCAGCAGGAATACCTGAGCTTTCTAGGACCTCCA	BE4	HEK293T	,base,C-2,C-3,C-5,C-9,C1,C10,C15,C19,C9,G-6,G0,G3,G4,seq,protospacer_seq 0,A,0.0052833287,0.004641271,0.0010076921,0.00094015955,0.0020512647,0.0070085377,0.0013065371,0.0023948143,0.013314869,0.0029136732,0.0028236571,0.002831958,0.0066947313,TATCCACCAACTTGCTCCAGCAGGAATACCTGAGCTTTCTAGGACCTCCA,CAGGAATACCTGAGCTTTCT 1,C,0.8324554,0.669702,0.954246,0.9507908,0.9251971,0.4706797,0.95321506,0.91740924…
208	CTGGGCCCAGGGGCTGAGGC	CGCTGGTGTCTCCTCCTGATCTGGGCCCAGGGGCTGAGGCAGGCTCCCCT	BE4	HEK293T	,base,C-4,C-5,C-7,C-8,C1,C14,C20,C6,C7,C8,G-2,G3,G4,G5,seq,protospacer_seq 0,A,6.375048e-05,0.00011504002,3.9683924e-05,5.3987944e-05,0.004076583,0.00017688346,0.00012547115,0.0041750777,0.013929387,0.005750723,0.0002034447,4.956301e-05,5.4287913e-05,2.968056e-05,CGCTGGTGTCTCCTCCTGATCTGGGCCCAGGGGCTGAGGCAGGCTCCCCT,CTGGGCCCAGGGGCTGAGGC 1,C,0.86786145,0.8675768,0.86785716,0.86767304,0.38113195,0.866…
214	AGGTTCCAGATTCCATTGCT	TAGTGGCTGAGCACGGTGCCAGGTTCCAGATTCCATTGCTTGGAGCCATG	BE4	HEK293T	,base,C-1,C-6,C-8,C0,C13,C14,C19,C6,C7,G-2,G-4,G-5,G-9,G2,G3,seq,protospacer_seq 0,A,0.0004742609,5.16273e-05,2.7499473e-05,0.00046042702,0.0012279591,0.00020052394,0.00010415732,0.009392585,0.004750201,6.1046565e-05,8.41943e-05,6.573689e-05,5.303858e-05,0.00013456431,6.345689e-05,TAGTGGCTGAGCACGGTGCCAGGTTCCAGATTCCATTGCTTGGAGCCATG,AGGTTCCAGATTCCATTGCT 1,C,0.94895536,0.95032257,0.9504162,0.9414971…
231	CTGCGCATCCAGTGTGAGGG	CCCAGTCTGGGACCAAGAACCTGCGCATCCAGTGTGAGGGGGGCAGCTTC	BE4	HEK293T	,base,C-6,C-7,C0,C1,C10,C4,C6,C9,G-3,G-9,G3,G5,seq,protospacer_seq 0,A,7.802213e-05,0.00021443886,0.00046844585,0.00069048867,0.0044155866,0.0026828842,0.0025912267,0.018801464,0.0022503743,0.003361967,0.00023301193,0.0002585381,CCCAGTCTGGGACCAAGAACCTGCGCATCCAGTGTGAGGGGGGCAGCTTC,CTGCGCATCCAGTGTGAGGG 1,C,0.9220443,0.92153126,0.920128,0.9130612,0.683213,0.7787789,0.624035,0.065719545,0.0005018923,0…
236	CGTCTGCCCAGCCACTCCCT	CTCCGAGGTGCCCGAGCAGCCGTCTGCCCAGCCACTCCCTGGGAGTCCCC	BE4	HEK293T	,base,C-3,C-7,C-8,C-9,C0,C1,C12,C13,C15,C17,C18,C19,C4,C7,C8,C9,G-1,G-4,G-6,G2,seq,protospacer_seq 0,A,3.32863e-05,1.9839455e-05,1.4138139e-05,2.2723867e-05,2.6070911e-05,0.0005113407,3.240347e-05,5.856045e-05,4.485556e-05,0.00013481709,3.9895778e-05,3.7345962e-05,0.0064346106,0.004441047,0.0077720056,0.0029326756,3.459267e-05,3.3444314e-05,0.00027890908,5.4555305e-05,CTCCGAGGTGCCCGAGCAGCCGTCTGCC…
255	CCTTCTCAGTGTACAGAGTC	AGCTACACTGGGCATTAAATCCTTCTCAGTGTACAGAGTCTGGACAAGGA	BE4	HEK293T	,base,C-7,C1,C14,C2,C20,C5,C7,G-8,G-9,seq,protospacer_seq 0,A,3.476594e-05,0.002629246,0.00015138955,0.0012408195,3.438677e-05,0.009534566,0.010869016,3.5345834e-05,7.2315124e-05,AGCTACACTGGGCATTAAATCCTTCTCAGTGTACAGAGTCTGGACAAGGA,CCTTCTCAGTGTACAGAGTC 1,C,0.990572,0.780433,0.9882737,0.872958,0.99040806,0.04701027,0.057168223,4.1557887e-06,1.297584e-05,AGCTACACTGGGCATTAAATCCTTCTCAGTGTACAGAGTCTGGACA…
259	AGTGGCTTCTGTAGAAATAA	ACTACTGTCTGGGGGAGACCAGTGGCTTCTGTAGAAATAAAGGCAAAACA	BE4	HEK293T	,base,C-1,C0,C6,C9,G-3,G-5,G-6,G-7,G-8,G-9,G2,G4,G5,seq,protospacer_seq 0,A,0.0007757859,0.0003934632,0.010092325,0.020207549,9.33353e-05,0.0006060513,4.8134923e-05,0.00010462223,4.6214416e-05,7.662287e-05,2.6812591e-05,3.082469e-05,2.662048e-05,ACTACTGTCTGGGGGAGACCAGTGGCTTCTGTAGAAATAAAGGCAAAACA,AGTGGCTTCTGTAGAAATAA 1,C,0.9246846,0.93623,0.15376464,0.06868665,9.77332e-06,4.7117017e-05,4.040409e-0…
261	GGACGAGGTCTAGAAGGCAG	TCCGCTCCACAGCCAGCAAAGGACGAGGTCTAGAAGGCAGTGGATGAGCA	BE4	HEK293T	,base,C-3,C-6,C-7,C10,C18,C4,G-4,G-8,G1,G2,G5,seq,protospacer_seq 0,A,0.0005440171,1.1421844e-05,2.1076818e-05,0.008885544,1.5632473e-05,0.02522319,3.5686506e-05,2.874506e-05,3.8461327e-05,0.000103416074,4.4795113e-05,TCCGCTCCACAGCCAGCAAAGGACGAGGTCTAGAAGGCAGTGGATGAGCA,GGACGAGGTCTAGAAGGCAG 1,C,0.9761597,0.9776286,0.9776825,0.21727945,0.97767997,0.072806664,1.03273405e-05,3.5196938e-06,4.9242562e-0…
263	AACCTGAAAAGAAAAGAAAA	ATCCAAATGCGGCATCTTCAAACCTGAAAAGAAAAGAAAAAGGTTAGCAA	BE4	HEK293T	,base,C-1,C-4,C-7,C3,C4,G-8,G-9,seq,protospacer_seq 0,A,0.00083194807,0.0020644832,0.00028936617,0.008349904,0.00518434,0.0003841221,0.0005191208,ATCCAAATGCGGCATCTTCAAACCTGAAAAGAAAAGAAAAAGGTTAGCAA,AACCTGAAAAGAAAAGAAAA 1,C,0.78116107,0.87218195,0.9926511,0.5137119,0.05999106,6.5573586e-05,7.4606454e-05,ATCCAAATGCGGCATCTTCAAACCTGAAAAGAAAAGAAAAAGGTTAGCAA,AACCTGAAAAGAAAAGAAAA 2,G,0.0017198975,0.00104…
265	GACCAGTACAGCCACCTTCA	CCCTCAAGGATCGAGAAGATGACCAGTACAGCCACCTTCAAGGAAACCAG	BE4	HEK293T	,base,C-8,C12,C13,C15,C16,C19,C3,C4,C9,G-2,G-5,G-7,G1,seq,protospacer_seq 0,A,0.00049485295,0.00067028246,0.00082780747,0.00054980384,0.0005770429,0.00017651223,0.009710114,0.008644908,0.002769548,0.002005401,0.0056358036,0.0042315293,0.0019893302,CCCTCAAGGATCGAGAAGATGACCAGTACAGCCACCTTCAAGGAAACCAG,GACCAGTACAGCCACCTTCA 1,C,0.89488024,0.9011371,0.89405864,0.9025387,0.9036224,0.90426356,0.6032491,0.…
273	TGCCATAGTATTTCAGATCC	CTATGTTTTTATCATTGTGTTGCCATAGTATTTCAGATCCAGGATACTGA	BE4	HEK293T	,base,C-7,C14,C19,C20,C3,C4,G-1,G-3,G2,seq,protospacer_seq 0,A,0.0013707965,0.0039035291,0.0045252466,0.00087486376,0.002733562,0.008230877,0.0027848808,0.0035936967,0.0019908778,CTATGTTTTTATCATTGTGTTGCCATAGTATTTCAGATCCAGGATACTGA,TGCCATAGTATTTCAGATCC 1,C,0.8102738,0.8088682,0.87856084,0.88777363,0.8141717,0.16419093,0.00021022446,0.00044092452,0.00026420312,CTATGTTTTTATCATTGTGTTGCCATAGTATTTCAGATC…
276	GTGACACGAGGAGCGGGTGC	GAAAGGCCAAGGCCAAGCCTGTGACACGAGGAGCGGGTGCTGGCGGCAGG	BE4	HEK293T	,base,C-1,C-2,C-6,C-7,C14,C20,C5,C7,G-3,G-8,G-9,G1,G3,seq,protospacer_seq 0,A,0.00054435054,0.00041441346,7.2079133e-06,1.5146875e-05,0.00021706686,6.958286e-05,0.025089003,0.0077511854,2.1642152e-05,1.964302e-05,2.4023217e-05,5.2877316e-05,4.3626766e-05,GAAAGGCCAAGGCCAAGCCTGTGACACGAGGAGCGGGTGCTGGCGGCAGG,GTGACACGAGGAGCGGGTGC 1,C,0.9810136,0.9816661,0.9835349,0.98353535,0.9825295,0.9833888,0.04555…
279	TTCGTATCTGTAAAACCAAG	ACAGGTTTTGAAAGTTTAGGTTCGTATCTGTAAAACCAAGAGGCCACAGC	BE4	HEK293T	,base,C16,C17,C3,C8,G-1,G-6,G0,G4,seq,protospacer_seq 0,A,9.900287e-05,1.2488399e-05,0.014836773,0.014514617,3.3866923e-05,2.7644513e-05,1.9815969e-05,3.8390455e-05,ACAGGTTTTGAAAGTTTAGGTTCGTATCTGTAAAACCAAGAGGCCACAGC,TTCGTATCTGTAAAACCAAG 1,C,0.9875528,0.9892318,0.24117222,0.025931712,2.4875862e-06,2.2408153e-06,4.7774342e-06,4.296078e-06,ACAGGTTTTGAAAGTTTAGGTTCGTATCTGTAAAACCAAGAGGCCACAGC,TTCGTATCT…
281	CCAGCCAAGTACGTAAGTAG	ACGTACGTACGTACGTACGTCCAGCCAAGTACGTAAGTAGACGTACGTAC	BE4	HEK293T	,base,C-2,C-6,C1,C12,C2,C5,C6,G-1,G-5,G-9,G4,seq,protospacer_seq 0,A,0.00021033797,0.00011434993,0.003454475,0.0003579794,0.0014278552,0.005821265,0.0071765413,0.0002574636,0.00024778387,0.00020535344,0.00019016556,ACGTACGTACGTACGTACGTCCAGCCAAGTACGTAAGTAGACGTACGTAC,CCAGCCAAGTACGTAAGTAG 1,C,0.9656366,0.96557945,0.7532733,0.95336735,0.8769851,0.24224557,0.031682245,2.6459935e-05,3.4557423e-05,3.395…
286	CAGGCACAGTTGCCGATTAC	TTTTCACCGCGGCCATCCTGCAGGCACAGTTGCCGATTACAGGTAGGGCC	BE4	HEK293T	,base,C-2,C-3,C-6,C-7,C1,C13,C14,C20,C5,C7,G-8,G-9,G0,G3,G4,seq,protospacer_seq 0,A,0.001229432,0.00035924526,4.6184767e-05,0.00010128476,0.0005789512,0.00033368403,0.00020970665,0.00010879468,0.004545429,0.01112794,0.00017208837,0.00017469822,0.00025903317,0.00014741371,0.00017480055,TTTTCACCGCGGCCATCCTGCAGGCACAGTTGCCGATTACAGGTAGGGCC,CAGGCACAGTTGCCGATTAC 1,C,0.8971755,0.9006034,0.903609,0.903709…
291	CTTACCTGGGCTGGGGAAGA	GCGAAGGCACCAAAGCTGCCCTTACCTGGGCTGGGGAAGAAGGTGTCTTC	BE4	HEK293T	,base,C-1,C-4,C-9,C0,C1,C11,C5,C6,G-2,G-5,seq,protospacer_seq 0,A,0.00013357558,9.579138e-05,4.4578534e-05,0.0004847424,0.0004728899,0.00083232496,0.028482068,0.011136763,6.815356e-05,7.62655e-05,GCGAAGGCACCAAAGCTGCCCTTACCTGGGCTGGGGAAGAAGGTGTCTTC,CTTACCTGGGCTGGGGAAGA 1,C,0.98654014,0.98657924,0.9865212,0.9831648,0.98461175,0.9803391,0.05691262,0.06011041,1.438562e-05,1.6722277e-05,GCGAAGGCACCAAAG…
295	GTGCCAGAGCTGTGTGGAGC	CTCCTCCCTTCCCCCACAGTGTGCCAGAGCTGTGTGGAGCTGGATCCAGC	BE4	HEK293T	,base,C-3,C-5,C-6,C-7,C-8,C-9,C10,C20,C4,C5,G-1,G1,G3,seq,protospacer_seq 0,A,0.0006719807,5.175646e-05,8.433517e-05,7.972314e-05,0.00013593787,0.00029408734,0.00028322072,9.945948e-05,0.0066835596,0.0115529895,0.00023472148,0.00021443068,0.00011570304,CTCCTCCCTTCCCCCACAGTGTGCCAGAGCTGTGTGGAGCTGGATCCAGC,GTGCCAGAGCTGTGTGGAGC 1,C,0.90004265,0.90254104,0.90246737,0.90229875,0.9021839,0.90122956,0.897…
298	GCTGACTTACGTTATAGAGC	TCCGGAGGGTCTACGGCGAGGCTGACTTACGTTATAGAGCTGGTTCTGGC	BE4	HEK293T	,base,C-3,C-6,C-9,C10,C2,C20,C6,G-2,G-4,G-5,G0,G1,G4,seq,protospacer_seq 0,A,0.00054598076,5.138891e-05,0.00013506097,0.000946062,0.0007230512,0.00010790831,0.013142265,0.0003008648,6.9206624e-05,0.0001078002,0.00012866767,5.352445e-05,0.0001782424,TCCGGAGGGTCTACGGCGAGGCTGACTTACGTTATAGAGCTGGTTCTGGC,GCTGACTTACGTTATAGAGC 1,C,0.9068681,0.90885264,0.90687996,0.8711161,0.90219414,0.9087215,0.007066525…
301	TTTCAAAACCTGTCAGTGAT	TTACAGATACGAACCTAAACTTTCAAAACCTGTCAGTGATTGGGTTCCGA	BE4	HEK293T	,base,C-5,C-6,C0,C10,C14,C4,C9,G-9,seq,protospacer_seq 0,A,8.576503e-05,0.00019530336,0.001063234,0.00101428,0.0020510291,0.0055389316,0.0010673564,0.0021831417,TTACAGATACGAACCTAAACTTTCAAAACCTGTCAGTGATTGGGTTCCGA,TTTCAAAACCTGTCAGTGAT 1,C,0.97288406,0.9724106,0.960959,0.93189734,0.8946773,0.03141273,0.90241194,0.00023072088,TTACAGATACGAACCTAAACTTTCAAAACCTGTCAGTGATTGGGTTCCGA,TTTCAAAACCTGTCAGTGAT 2,G…
