# Supplementary material for: CRISPR-Cas9 cytidine and adenosine base editing of splice-sites mediates highly-efficient disruption of proteins in primary and immortalized cells
Source: Nat Commun. 2021 Apr 23;12:2437. doi: 10.1038/s41467-021-22009-2 (PMC8065034; doi:10.1038/s41467-021-22009-2)
Supplement: Supplementary file 4 — Source Data [file 41467_2021_22009_MOESM4_ESM.zip › source_data/CISH_taqman.tsv]

Sample	Control	Enzyme	Guide	Probe	Junction	Cq1	Cq2	Cq3
STE7-1	STE7-4	ABEmax	CISH Ex.2 SD	CISH-1 (1877961 C8)	Ex.2 – Ex.3	27.061	27.04	27.4
STE7-2	STE7-4	ABEmax	CISH Ex.2 SA	CISH-1 (1877961 C8)	Ex.2 – Ex.3	25.587	26.011	26.703
STE7-3	STE7-4	ABEmax	CISH Ex.3 SA	CISH-1 (1877961 C8)	Ex.2 – Ex.3	25.528	25.484	26.105
STE7-4	STE7-4	ABEmax	AAVS1	CISH-1 (1877961 C8)	Ex.2 – Ex.3	25.939	25.689	26.037
STE7-5	STE7-8	ABE8e	CISH Ex.2 SD	CISH-1 (1877961 C8)	Ex.2 – Ex.3	30.871	30.592	30.841
STE7-6	STE7-8	ABE8e	CISH Ex.2 SA	CISH-1 (1877961 C8)	Ex.2 – Ex.3	25.334	25.102	25.419
STE7-7	STE7-8	ABE8e	CISH Ex.3 SA	CISH-1 (1877961 C8)	Ex.2 – Ex.3	29.293	28.985	29.252
STE7-8	STE7-8	ABE8e	AAVS1	CISH-1 (1877961 C8)	Ex.2 – Ex.3	27.043	26.083	26.133
STE7-9	STE7-12	coBE4	CISH Ex.2 SD	CISH-1 (1877961 C8)	Ex.2 – Ex.3	32.555	32.292	31.427
STE7-10	STE7-12	coBE4	CISH Ex.2 SA	CISH-1 (1877961 C8)	Ex.2 – Ex.3	25.301	24.919	24.559
STE7-11	STE7-12	coBE4	CISH Ex.3 pmSTOP	CISH-1 (1877961 C8)	Ex.2 – Ex.3	26.822	26.718	26.369
STE7-12	STE7-12	coBE4	AAVS1	CISH-1 (1877961 C8)	Ex.2 – Ex.3	27.147	26.879	26.725
STE7-13	STE7-16	ABEmax	CISH Ex.2 SD	CISH-1 (1877961 C8)	Ex.2 – Ex.3	28.979	28.587	28.612
STE7-14	STE7-16	ABEmax	CISH Ex.2 SA	CISH-1 (1877961 C8)	Ex.2 – Ex.3	27.006	26.788	26.851
STE7-15	STE7-16	ABEmax	CISH Ex.3 SA	CISH-1 (1877961 C8)	Ex.2 – Ex.3	27.001	26.564	26.608
STE7-16	STE7-16	ABEmax	AAVS1	CISH-1 (1877961 C8)	Ex.2 – Ex.3	27.345	26.972	26.9
STE7-17	STE7-20	ABE8e	CISH Ex.2 SD	CISH-1 (1877961 C8)	Ex.2 – Ex.3	32.947	32.204	31.421
STE7-18	STE7-20	ABE8e	CISH Ex.2 SA	CISH-1 (1877961 C8)	Ex.2 – Ex.3	26.875	26.085	26.707
STE7-19	STE7-20	ABE8e	CISH Ex.3 SA	CISH-1 (1877961 C8)	Ex.2 – Ex.3	30.535	30.069	29.931
STE7-20	STE7-20	ABE8e	AAVS1	CISH-1 (1877961 C8)	Ex.2 – Ex.3	26.497	26.969	27.271
STE7-21	STE7-24	coBE4	CISH Ex.2 SD	CISH-1 (1877961 C8)	Ex.2 – Ex.3	33.34	33.038	34.146
STE7-22	STE7-24	coBE4	CISH Ex.2 SA	CISH-1 (1877961 C8)	Ex.2 – Ex.3	25.887	25.209	25.382
STE7-23	STE7-24	coBE4	CISH Ex.3 pmSTOP	CISH-1 (1877961 C8)	Ex.2 – Ex.3	26.845	26.731	26.557
STE7-24	STE7-24	coBE4	AAVS1	CISH-1 (1877961 C8)	Ex.2 – Ex.3	27.32	27.193	28.036
STE7-1	STE7-4	ABEmax	CISH Ex.2 SD	CISH-2 (1877964 C7)	Ex.1b - Ex.2		38.396	39.253
STE7-2	STE7-4	ABEmax	CISH Ex.2 SA	CISH-2 (1877964 C7)	Ex.1b - Ex.2	37.403	37.651	38.014
STE7-3	STE7-4	ABEmax	CISH Ex.3 SA	CISH-2 (1877964 C7)	Ex.1b - Ex.2	36.825	37.776	38.08
STE7-4	STE7-4	ABEmax	AAVS1	CISH-2 (1877964 C7)	Ex.1b - Ex.2	36.935	36.775
STE7-5	STE7-8	ABE8e	CISH Ex.2 SD	CISH-2 (1877964 C7)	Ex.1b - Ex.2		38.469	37.737
STE7-6	STE7-8	ABE8e	CISH Ex.2 SA	CISH-2 (1877964 C7)	Ex.1b - Ex.2			39.489
STE7-7	STE7-8	ABE8e	CISH Ex.3 SA	CISH-2 (1877964 C7)	Ex.1b - Ex.2	39.116	36.744	37.178
STE7-8	STE7-8	ABE8e	AAVS1	CISH-2 (1877964 C7)	Ex.1b - Ex.2	36.884	37.108
STE7-9	STE7-12	coBE4	CISH Ex.2 SD	CISH-2 (1877964 C7)	Ex.1b - Ex.2
STE7-10	STE7-12	coBE4	CISH Ex.2 SA	CISH-2 (1877964 C7)	Ex.1b - Ex.2	38.025		38.715
STE7-11	STE7-12	coBE4	CISH Ex.3 pmSTOP	CISH-2 (1877964 C7)	Ex.1b - Ex.2	38.15	36.947	36.742
STE7-12	STE7-12	coBE4	AAVS1	CISH-2 (1877964 C7)	Ex.1b - Ex.2		39.033	35.89
STE7-13	STE7-16	ABEmax	CISH Ex.2 SD	CISH-2 (1877964 C7)	Ex.1b - Ex.2		39.029	38.907
STE7-14	STE7-16	ABEmax	CISH Ex.2 SA	CISH-2 (1877964 C7)	Ex.1b - Ex.2	37.769	39.163
STE7-15	STE7-16	ABEmax	CISH Ex.3 SA	CISH-2 (1877964 C7)	Ex.1b - Ex.2	38.844	37.63
STE7-16	STE7-16	ABEmax	AAVS1	CISH-2 (1877964 C7)	Ex.1b - Ex.2		36.444	37.231
STE7-17	STE7-20	ABE8e	CISH Ex.2 SD	CISH-2 (1877964 C7)	Ex.1b - Ex.2
STE7-18	STE7-20	ABE8e	CISH Ex.2 SA	CISH-2 (1877964 C7)	Ex.1b - Ex.2
STE7-19	STE7-20	ABE8e	CISH Ex.3 SA	CISH-2 (1877964 C7)	Ex.1b - Ex.2		38.899	37.696
STE7-20	STE7-20	ABE8e	AAVS1	CISH-2 (1877964 C7)	Ex.1b - Ex.2	37.532	37.685	37.724
STE7-21	STE7-24	coBE4	CISH Ex.2 SD	CISH-2 (1877964 C7)	Ex.1b - Ex.2
STE7-22	STE7-24	coBE4	CISH Ex.2 SA	CISH-2 (1877964 C7)	Ex.1b - Ex.2		38.642
STE7-23	STE7-24	coBE4	CISH Ex.3 pmSTOP	CISH-2 (1877964 C7)	Ex.1b - Ex.2		38.933	36.934
STE7-24	STE7-24	coBE4	AAVS1	CISH-2 (1877964 C7)	Ex.1b - Ex.2	38.039	39.845
STE7-1	STE7-4	ABEmax	CISH Ex.2 SD	CISH-3 (1877960 C7)	Ex.1a – Ex.2	25.781	25.859	25.781
STE7-2	STE7-4	ABEmax	CISH Ex.2 SA	CISH-3 (1877960 C7)	Ex.1a – Ex.2	26.204	26.197	26.452
STE7-3	STE7-4	ABEmax	CISH Ex.3 SA	CISH-3 (1877960 C7)	Ex.1a – Ex.2	25.714	25.262	25.29
STE7-4	STE7-4	ABEmax	AAVS1	CISH-3 (1877960 C7)	Ex.1a – Ex.2	25.349	25.46	25.334
STE7-5	STE7-8	ABE8e	CISH Ex.2 SD	CISH-3 (1877960 C7)	Ex.1a – Ex.2	28.356	28.601	28.572
STE7-6	STE7-8	ABE8e	CISH Ex.2 SA	CISH-3 (1877960 C7)	Ex.1a – Ex.2	30.307	30.142	29.909
STE7-7	STE7-8	ABE8e	CISH Ex.3 SA	CISH-3 (1877960 C7)	Ex.1a – Ex.2	25.09	24.71	24.67
STE7-8	STE7-8	ABE8e	AAVS1	CISH-3 (1877960 C7)	Ex.1a – Ex.2	26.473	25.526	25.244
STE7-9	STE7-12	coBE4	CISH Ex.2 SD	CISH-3 (1877960 C7)	Ex.1a – Ex.2	29.642	29.336	29.322
STE7-10	STE7-12	coBE4	CISH Ex.2 SA	CISH-3 (1877960 C7)	Ex.1a – Ex.2	28.561	28.026	27.907
STE7-11	STE7-12	coBE4	CISH Ex.3 pmSTOP	CISH-3 (1877960 C7)	Ex.1a – Ex.2	26.166	25.539	25.713
STE7-12	STE7-12	coBE4	AAVS1	CISH-3 (1877960 C7)	Ex.1a – Ex.2	26.842	26.26	26.156
STE7-13	STE7-16	ABEmax	CISH Ex.2 SD	CISH-3 (1877960 C7)	Ex.1a – Ex.2	28.033	27.746	27.98
STE7-14	STE7-16	ABEmax	CISH Ex.2 SA	CISH-3 (1877960 C7)	Ex.1a – Ex.2	26.88	27.045	27.079
STE7-15	STE7-16	ABEmax	CISH Ex.3 SA	CISH-3 (1877960 C7)	Ex.1a – Ex.2	26.487	26.447	26.425
STE7-16	STE7-16	ABEmax	AAVS1	CISH-3 (1877960 C7)	Ex.1a – Ex.2	27.177	27.065	26.972
STE7-17	STE7-20	ABE8e	CISH Ex.2 SD	CISH-3 (1877960 C7)	Ex.1a – Ex.2	31.27	31.818	30.923
STE7-18	STE7-20	ABE8e	CISH Ex.2 SA	CISH-3 (1877960 C7)	Ex.1a – Ex.2	32.393	31.939	32.043
STE7-19	STE7-20	ABE8e	CISH Ex.3 SA	CISH-3 (1877960 C7)	Ex.1a – Ex.2	26.19	26.75	26.92
STE7-20	STE7-20	ABE8e	AAVS1	CISH-3 (1877960 C7)	Ex.1a – Ex.2	28.143	27.845	27.686
STE7-21	STE7-24	coBE4	CISH Ex.2 SD	CISH-3 (1877960 C7)	Ex.1a – Ex.2	31.483	31.465	31.799
STE7-22	STE7-24	coBE4	CISH Ex.2 SA	CISH-3 (1877960 C7)	Ex.1a – Ex.2	29.998	29.632	29.234
STE7-23	STE7-24	coBE4	CISH Ex.3 pmSTOP	CISH-3 (1877960 C7)	Ex.1a – Ex.2	26.782	26.815	26.626
STE7-24	STE7-24	coBE4	AAVS1	CISH-3 (1877960 C7)	Ex.1a – Ex.2	27.58	27.484	27.084
STE7-1	STE7-4	ABEmax	CISH Ex.2 SD	CISH-4 (1877964 C8)	Ex.1a – Ex.1b	38.554	40.96
STE7-2	STE7-4	ABEmax	CISH Ex.2 SA	CISH-4 (1877964 C8)	Ex.1a – Ex.1b	32.583	33.551	34.287
STE7-3	STE7-4	ABEmax	CISH Ex.3 SA	CISH-4 (1877964 C8)	Ex.1a – Ex.1b	33.94	33.308	34.94
STE7-4	STE7-4	ABEmax	AAVS1	CISH-4 (1877964 C8)	Ex.1a – Ex.1b		34.347	34.24
STE7-5	STE7-8	ABE8e	CISH Ex.2 SD	CISH-4 (1877964 C8)	Ex.1a – Ex.1b			37.123
STE7-6	STE7-8	ABE8e	CISH Ex.2 SA	CISH-4 (1877964 C8)	Ex.1a – Ex.1b	33.782		33.721
STE7-7	STE7-8	ABE8e	CISH Ex.3 SA	CISH-4 (1877964 C8)	Ex.1a – Ex.1b	33.657	35.148	34.267
STE7-8	STE7-8	ABE8e	AAVS1	CISH-4 (1877964 C8)	Ex.1a – Ex.1b		34.31	34.275
STE7-9	STE7-12	coBE4	CISH Ex.2 SD	CISH-4 (1877964 C8)	Ex.1a – Ex.1b			36.263
STE7-10	STE7-12	coBE4	CISH Ex.2 SA	CISH-4 (1877964 C8)	Ex.1a – Ex.1b	32.566	33.461	34.177
STE7-11	STE7-12	coBE4	CISH Ex.3 pmSTOP	CISH-4 (1877964 C8)	Ex.1a – Ex.1b	35.258	35.496
STE7-12	STE7-12	coBE4	AAVS1	CISH-4 (1877964 C8)	Ex.1a – Ex.1b	37.739	36.881	34.727
STE7-13	STE7-16	ABEmax	CISH Ex.2 SD	CISH-4 (1877964 C8)	Ex.1a – Ex.1b	36.085	34.414
STE7-14	STE7-16	ABEmax	CISH Ex.2 SA	CISH-4 (1877964 C8)	Ex.1a – Ex.1b	35.359	34.479
STE7-15	STE7-16	ABEmax	CISH Ex.3 SA	CISH-4 (1877964 C8)	Ex.1a – Ex.1b	33.575	34.149	35.282
STE7-16	STE7-16	ABEmax	AAVS1	CISH-4 (1877964 C8)	Ex.1a – Ex.1b	36.107		34.126
STE7-17	STE7-20	ABE8e	CISH Ex.2 SD	CISH-4 (1877964 C8)	Ex.1a – Ex.1b
STE7-18	STE7-20	ABE8e	CISH Ex.2 SA	CISH-4 (1877964 C8)	Ex.1a – Ex.1b		35.705
STE7-19	STE7-20	ABE8e	CISH Ex.3 SA	CISH-4 (1877964 C8)	Ex.1a – Ex.1b	34.769
STE7-20	STE7-20	ABE8e	AAVS1	CISH-4 (1877964 C8)	Ex.1a – Ex.1b		35.497	35.897
STE7-21	STE7-24	coBE4	CISH Ex.2 SD	CISH-4 (1877964 C8)	Ex.1a – Ex.1b		35.806
STE7-22	STE7-24	coBE4	CISH Ex.2 SA	CISH-4 (1877964 C8)	Ex.1a – Ex.1b	32.322	33.44	35.908
STE7-23	STE7-24	coBE4	CISH Ex.3 pmSTOP	CISH-4 (1877964 C8)	Ex.1a – Ex.1b	34.046	34.505	35.402
STE7-24	STE7-24	coBE4	AAVS1	CISH-4 (1877964 C8)	Ex.1a – Ex.1b		36.14	35.22
STE7-1	STE7-4	ABEmax	CISH Ex.2 SD	B-ACTIN	β-Actin	22.0039	21.735	22.042
STE7-2	STE7-4	ABEmax	CISH Ex.2 SA	B-ACTIN	β-Actin	21.8396	20.949	20.577
STE7-3	STE7-4	ABEmax	CISH Ex.3 SA	B-ACTIN	β-Actin	20.4669	19.942	20.129
STE7-4	STE7-4	ABEmax	AAVS1	B-ACTIN	β-Actin	20.9418	19.683	20.207
STE7-5	STE7-8	ABE8e	CISH Ex.2 SD	B-ACTIN	β-Actin	21.4221	20.417	20.545
STE7-6	STE7-8	ABE8e	CISH Ex.2 SA	B-ACTIN	β-Actin	20.6646	20.066	20.245
STE7-7	STE7-8	ABE8e	CISH Ex.3 SA	B-ACTIN	β-Actin	21.4916	21.04	20.942
STE7-8	STE7-8	ABE8e	AAVS1	B-ACTIN	β-Actin	22.2236	21.428	21.97
STE7-9	STE7-12	coBE4	CISH Ex.2 SD	B-ACTIN	β-Actin	21.6824	21.12	21.049
STE7-10	STE7-12	coBE4	CISH Ex.2 SA	B-ACTIN	β-Actin	21.8047	21.03	20.949
STE7-11	STE7-12	coBE4	CISH Ex.3 pmSTOP	B-ACTIN	β-Actin	22.8036	21.466	21.241
STE7-12	STE7-12	coBE4	AAVS1	B-ACTIN	β-Actin		22.033	21.402
STE7-13	STE7-16	ABEmax	CISH Ex.2 SD	B-ACTIN	β-Actin	22.2461	22.747	23.127
STE7-14	STE7-16	ABEmax	CISH Ex.2 SA	B-ACTIN	β-Actin	21.7943	22.237	22.403
STE7-15	STE7-16	ABEmax	CISH Ex.3 SA	B-ACTIN	β-Actin	22.1501	22.401	22.591
STE7-16	STE7-16	ABEmax	AAVS1	B-ACTIN	β-Actin	21.8598	21.845	22.955
STE7-17	STE7-20	ABE8e	CISH Ex.2 SD	B-ACTIN	β-Actin	22.7043	23.071	23.195
STE7-18	STE7-20	ABE8e	CISH Ex.2 SA	B-ACTIN	β-Actin	22.5527	22.622	22.852
STE7-19	STE7-20	ABE8e	CISH Ex.3 SA	B-ACTIN	β-Actin	22.5331	22.69	22.804
STE7-20	STE7-20	ABE8e	AAVS1	B-ACTIN	β-Actin	22.766	23.057	22.844
STE7-21	STE7-24	coBE4	CISH Ex.2 SD	B-ACTIN	β-Actin	22.1418	22.312	22.288
STE7-22	STE7-24	coBE4	CISH Ex.2 SA	B-ACTIN	β-Actin	22.0895	22.379	22.42
STE7-23	STE7-24	coBE4	CISH Ex.3 pmSTOP	B-ACTIN	β-Actin	22.0649	22.533	22.381
STE7-24	STE7-24	coBE4	AAVS1	B-ACTIN	β-Actin	22.3792	22.712	22.439
