# Supplementary material for: CRISPR-Cas9 cytidine and adenosine base editing of splice-sites mediates highly-efficient disruption of proteins in primary and immortalized cells
Source: Nat Commun. 2021 Apr 23;12:2437. doi: 10.1038/s41467-021-22009-2 (PMC8065034; doi:10.1038/s41467-021-22009-2)
Supplement: Supplementary file 4 — Source Data [file 41467_2021_22009_MOESM4_ESM.zip › source_data/BE4_guides_flanked.tsv]

Position	A	C	G	T	Cas9	Protospacer	Length	PAM	Indel %	Upstream	Downstream	Guide_Delivery	Guide_Expression	Enzyme	Enzyme_Delivery	Enzyme_Expression	Gene/Site	Cell type	Paper	Figure	seq
2	2	78	3	17	NA	TCGATCTATGAAAAAGACAG	20	TGG	NA	NA	NA	NA	NA	BE4max	NA	NA	NA	T-cell	this work	NA	CATGATGCTGCTTACATGTCTCGATCTATGAAAAAGACAGTGGAGAAAAA
6	2	3	5	90	NA	TCGATCTATGAAAAAGACAG	20	TGG	NA	NA	NA	NA	NA	BE4max	NA	NA	NA	T-cell	this work	NA	CATGATGCTGCTTACATGTCTCGATCTATGAAAAAGACAGTGGAGAAAAA
2	0	100	0	0	NA	ACTCACGCTGGATAGCCTCC	20	AGG	NA	NA	NA	NA	NA	BE4max	NA	NA	NA	T-cell	this work	NA	AGAGCGGGAGGGTAGGAGAGACTCACGCTGGATAGCCTCCAGGCCAGAAA
4	0	7	0	93	NA	ACTCACGCTGGATAGCCTCC	20	AGG	NA	NA	NA	NA	NA	BE4max	NA	NA	NA	T-cell	this work	NA	AGAGCGGGAGGGTAGGAGAGACTCACGCTGGATAGCCTCCAGGCCAGAAA
6	0	2	0	98	NA	ACTCACGCTGGATAGCCTCC	20	AGG	NA	NA	NA	NA	NA	BE4max	NA	NA	NA	T-cell	this work	NA	AGAGCGGGAGGGTAGGAGAGACTCACGCTGGATAGCCTCCAGGCCAGAAA
8	0	96	0	4	NA	ACTCACGCTGGATAGCCTCC	20	AGG	NA	NA	NA	NA	NA	BE4max	NA	NA	NA	T-cell	this work	NA	AGAGCGGGAGGGTAGGAGAGACTCACGCTGGATAGCCTCCAGGCCAGAAA
4	1	83	0	15	NA	TTACCCCACTTAACTATCTT	20	GGG	NA	NA	NA	NA	NA	BE4max	NA	NA	NA	T-cell	this work	NA	CTTACAAAAGAATGTAAGACTTACCCCACTTAACTATCTTGGGCTGTGAC
5	0	43	0	56	NA	TTACCCCACTTAACTATCTT	20	GGG	NA	NA	NA	NA	NA	BE4max	NA	NA	NA	T-cell	this work	NA	CTTACAAAAGAATGTAAGACTTACCCCACTTAACTATCTTGGGCTGTGAC
6	1	7	3	89	NA	TTACCCCACTTAACTATCTT	20	GGG	NA	NA	NA	NA	NA	BE4max	NA	NA	NA	T-cell	this work	NA	CTTACAAAAGAATGTAAGACTTACCCCACTTAACTATCTTGGGCTGTGAC
7	2	20	1	77	NA	TTACCCCACTTAACTATCTT	20	GGG	NA	NA	NA	NA	NA	BE4max	NA	NA	NA	T-cell	this work	NA	CTTACAAAAGAATGTAAGACTTACCCCACTTAACTATCTTGGGCTGTGAC
9	3	82	0	15	NA	TTACCCCACTTAACTATCTT	20	GGG	NA	NA	NA	NA	NA	BE4max	NA	NA	NA	T-cell	this work	NA	CTTACAAAAGAATGTAAGACTTACCCCACTTAACTATCTTGGGCTGTGAC
2	2	94	2	2	NA	ACCCAGACACATAGCAATTC	20	NA	NA	NA	NA	NA	NA	BE4max	NA	NA	NA	T-cell	this work	NA	TTCAATGTCGGATGGATGAAACCCAGACACATAGCAATTCAGGAAATTTG
3	1	97	1	2	NA	ACCCAGACACATAGCAATTC	20	NA	NA	NA	NA	NA	NA	BE4max	NA	NA	NA	T-cell	this work	NA	TTCAATGTCGGATGGATGAAACCCAGACACATAGCAATTCAGGAAATTTG
4	1	95	0	3	NA	ACCCAGACACATAGCAATTC	20	NA	NA	NA	NA	NA	NA	BE4max	NA	NA	NA	T-cell	this work	NA	TTCAATGTCGGATGGATGAAACCCAGACACATAGCAATTCAGGAAATTTG
8	1	95	0	4	NA	ACCCAGACACATAGCAATTC	20	NA	NA	NA	NA	NA	NA	BE4max	NA	NA	NA	T-cell	this work	NA	TTCAATGTCGGATGGATGAAACCCAGACACATAGCAATTCAGGAAATTTG
3	1	97	1	1	NA	GGCACACTGTGGGGGAAGGG	20	AGG	NA	NA	NA	NA	NA	BE4max	NA	NA	NA	T-cell	this work	NA	ATCCAGCTCCACACAGCTCTGGCACACTGTGGGGGAAGGGAGGAGAGAGG
5	1	96	2	2	NA	GGCACACTGTGGGGGAAGGG	20	AGG	NA	NA	NA	NA	NA	BE4max	NA	NA	NA	T-cell	this work	NA	ATCCAGCTCCACACAGCTCTGGCACACTGTGGGGGAAGGGAGGAGAGAGG
7	3	93	1	3	NA	GGCACACTGTGGGGGAAGGG	20	AGG	NA	NA	NA	NA	NA	BE4max	NA	NA	NA	T-cell	this work	NA	ATCCAGCTCCACACAGCTCTGGCACACTGTGGGGGAAGGGAGGAGAGAGG
4	2	84	0	14	NA	TTACCCCACTTAACTATCTT	20	GGG	NA	NA	NA	NA	NA	BE4max	NA	NA	NA	T-cell	this work	NA	CTTACAAAAGAATGTAAGACTTACCCCACTTAACTATCTTGGGCTGTGAC
5	0	45	0	55	NA	TTACCCCACTTAACTATCTT	20	GGG	NA	NA	NA	NA	NA	BE4max	NA	NA	NA	T-cell	this work	NA	CTTACAAAAGAATGTAAGACTTACCCCACTTAACTATCTTGGGCTGTGAC
6	2	9	3	87	NA	TTACCCCACTTAACTATCTT	20	GGG	NA	NA	NA	NA	NA	BE4max	NA	NA	NA	T-cell	this work	NA	CTTACAAAAGAATGTAAGACTTACCCCACTTAACTATCTTGGGCTGTGAC
7	2	21	1	76	NA	TTACCCCACTTAACTATCTT	20	GGG	NA	NA	NA	NA	NA	BE4max	NA	NA	NA	T-cell	this work	NA	CTTACAAAAGAATGTAAGACTTACCCCACTTAACTATCTTGGGCTGTGAC
9	4	81	1	14	NA	TTACCCCACTTAACTATCTT	20	GGG	NA	NA	NA	NA	NA	BE4max	NA	NA	NA	T-cell	this work	NA	CTTACAAAAGAATGTAAGACTTACCCCACTTAACTATCTTGGGCTGTGAC
3	0	95	1	4	NA	AGCCTTACCTTGCGAGAGAA	20	GGG	NA	NA	NA	NA	NA	BE4max	NA	NA	NA	T-cell	this work	NA	TTCCCCCACCCACCTGGAGTAGCCTTACCTTGCGAGAGAAGGGTAGCCAG
4	0	44	4	52	NA	AGCCTTACCTTGCGAGAGAA	20	GGG	NA	NA	NA	NA	NA	BE4max	NA	NA	NA	T-cell	this work	NA	TTCCCCCACCCACCTGGAGTAGCCTTACCTTGCGAGAGAAGGGTAGCCAG
8	2	44	1	54	NA	AGCCTTACCTTGCGAGAGAA	20	GGG	NA	NA	NA	NA	NA	BE4max	NA	NA	NA	T-cell	this work	NA	TTCCCCCACCCACCTGGAGTAGCCTTACCTTGCGAGAGAAGGGTAGCCAG
9	1	40	2	58	NA	AGCCTTACCTTGCGAGAGAA	20	GGG	NA	NA	NA	NA	NA	BE4max	NA	NA	NA	T-cell	this work	NA	TTCCCCCACCCACCTGGAGTAGCCTTACCTTGCGAGAGAAGGGTAGCCAG
13	3	89	3	4	NA	AGCCTTACCTTGCGAGAGAA	20	GGG	NA	NA	NA	NA	NA	BE4max	NA	NA	NA	T-cell	this work	NA	TTCCCCCACCCACCTGGAGTAGCCTTACCTTGCGAGAGAAGGGTAGCCAG
2	1	75	2	22	NA	TCTATCAGGTGAGCGTTGAG	20	NA	NA	NA	NA	NA	NA	BE4max	NA	NA	NA	T-cell	this work	NA	TCTGTTGAGGAATGACCAGGTCTATCAGGTGAGCGTTGAGGGGAAGGAGG
6	2	12	2	83	NA	TCTATCAGGTGAGCGTTGAG	20	NA	NA	NA	NA	NA	NA	BE4max	NA	NA	NA	T-cell	this work	NA	TCTGTTGAGGAATGACCAGGTCTATCAGGTGAGCGTTGAGGGGAAGGAGG
5	4	14	3	79	NA	GATGCTCAGTACAGCCACCT	20	NA	NA	NA	NA	NA	NA	BE4max	NA	NA	NA	T-cell	this work	NA	AGCCCCTCCGAGATCGAGATGATGCTCAGTACAGCCACCTTGGAGGAAAC
7	2	12	4	81	NA	GATGCTCAGTACAGCCACCT	20	NA	NA	NA	NA	NA	NA	BE4max	NA	NA	NA	T-cell	this work	NA	AGCCCCTCCGAGATCGAGATGATGCTCAGTACAGCCACCTTGGAGGAAAC
12	1	97	0	2	NA	GATGCTCAGTACAGCCACCT	20	NA	NA	NA	NA	NA	NA	BE4max	NA	NA	NA	T-cell	this work	NA	AGCCCCTCCGAGATCGAGATGATGCTCAGTACAGCCACCTTGGAGGAAAC
4	0	85	2	13	NA	GAGCCCAGTTTCCTCCAAGG	20	NA	NA	NA	NA	NA	NA	BE4max	NA	NA	NA	T-cell	this work	NA	GTCTCAGGTTCACTTGTTCCGAGCCCAGTTTCCTCCAAGGTGGCTGTACT
5	1	10	2	87	NA	GAGCCCAGTTTCCTCCAAGG	20	NA	NA	NA	NA	NA	NA	BE4max	NA	NA	NA	T-cell	this work	NA	GTCTCAGGTTCACTTGTTCCGAGCCCAGTTTCCTCCAAGGTGGCTGTACT
6	2	17	2	80	NA	GAGCCCAGTTTCCTCCAAGG	20	NA	NA	NA	NA	NA	NA	BE4max	NA	NA	NA	T-cell	this work	NA	GTCTCAGGTTCACTTGTTCCGAGCCCAGTTTCCTCCAAGGTGGCTGTACT
12	1	68	0	30	NA	GAGCCCAGTTTCCTCCAAGG	20	NA	NA	NA	NA	NA	NA	BE4max	NA	NA	NA	T-cell	this work	NA	GTCTCAGGTTCACTTGTTCCGAGCCCAGTTTCCTCCAAGGTGGCTGTACT
13	1	91	1	8	NA	GAGCCCAGTTTCCTCCAAGG	20	NA	NA	NA	NA	NA	NA	BE4max	NA	NA	NA	T-cell	this work	NA	GTCTCAGGTTCACTTGTTCCGAGCCCAGTTTCCTCCAAGGTGGCTGTACT
15	2	88	0	11	NA	GAGCCCAGTTTCCTCCAAGG	20	NA	NA	NA	NA	NA	NA	BE4max	NA	NA	NA	T-cell	this work	NA	GTCTCAGGTTCACTTGTTCCGAGCCCAGTTTCCTCCAAGGTGGCTGTACT
16	1	96	1	2	NA	GAGCCCAGTTTCCTCCAAGG	20	NA	NA	NA	NA	NA	NA	BE4max	NA	NA	NA	T-cell	this work	NA	GTCTCAGGTTCACTTGTTCCGAGCCCAGTTTCCTCCAAGGTGGCTGTACT
4	0	86	3	11	NA	GAGCCCAGTTTCCTCCAAGG	20	NA	NA	NA	NA	NA	NA	BE4max	NA	NA	NA	T-cell	this work	NA	GTCTCAGGTTCACTTGTTCCGAGCCCAGTTTCCTCCAAGGTGGCTGTACT
5	3	10	1	86	NA	GAGCCCAGTTTCCTCCAAGG	20	NA	NA	NA	NA	NA	NA	BE4max	NA	NA	NA	T-cell	this work	NA	GTCTCAGGTTCACTTGTTCCGAGCCCAGTTTCCTCCAAGGTGGCTGTACT
6	2	15	1	82	NA	GAGCCCAGTTTCCTCCAAGG	20	NA	NA	NA	NA	NA	NA	BE4max	NA	NA	NA	T-cell	this work	NA	GTCTCAGGTTCACTTGTTCCGAGCCCAGTTTCCTCCAAGGTGGCTGTACT
12	1	70	0	28	NA	GAGCCCAGTTTCCTCCAAGG	20	NA	NA	NA	NA	NA	NA	BE4max	NA	NA	NA	T-cell	this work	NA	GTCTCAGGTTCACTTGTTCCGAGCCCAGTTTCCTCCAAGGTGGCTGTACT
13	0	90	2	8	NA	GAGCCCAGTTTCCTCCAAGG	20	NA	NA	NA	NA	NA	NA	BE4max	NA	NA	NA	T-cell	this work	NA	GTCTCAGGTTCACTTGTTCCGAGCCCAGTTTCCTCCAAGGTGGCTGTACT
15	1	88	0	10	NA	GAGCCCAGTTTCCTCCAAGG	20	NA	NA	NA	NA	NA	NA	BE4max	NA	NA	NA	T-cell	this work	NA	GTCTCAGGTTCACTTGTTCCGAGCCCAGTTTCCTCCAAGGTGGCTGTACT
16	1	96	1	2	NA	GAGCCCAGTTTCCTCCAAGG	20	NA	NA	NA	NA	NA	NA	BE4max	NA	NA	NA	T-cell	this work	NA	GTCTCAGGTTCACTTGTTCCGAGCCCAGTTTCCTCCAAGGTGGCTGTACT
2	1	42	1	56	NA	TCCTGAAATGAGAAAAGCCG	20	TGG	NA	NA	NA	NA	NA	BE4max	NA	NA	NA	T-cell	this work	NA	TACACCTTAACCAAGTGGTTTCCTGAAATGAGAAAAGCCGTGGTTCTATT
3	2	34	2	63	NA	TCCTGAAATGAGAAAAGCCG	20	TGG	NA	NA	NA	NA	NA	BE4max	NA	NA	NA	T-cell	this work	NA	TACACCTTAACCAAGTGGTTTCCTGAAATGAGAAAAGCCGTGGTTCTATT
2	2	95	1	3	NA	ACATACTTCTGTAATACACT	20	TGG	NA	NA	NA	NA	NA	BE4max	NA	NA	NA	T-cell	this work	NA	CAAACAGACCAAAGGGGATTACATACTTCTGTAATACACTTGGAGTGGTT
6	6	17	4	74	NA	ACATACTTCTGTAATACACT	20	TGG	NA	NA	NA	NA	NA	BE4max	NA	NA	NA	T-cell	this work	NA	CAAACAGACCAAAGGGGATTACATACTTCTGTAATACACTTGGAGTGGTT
9	1	29	2	68	NA	ACATACTTCTGTAATACACT	20	TGG	NA	NA	NA	NA	NA	BE4max	NA	NA	NA	T-cell	this work	NA	CAAACAGACCAAAGGGGATTACATACTTCTGTAATACACTTGGAGTGGTT
3	0	78	0	22	NA	ATCCCCTTACCTGGTAGAGC	20	TGG	NA	NA	NA	NA	NA	BE4max	NA	NA	NA	T-cell	this work	NA	CAATGTCTCTTTTATTCTTCATCCCCTTACCTGGTAGAGCTGGTCATTGG
4	0	80	0	20	NA	ATCCCCTTACCTGGTAGAGC	20	TGG	NA	NA	NA	NA	NA	BE4max	NA	NA	NA	T-cell	this work	NA	CAATGTCTCTTTTATTCTTCATCCCCTTACCTGGTAGAGCTGGTCATTGG
5	0	69	0	31	NA	ATCCCCTTACCTGGTAGAGC	20	TGG	NA	NA	NA	NA	NA	BE4max	NA	NA	NA	T-cell	this work	NA	CAATGTCTCTTTTATTCTTCATCCCCTTACCTGGTAGAGCTGGTCATTGG
6	0	51	0	49	NA	ATCCCCTTACCTGGTAGAGC	20	TGG	NA	NA	NA	NA	NA	BE4max	NA	NA	NA	T-cell	this work	NA	CAATGTCTCTTTTATTCTTCATCCCCTTACCTGGTAGAGCTGGTCATTGG
10	0	100	0	0	NA	ATCCCCTTACCTGGTAGAGC	20	TGG	NA	NA	NA	NA	NA	BE4max	NA	NA	NA	T-cell	this work	NA	CAATGTCTCTTTTATTCTTCATCCCCTTACCTGGTAGAGCTGGTCATTGG
11	0	100	0	0	NA	ATCCCCTTACCTGGTAGAGC	20	TGG	NA	NA	NA	NA	NA	BE4max	NA	NA	NA	T-cell	this work	NA	CAATGTCTCTTTTATTCTTCATCCCCTTACCTGGTAGAGCTGGTCATTGG
1	2	57	2	39	NA	CTTCAAGGTAAGGGCCTACT	20	NA	NA	NA	NA	NA	NA	BE4max	NA	NA	NA	T-cell	this work	NA	TCATCCTGGCTATCATTCTTCTTCAAGGTAAGGGCCTACTAGGGGTCTGG
4	2	31	2	65	NA	CTTCAAGGTAAGGGCCTACT	20	NA	NA	NA	NA	NA	NA	BE4max	NA	NA	NA	T-cell	this work	NA	TCATCCTGGCTATCATTCTTCTTCAAGGTAAGGGCCTACTAGGGGTCTGG
4	2	92	1	4	NA	TGGCCCAGTCAATCAAAGGT	20	NA	NA	NA	NA	NA	NA	BE4max	NA	NA	NA	T-cell	this work	NA	TTCTGTCTTTACAGGTACTTTGGCCCAGTCAATCAAAGGTAGGAGAAATG
5	1	59	1	39	NA	TGGCCCAGTCAATCAAAGGT	20	NA	NA	NA	NA	NA	NA	BE4max	NA	NA	NA	T-cell	this work	NA	TTCTGTCTTTACAGGTACTTTGGCCCAGTCAATCAAAGGTAGGAGAAATG
6	1	65	0	34	NA	TGGCCCAGTCAATCAAAGGT	20	NA	NA	NA	NA	NA	NA	BE4max	NA	NA	NA	T-cell	this work	NA	TTCTGTCTTTACAGGTACTTTGGCCCAGTCAATCAAAGGTAGGAGAAATG
10	1	92	0	7	NA	TGGCCCAGTCAATCAAAGGT	20	NA	NA	NA	NA	NA	NA	BE4max	NA	NA	NA	T-cell	this work	NA	TTCTGTCTTTACAGGTACTTTGGCCCAGTCAATCAAAGGTAGGAGAAATG
14	2	95	2	2	NA	TGGCCCAGTCAATCAAAGGT	20	NA	NA	NA	NA	NA	NA	BE4max	NA	NA	NA	T-cell	this work	NA	TTCTGTCTTTACAGGTACTTTGGCCCAGTCAATCAAAGGTAGGAGAAATG
5	1	49	1	48	NA	ATGACCAGCTCTACCAGGTA	20	NA	NA	NA	NA	NA	NA	BE4max	NA	NA	NA	T-cell	this work	NA	CAAGCAGACTCTGTTGCCCAATGACCAGCTCTACCAGGTAAGGGGATGAA
6	0	60	1	38	NA	ATGACCAGCTCTACCAGGTA	20	NA	NA	NA	NA	NA	NA	BE4max	NA	NA	NA	T-cell	this work	NA	CAAGCAGACTCTGTTGCCCAATGACCAGCTCTACCAGGTAAGGGGATGAA
9	2	96	2	0	NA	ATGACCAGCTCTACCAGGTA	20	NA	NA	NA	NA	NA	NA	BE4max	NA	NA	NA	T-cell	this work	NA	CAAGCAGACTCTGTTGCCCAATGACCAGCTCTACCAGGTAAGGGGATGAA
11	3	65	2	30	NA	ATGACCAGCTCTACCAGGTA	20	NA	NA	NA	NA	NA	NA	BE4max	NA	NA	NA	T-cell	this work	NA	CAAGCAGACTCTGTTGCCCAATGACCAGCTCTACCAGGTAAGGGGATGAA
2	1	94	3	2	NA	ACCTTCAAGGAAACCAGTTG	20	NA	NA	NA	NA	NA	NA	BE4max	NA	NA	NA	T-cell	this work	NA	AGAAGATGACCAGTACAGCCACCTTCAAGGAAACCAGTTGAGGAGGAATT
3	4	94	0	2	NA	ACCTTCAAGGAAACCAGTTG	20	NA	NA	NA	NA	NA	NA	BE4max	NA	NA	NA	T-cell	this work	NA	AGAAGATGACCAGTACAGCCACCTTCAAGGAAACCAGTTGAGGAGGAATT
6	2	45	1	51	NA	ACCTTCAAGGAAACCAGTTG	20	NA	NA	NA	NA	NA	NA	BE4max	NA	NA	NA	T-cell	this work	NA	AGAAGATGACCAGTACAGCCACCTTCAAGGAAACCAGTTGAGGAGGAATT
14	2	98	1	0	NA	ACCTTCAAGGAAACCAGTTG	20	NA	NA	NA	NA	NA	NA	BE4max	NA	NA	NA	T-cell	this work	NA	AGAAGATGACCAGTACAGCCACCTTCAAGGAAACCAGTTGAGGAGGAATT
15	1	95	2	3	NA	ACCTTCAAGGAAACCAGTTG	20	NA	NA	NA	NA	NA	NA	BE4max	NA	NA	NA	T-cell	this work	NA	AGAAGATGACCAGTACAGCCACCTTCAAGGAAACCAGTTGAGGAGGAATT
3	1	90	1	8	NA	TACCACCTGAAAATGAAAAA	20	AGG	NA	NA	NA	NA	NA	BE4max	NA	NA	NA	T-cell	this work	NA	AAACTCACGTGTCTGTGTAATACCACCTGAAAATGAAAAAAGGAAACAGC
4	1	93	0	7	NA	TACCACCTGAAAATGAAAAA	20	AGG	NA	NA	NA	NA	NA	BE4max	NA	NA	NA	T-cell	this work	NA	AAACTCACGTGTCTGTGTAATACCACCTGAAAATGAAAAAAGGAAACAGC
6	1	63	1	35	NA	TACCACCTGAAAATGAAAAA	20	AGG	NA	NA	NA	NA	NA	BE4max	NA	NA	NA	T-cell	this work	NA	AAACTCACGTGTCTGTGTAATACCACCTGAAAATGAAAAAAGGAAACAGC
7	0	52	2	46	NA	TACCACCTGAAAATGAAAAA	20	AGG	NA	NA	NA	NA	NA	BE4max	NA	NA	NA	T-cell	this work	NA	AAACTCACGTGTCTGTGTAATACCACCTGAAAATGAAAAAAGGAAACAGC
6	1	18	1	80	NA	TTTGTCCTGCGGAGGAAGGA	20	GGG	NA	NA	NA	NA	NA	BE4max	NA	NA	NA	T-cell	this work	NA	AGGTGGTGGCCTCTCCTTGTTTTGTCCTGCGGAGGAAGGAGGGGAAACAT
7	2	14	2	83	NA	TTTGTCCTGCGGAGGAAGGA	20	GGG	NA	NA	NA	NA	NA	BE4max	NA	NA	NA	T-cell	this work	NA	AGGTGGTGGCCTCTCCTTGTTTTGTCCTGCGGAGGAAGGAGGGGAAACAT
10	0	90	9	1	NA	TTTGTCCTGCGGAGGAAGGA	20	GGG	NA	NA	NA	NA	NA	BE4max	NA	NA	NA	T-cell	this work	NA	AGGTGGTGGCCTCTCCTTGTTTTGTCCTGCGGAGGAAGGAGGGGAAACAT
1	0	100	0	0	NA	CACACTGTGGGGGGTGGGGT	20	GGG	NA	NA	NA	NA	NA	BE4max	NA	NA	NA	T-cell	this work	NA	CCATCTCCATGCAGTTCTCACACACTGTGGGGGGTGGGGTGGGGAGAGGG
3	0	100	0	0	NA	CACACTGTGGGGGGTGGGGT	20	GGG	NA	NA	NA	NA	NA	BE4max	NA	NA	NA	T-cell	this work	NA	CCATCTCCATGCAGTTCTCACACACTGTGGGGGGTGGGGTGGGGAGAGGG
5	0	72	0	28	NA	CACACTGTGGGGGGTGGGGT	20	GGG	NA	NA	NA	NA	NA	BE4max	NA	NA	NA	T-cell	this work	NA	CCATCTCCATGCAGTTCTCACACACTGTGGGGGGTGGGGTGGGGAGAGGG
5	3	61	0	37	NA	GTTACCTCATAGTCTGGGTT	20	GGG	NA	NA	NA	NA	NA	BE4max	NA	NA	NA	T-cell	this work	NA	CTGGCCCATTTCTATCCCACGTTACCTCATAGTCTGGGTTGGGAACAGGT
6	5	53	0	42	NA	GTTACCTCATAGTCTGGGTT	20	GGG	NA	NA	NA	NA	NA	BE4max	NA	NA	NA	T-cell	this work	NA	CTGGCCCATTTCTATCCCACGTTACCTCATAGTCTGGGTTGGGAACAGGT
8	7	55	0	38	NA	GTTACCTCATAGTCTGGGTT	20	GGG	NA	NA	NA	NA	NA	BE4max	NA	NA	NA	T-cell	this work	NA	CTGGCCCATTTCTATCCCACGTTACCTCATAGTCTGGGTTGGGAACAGGT
3	0	100	0	0	NA	GACTCACCATTTTCTGAAGC	20	AGG	NA	NA	NA	NA	NA	BE4max	NA	NA	NA	T-cell	this work	NA	GGAGGGCTTTATAAGAGAGAGACTCACCATTTTCTGAAGCAGGCACCTGA
5	0	43	0	57	NA	GACTCACCATTTTCTGAAGC	20	AGG	NA	NA	NA	NA	NA	BE4max	NA	NA	NA	T-cell	this work	NA	GGAGGGCTTTATAAGAGAGAGACTCACCATTTTCTGAAGCAGGCACCTGA
7	0	48	0	52	NA	GACTCACCATTTTCTGAAGC	20	AGG	NA	NA	NA	NA	NA	BE4max	NA	NA	NA	T-cell	this work	NA	GGAGGGCTTTATAAGAGAGAGACTCACCATTTTCTGAAGCAGGCACCTGA
8	0	65	0	35	NA	GACTCACCATTTTCTGAAGC	20	AGG	NA	NA	NA	NA	NA	BE4max	NA	NA	NA	T-cell	this work	NA	GGAGGGCTTTATAAGAGAGAGACTCACCATTTTCTGAAGCAGGCACCTGA
14	0	100	0	0	NA	GACTCACCATTTTCTGAAGC	20	AGG	NA	NA	NA	NA	NA	BE4max	NA	NA	NA	T-cell	this work	NA	GGAGGGCTTTATAAGAGAGAGACTCACCATTTTCTGAAGCAGGCACCTGA
1	1	92	3	4	NA	CGTTACCTCATAGTCTGGGT	20	TGG	NA	NA	NA	NA	NA	BE4max	NA	NA	NA	T-cell	this work	NA	CCTGGCCCATTTCTATCCCACGTTACCTCATAGTCTGGGTTGGGAACAGG
6	1	48	0	50	NA	CGTTACCTCATAGTCTGGGT	20	TGG	NA	NA	NA	NA	NA	BE4max	NA	NA	NA	T-cell	this work	NA	CCTGGCCCATTTCTATCCCACGTTACCTCATAGTCTGGGTTGGGAACAGG
7	1	37	1	61	NA	CGTTACCTCATAGTCTGGGT	20	TGG	NA	NA	NA	NA	NA	BE4max	NA	NA	NA	T-cell	this work	NA	CCTGGCCCATTTCTATCCCACGTTACCTCATAGTCTGGGTTGGGAACAGG
9	3	48	1	48	NA	CGTTACCTCATAGTCTGGGT	20	TGG	NA	NA	NA	NA	NA	BE4max	NA	NA	NA	T-cell	this work	NA	CCTGGCCCATTTCTATCCCACGTTACCTCATAGTCTGGGTTGGGAACAGG
2	4	84	2	10	NA	ACTCACCTGATAAGAGGCAG	20	AGG	NA	NA	NA	NA	NA	BE4max	NA	NA	NA	T-cell	this work	NA	CACCCTTTCCACTCCATCCTACTCACCTGATAAGAGGCAGAGGCCCAGAA
4	2	11	0	86	NA	ACTCACCTGATAAGAGGCAG	20	AGG	NA	NA	NA	NA	NA	BE4max	NA	NA	NA	T-cell	this work	NA	CACCCTTTCCACTCCATCCTACTCACCTGATAAGAGGCAGAGGCCCAGAA
6	4	16	2	79	NA	ACTCACCTGATAAGAGGCAG	20	AGG	NA	NA	NA	NA	NA	BE4max	NA	NA	NA	T-cell	this work	NA	CACCCTTTCCACTCCATCCTACTCACCTGATAAGAGGCAGAGGCCCAGAA
7	6	7	4	84	NA	ACTCACCTGATAAGAGGCAG	20	AGG	NA	NA	NA	NA	NA	BE4max	NA	NA	NA	T-cell	this work	NA	CACCCTTTCCACTCCATCCTACTCACCTGATAAGAGGCAGAGGCCCAGAA
2	0	100	0	0	NA	ACACAGACACGTGAGTTTAT	20	NA	NA	NA	NA	NA	NA	BE4max	NA	NA	NA	T-cell	this work	NA	TTTCATTTTCAGGTGGTATTACACAGACACGTGAGTTTATTGGTCTTTTA
4	0	94	0	6	NA	ACACAGACACGTGAGTTTAT	20	NA	NA	NA	NA	NA	NA	BE4max	NA	NA	NA	T-cell	this work	NA	TTTCATTTTCAGGTGGTATTACACAGACACGTGAGTTTATTGGTCTTTTA
8	0	100	0	0	NA	ACACAGACACGTGAGTTTAT	20	NA	NA	NA	NA	NA	NA	BE4max	NA	NA	NA	T-cell	this work	NA	TTTCATTTTCAGGTGGTATTACACAGACACGTGAGTTTATTGGTCTTTTA
3	1	95	3	2	NA	GGCCAGCGGGACCTGTATTC	20	NA	NA	NA	NA	NA	NA	BE4max	NA	NA	NA	T-cell	this work	NA	ACCCCCAGCCCATCCGGAAAGGCCAGCGGGACCTGTATTCTGGCCTGAAT
4	1	94	2	2	NA	GGCCAGCGGGACCTGTATTC	20	NA	NA	NA	NA	NA	NA	BE4max	NA	NA	NA	T-cell	this work	NA	ACCCCCAGCCCATCCGGAAAGGCCAGCGGGACCTGTATTCTGGCCTGAAT
7	1	90	2	7	NA	GGCCAGCGGGACCTGTATTC	20	NA	NA	NA	NA	NA	NA	BE4max	NA	NA	NA	T-cell	this work	NA	ACCCCCAGCCCATCCGGAAAGGCCAGCGGGACCTGTATTCTGGCCTGAAT
12	1	96	1	2	NA	GGCCAGCGGGACCTGTATTC	20	NA	NA	NA	NA	NA	NA	BE4max	NA	NA	NA	T-cell	this work	NA	ACCCCCAGCCCATCCGGAAAGGCCAGCGGGACCTGTATTCTGGCCTGAAT
13	2	93	4	2	NA	GGCCAGCGGGACCTGTATTC	20	NA	NA	NA	NA	NA	NA	BE4max	NA	NA	NA	T-cell	this work	NA	ACCCCCAGCCCATCCGGAAAGGCCAGCGGGACCTGTATTCTGGCCTGAAT
5	1	28	1	70	NA	AGTTCCTGCAGAAGAGGGCG	20	TGG	NA	NA	NA	NA	NA	BE4max	NA	NA	NA	T-cell	this work	NA	CCGCCATCTTATCTTTCTGCAGTTCCTGCAGAAGAGGGCGTGGAACACTG
6	1	29	1	69	NA	AGTTCCTGCAGAAGAGGGCG	20	TGG	NA	NA	NA	NA	NA	BE4max	NA	NA	NA	T-cell	this work	NA	CCGCCATCTTATCTTTCTGCAGTTCCTGCAGAAGAGGGCGTGGAACACTG
9	2	92	3	3	NA	AGTTCCTGCAGAAGAGGGCG	20	TGG	NA	NA	NA	NA	NA	BE4max	NA	NA	NA	T-cell	this work	NA	CCGCCATCTTATCTTTCTGCAGTTCCTGCAGAAGAGGGCGTGGAACACTG
5	1	12	1	86	NA	TTGTCCTGCGGAGGAAGGAG	20	GGG	NA	NA	NA	NA	NA	BE4max	NA	NA	NA	T-cell	this work	NA	GGTGGTGGCCTCTCCTTGTTTTGTCCTGCGGAGGAAGGAGGGGAAACATT
6	1	10	2	88	NA	TTGTCCTGCGGAGGAAGGAG	20	GGG	NA	NA	NA	NA	NA	BE4max	NA	NA	NA	T-cell	this work	NA	GGTGGTGGCCTCTCCTTGTTTTGTCCTGCGGAGGAAGGAGGGGAAACATT
9	2	89	7	2	NA	TTGTCCTGCGGAGGAAGGAG	20	GGG	NA	NA	NA	NA	NA	BE4max	NA	NA	NA	T-cell	this work	NA	GGTGGTGGCCTCTCCTTGTTTTGTCCTGCGGAGGAAGGAGGGGAAACATT
3	1	93	2	4	NA	TGCTTTACCTTTGCAGTGAT	20	NA	NA	NA	NA	NA	NA	BE4max	NA	NA	NA	K562	this work	NA	TATATTGAGGATCTTTTAAATGCTTTACCTTTGCAGTGATAGGTTTTGTC
8	2	74	0	24	NA	TGCTTTACCTTTGCAGTGAT	20	NA	NA	NA	NA	NA	NA	BE4max	NA	NA	NA	K562	this work	NA	TATATTGAGGATCTTTTAAATGCTTTACCTTTGCAGTGATAGGTTTTGTC
9	1	94	1	4	NA	TGCTTTACCTTTGCAGTGAT	20	NA	NA	NA	NA	NA	NA	BE4max	NA	NA	NA	K562	this work	NA	TATATTGAGGATCTTTTAAATGCTTTACCTTTGCAGTGATAGGTTTTGTC
14	0	73	2	24	NA	TGCTTTACCTTTGCAGTGAT	20	NA	NA	NA	NA	NA	NA	BE4max	NA	NA	NA	K562	this work	NA	TATATTGAGGATCTTTTAAATGCTTTACCTTTGCAGTGATAGGTTTTGTC
6	3	45	4	48	NA	TAAATCTGCAGGGAGAGAAA	20	NA	NA	NA	NA	NA	NA	BE4max	NA	NA	NA	K562	this work	NA	AGCTTCTCTGGAGCTGATGGTAAATCTGCAGGGAGAGAAATGGGAACAGT
9	1	96	2	1	NA	TAAATCTGCAGGGAGAGAAA	20	NA	NA	NA	NA	NA	NA	BE4max	NA	NA	NA	K562	this work	NA	AGCTTCTCTGGAGCTGATGGTAAATCTGCAGGGAGAGAAATGGGAACAGT
5	3	39	6	52	NA	AAATCTGCAGGGAGAGAAAT	20	NA	NA	NA	NA	NA	NA	BE4max	NA	NA	NA	K562	this work	NA	GCTTCTCTGGAGCTGATGGTAAATCTGCAGGGAGAGAAATGGGAACAGTG
8	1	95	1	3	NA	AAATCTGCAGGGAGAGAAAT	20	NA	NA	NA	NA	NA	NA	BE4max	NA	NA	NA	K562	this work	NA	GCTTCTCTGGAGCTGATGGTAAATCTGCAGGGAGAGAAATGGGAACAGTG
5	2	41	2	54	NA	TAATCCACTCCTCAGGACAA	20	NA	NA	NA	NA	NA	NA	BE4max	NA	NA	NA	K562	this work	NA	GTAACAACTGTTGGAATATGTAATCCACTCCTCAGGACAATGGCCACAAT
5	2	41	2	54	NA	TAATCCACTCCTCAGGACAA	20	NA	NA	NA	NA	NA	NA	BE4max	NA	NA	NA	K562	this work	NA	ATAACAACTGTTGGAATATGTAATCCACTCCTCAGGACAATGGCCACAAT
5	2	41	2	54	NA	TAATCCACTCCTCAGGACAA	20	NA	NA	NA	NA	NA	NA	BE4max	NA	NA	NA	K562	this work	NA	ATAACAACTGTTGGAATATGTAATCCACTCCTCAGGACAATGGCCACAAT
5	2	41	2	54	NA	TAATCCACTCCTCAGGACAA	20	NA	NA	NA	NA	NA	NA	BE4max	NA	NA	NA	K562	this work	NA	ATAACAACTGTTGGAATATGTAATCCACTCCTCAGGACAATGGCCACAAT
6	2	45	2	51	NA	TAATCCACTCCTCAGGACAA	20	NA	NA	NA	NA	NA	NA	BE4max	NA	NA	NA	K562	this work	NA	GTAACAACTGTTGGAATATGTAATCCACTCCTCAGGACAATGGCCACAAT
6	2	45	2	51	NA	TAATCCACTCCTCAGGACAA	20	NA	NA	NA	NA	NA	NA	BE4max	NA	NA	NA	K562	this work	NA	ATAACAACTGTTGGAATATGTAATCCACTCCTCAGGACAATGGCCACAAT
6	2	45	2	51	NA	TAATCCACTCCTCAGGACAA	20	NA	NA	NA	NA	NA	NA	BE4max	NA	NA	NA	K562	this work	NA	ATAACAACTGTTGGAATATGTAATCCACTCCTCAGGACAATGGCCACAAT
6	2	45	2	51	NA	TAATCCACTCCTCAGGACAA	20	NA	NA	NA	NA	NA	NA	BE4max	NA	NA	NA	K562	this work	NA	ATAACAACTGTTGGAATATGTAATCCACTCCTCAGGACAATGGCCACAAT
8	4	60	2	35	NA	TAATCCACTCCTCAGGACAA	20	NA	NA	NA	NA	NA	NA	BE4max	NA	NA	NA	K562	this work	NA	GTAACAACTGTTGGAATATGTAATCCACTCCTCAGGACAATGGCCACAAT
8	4	60	2	35	NA	TAATCCACTCCTCAGGACAA	20	NA	NA	NA	NA	NA	NA	BE4max	NA	NA	NA	K562	this work	NA	ATAACAACTGTTGGAATATGTAATCCACTCCTCAGGACAATGGCCACAAT
8	4	60	2	35	NA	TAATCCACTCCTCAGGACAA	20	NA	NA	NA	NA	NA	NA	BE4max	NA	NA	NA	K562	this work	NA	ATAACAACTGTTGGAATATGTAATCCACTCCTCAGGACAATGGCCACAAT
8	4	60	2	35	NA	TAATCCACTCCTCAGGACAA	20	NA	NA	NA	NA	NA	NA	BE4max	NA	NA	NA	K562	this work	NA	ATAACAACTGTTGGAATATGTAATCCACTCCTCAGGACAATGGCCACAAT
10	2	68	3	28	NA	TAATCCACTCCTCAGGACAA	20	NA	NA	NA	NA	NA	NA	BE4max	NA	NA	NA	K562	this work	NA	GTAACAACTGTTGGAATATGTAATCCACTCCTCAGGACAATGGCCACAAT
10	2	68	3	28	NA	TAATCCACTCCTCAGGACAA	20	NA	NA	NA	NA	NA	NA	BE4max	NA	NA	NA	K562	this work	NA	ATAACAACTGTTGGAATATGTAATCCACTCCTCAGGACAATGGCCACAAT
10	2	68	3	28	NA	TAATCCACTCCTCAGGACAA	20	NA	NA	NA	NA	NA	NA	BE4max	NA	NA	NA	K562	this work	NA	ATAACAACTGTTGGAATATGTAATCCACTCCTCAGGACAATGGCCACAAT
10	2	68	3	28	NA	TAATCCACTCCTCAGGACAA	20	NA	NA	NA	NA	NA	NA	BE4max	NA	NA	NA	K562	this work	NA	ATAACAACTGTTGGAATATGTAATCCACTCCTCAGGACAATGGCCACAAT
11	1	79	3	17	NA	TAATCCACTCCTCAGGACAA	20	NA	NA	NA	NA	NA	NA	BE4max	NA	NA	NA	K562	this work	NA	GTAACAACTGTTGGAATATGTAATCCACTCCTCAGGACAATGGCCACAAT
11	1	79	3	17	NA	TAATCCACTCCTCAGGACAA	20	NA	NA	NA	NA	NA	NA	BE4max	NA	NA	NA	K562	this work	NA	ATAACAACTGTTGGAATATGTAATCCACTCCTCAGGACAATGGCCACAAT
11	1	79	3	17	NA	TAATCCACTCCTCAGGACAA	20	NA	NA	NA	NA	NA	NA	BE4max	NA	NA	NA	K562	this work	NA	ATAACAACTGTTGGAATATGTAATCCACTCCTCAGGACAATGGCCACAAT
11	1	79	3	17	NA	TAATCCACTCCTCAGGACAA	20	NA	NA	NA	NA	NA	NA	BE4max	NA	NA	NA	K562	this work	NA	ATAACAACTGTTGGAATATGTAATCCACTCCTCAGGACAATGGCCACAAT
13	2	89	2	7	NA	TAATCCACTCCTCAGGACAA	20	NA	NA	NA	NA	NA	NA	BE4max	NA	NA	NA	K562	this work	NA	GTAACAACTGTTGGAATATGTAATCCACTCCTCAGGACAATGGCCACAAT
13	2	89	2	7	NA	TAATCCACTCCTCAGGACAA	20	NA	NA	NA	NA	NA	NA	BE4max	NA	NA	NA	K562	this work	NA	ATAACAACTGTTGGAATATGTAATCCACTCCTCAGGACAATGGCCACAAT
13	2	89	2	7	NA	TAATCCACTCCTCAGGACAA	20	NA	NA	NA	NA	NA	NA	BE4max	NA	NA	NA	K562	this work	NA	ATAACAACTGTTGGAATATGTAATCCACTCCTCAGGACAATGGCCACAAT
13	2	89	2	7	NA	TAATCCACTCCTCAGGACAA	20	NA	NA	NA	NA	NA	NA	BE4max	NA	NA	NA	K562	this work	NA	ATAACAACTGTTGGAATATGTAATCCACTCCTCAGGACAATGGCCACAAT
18	4	88	8	0	NA	TAATCCACTCCTCAGGACAA	20	NA	NA	NA	NA	NA	NA	BE4max	NA	NA	NA	K562	this work	NA	GTAACAACTGTTGGAATATGTAATCCACTCCTCAGGACAATGGCCACAAT
18	4	88	8	0	NA	TAATCCACTCCTCAGGACAA	20	NA	NA	NA	NA	NA	NA	BE4max	NA	NA	NA	K562	this work	NA	ATAACAACTGTTGGAATATGTAATCCACTCCTCAGGACAATGGCCACAAT
18	4	88	8	0	NA	TAATCCACTCCTCAGGACAA	20	NA	NA	NA	NA	NA	NA	BE4max	NA	NA	NA	K562	this work	NA	ATAACAACTGTTGGAATATGTAATCCACTCCTCAGGACAATGGCCACAAT
18	4	88	8	0	NA	TAATCCACTCCTCAGGACAA	20	NA	NA	NA	NA	NA	NA	BE4max	NA	NA	NA	K562	this work	NA	ATAACAACTGTTGGAATATGTAATCCACTCCTCAGGACAATGGCCACAAT
2	5	84	1	10	NA	ACTCACGCTGGATAGCCTCC	20	NA	NA	NA	NA	NA	NA	BE4max	NA	NA	NA	K562	this work	NA	AGAGCGGGAGGGTAGGAGAGACTCACGCTGGATAGCCTCCAGGCCAGAAA
4	3	5	4	88	NA	ACTCACGCTGGATAGCCTCC	20	NA	NA	NA	NA	NA	NA	BE4max	NA	NA	NA	K562	this work	NA	AGAGCGGGAGGGTAGGAGAGACTCACGCTGGATAGCCTCCAGGCCAGAAA
6	5	3	5	87	NA	ACTCACGCTGGATAGCCTCC	20	NA	NA	NA	NA	NA	NA	BE4max	NA	NA	NA	K562	this work	NA	AGAGCGGGAGGGTAGGAGAGACTCACGCTGGATAGCCTCCAGGCCAGAAA
8	1	82	4	13	NA	ACTCACGCTGGATAGCCTCC	20	NA	NA	NA	NA	NA	NA	BE4max	NA	NA	NA	K562	this work	NA	AGAGCGGGAGGGTAGGAGAGACTCACGCTGGATAGCCTCCAGGCCAGAAA
16	2	88	2	8	NA	ACTCACGCTGGATAGCCTCC	20	NA	NA	NA	NA	NA	NA	BE4max	NA	NA	NA	K562	this work	NA	AGAGCGGGAGGGTAGGAGAGACTCACGCTGGATAGCCTCCAGGCCAGAAA
17	1	88	2	9	NA	ACTCACGCTGGATAGCCTCC	20	NA	NA	NA	NA	NA	NA	BE4max	NA	NA	NA	K562	this work	NA	AGAGCGGGAGGGTAGGAGAGACTCACGCTGGATAGCCTCCAGGCCAGAAA
19	1	90	2	7	NA	ACTCACGCTGGATAGCCTCC	20	NA	NA	NA	NA	NA	NA	BE4max	NA	NA	NA	K562	this work	NA	AGAGCGGGAGGGTAGGAGAGACTCACGCTGGATAGCCTCCAGGCCAGAAA
20	3	88	3	7	NA	ACTCACGCTGGATAGCCTCC	20	NA	NA	NA	NA	NA	NA	BE4max	NA	NA	NA	K562	this work	NA	AGAGCGGGAGGGTAGGAGAGACTCACGCTGGATAGCCTCCAGGCCAGAAA
1	1	97	1	2	NA	CCTTACCTTGAGAAGTTTAG	20	NA	NA	NA	NA	NA	NA	BE4max	NA	NA	NA	K562	this work	NA	TTTTGCATTCCTTTGAAGCCCCTTACCTTGAGAAGTTTAGAGGTGATCCA
2	2	95	1	3	NA	CCTTACCTTGAGAAGTTTAG	20	NA	NA	NA	NA	NA	NA	BE4max	NA	NA	NA	K562	this work	NA	TTTTGCATTCCTTTGAAGCCCCTTACCTTGAGAAGTTTAGAGGTGATCCA
6	1	84	1	15	NA	CCTTACCTTGAGAAGTTTAG	20	NA	NA	NA	NA	NA	NA	BE4max	NA	NA	NA	K562	this work	NA	TTTTGCATTCCTTTGAAGCCCCTTACCTTGAGAAGTTTAGAGGTGATCCA
7	1	74	2	24	NA	CCTTACCTTGAGAAGTTTAG	20	NA	NA	NA	NA	NA	NA	BE4max	NA	NA	NA	K562	this work	NA	TTTTGCATTCCTTTGAAGCCCCTTACCTTGAGAAGTTTAGAGGTGATCCA
3	1	96	0	3	NA	ATCCAGCGGTCTGGGCAGCT	20	NA	NA	NA	NA	NA	NA	BE4max	NA	NA	NA	K562	this work	NA	AACAATGGTTACCATATTTCATCCAGCGGTCTGGGCAGCTAGGACAGCTG
4	2	94	2	2	NA	ATCCAGCGGTCTGGGCAGCT	20	NA	NA	NA	NA	NA	NA	BE4max	NA	NA	NA	K562	this work	NA	AACAATGGTTACCATATTTCATCCAGCGGTCTGGGCAGCTAGGACAGCTG
7	0	95	2	3	NA	ATCCAGCGGTCTGGGCAGCT	20	NA	NA	NA	NA	NA	NA	BE4max	NA	NA	NA	K562	this work	NA	AACAATGGTTACCATATTTCATCCAGCGGTCTGGGCAGCTAGGACAGCTG
11	0	89	2	8	NA	ATCCAGCGGTCTGGGCAGCT	20	NA	NA	NA	NA	NA	NA	BE4max	NA	NA	NA	K562	this work	NA	AACAATGGTTACCATATTTCATCCAGCGGTCTGGGCAGCTAGGACAGCTG
2	1	77	1	21	NA	GCCTAGGAGAGAAGAGGACC	20	NA	NA	NA	NA	NA	NA	BE4max	NA	NA	NA	K562	this work	NA	GCACAAGTGGAGTAGTTGGAGCCTAGGAGAGAAGAGGACCTGGTTCACAT
3	1	90	3	6	NA	GCCTAGGAGAGAAGAGGACC	20	NA	NA	NA	NA	NA	NA	BE4max	NA	NA	NA	K562	this work	NA	GCACAAGTGGAGTAGTTGGAGCCTAGGAGAGAAGAGGACCTGGTTCACAT
2	1	88	4	7	NA	GCTCCAAGTTTTCCTCAGTG	20	NA	NA	NA	NA	NA	NA	BE4max	NA	NA	NA	K562	this work	NA	CAACCTCTCCCTTAGAGCCTGCTCCAAGTTTTCCTCAGTGAGGCCTTTTG
4	1	85	2	12	NA	GCTCCAAGTTTTCCTCAGTG	20	NA	NA	NA	NA	NA	NA	BE4max	NA	NA	NA	K562	this work	NA	CAACCTCTCCCTTAGAGCCTGCTCCAAGTTTTCCTCAGTGAGGCCTTTTG
5	1	86	1	12	NA	GCTCCAAGTTTTCCTCAGTG	20	NA	NA	NA	NA	NA	NA	BE4max	NA	NA	NA	K562	this work	NA	CAACCTCTCCCTTAGAGCCTGCTCCAAGTTTTCCTCAGTGAGGCCTTTTG
1	1	81	1	17	NA	CCGGGGGGCTGCGGAGAGGA	20	NA	NA	NA	NA	NA	NA	BE4max	NA	NA	NA	K562	this work	NA	ACAGCGGCCGCTACCGCATCCCGGGGGGCTGCGGAGAGGAAGGCGCGAGC
2	0	82	3	14	NA	CCGGGGGGCTGCGGAGAGGA	20	NA	NA	NA	NA	NA	NA	BE4max	NA	NA	NA	K562	this work	NA	ACAGCGGCCGCTACCGCATCCCGGGGGGCTGCGGAGAGGAAGGCGCGAGC
9	2	90	3	5	NA	CCGGGGGGCTGCGGAGAGGA	20	NA	NA	NA	NA	NA	NA	BE4max	NA	NA	NA	K562	this work	NA	ACAGCGGCCGCTACCGCATCCCGGGGGGCTGCGGAGAGGAAGGCGCGAGC
12	0	96	2	3	NA	CCGGGGGGCTGCGGAGAGGA	20	NA	NA	NA	NA	NA	NA	BE4max	NA	NA	NA	K562	this work	NA	ACAGCGGCCGCTACCGCATCCCGGGGGGCTGCGGAGAGGAAGGCGCGAGC
2	2	93	0	4	NA	ACGTTCAGAAGTCGGGTGAG	20	NA	NA	NA	NA	NA	NA	BE4max	NA	NA	NA	K562	this work	NA	CGCCAGCACGATCCCACCGCACGTTCAGAAGTCGGGTGAGTGGTCCCCAG
6	1	91	1	7	NA	ACGTTCAGAAGTCGGGTGAG	20	NA	NA	NA	NA	NA	NA	BE4max	NA	NA	NA	K562	this work	NA	CGCCAGCACGATCCCACCGCACGTTCAGAAGTCGGGTGAGTGGTCCCCAG
13	0	95	2	3	NA	ACGTTCAGAAGTCGGGTGAG	20	NA	NA	NA	NA	NA	NA	BE4max	NA	NA	NA	K562	this work	NA	CGCCAGCACGATCCCACCGCACGTTCAGAAGTCGGGTGAGTGGTCCCCAG
2	1	91	0	8	NA	ACCTACAGGAGTACCTGACG	20	NA	NA	NA	NA	NA	NA	BE4max	NA	NA	NA	K562	this work	NA	CGCCTTCCACGCCAAGGGCAACCTACAGGAGTACCTGACGCGGCATGTCA
3	2	98	0	0	NA	ACCTACAGGAGTACCTGACG	20	NA	NA	NA	NA	NA	NA	BE4max	NA	NA	NA	K562	this work	NA	CGCCTTCCACGCCAAGGGCAACCTACAGGAGTACCTGACGCGGCATGTCA
6	1	86	0	14	NA	ACCTACAGGAGTACCTGACG	20	NA	NA	NA	NA	NA	NA	BE4max	NA	NA	NA	K562	this work	NA	CGCCTTCCACGCCAAGGGCAACCTACAGGAGTACCTGACGCGGCATGTCA
14	1	77	0	21	NA	ACCTACAGGAGTACCTGACG	20	NA	NA	NA	NA	NA	NA	BE4max	NA	NA	NA	K562	this work	NA	CGCCTTCCACGCCAAGGGCAACCTACAGGAGTACCTGACGCGGCATGTCA
15	2	96	2	0	NA	ACCTACAGGAGTACCTGACG	20	NA	NA	NA	NA	NA	NA	BE4max	NA	NA	NA	K562	this work	NA	CGCCTTCCACGCCAAGGGCAACCTACAGGAGTACCTGACGCGGCATGTCA
19	3	92	0	4	NA	ACCTACAGGAGTACCTGACG	20	NA	NA	NA	NA	NA	NA	BE4max	NA	NA	NA	K562	this work	NA	CGCCTTCCACGCCAAGGGCAACCTACAGGAGTACCTGACGCGGCATGTCA
3	0	86	0	14	NA	TTCCCAGAGCACCAGAGCCA	20	NA	NA	NA	NA	NA	NA	BE4max	NA	NA	NA	K562	this work	NA	GCATTACAGCGAGATGTCATTTCCCAGAGCACCAGAGCCATGGAGTAGAC
4	1	82	0	17	NA	TTCCCAGAGCACCAGAGCCA	20	NA	NA	NA	NA	NA	NA	BE4max	NA	NA	NA	K562	this work	NA	GCATTACAGCGAGATGTCATTTCCCAGAGCACCAGAGCCATGGAGTAGAC
5	2	82	0	16	NA	TTCCCAGAGCACCAGAGCCA	20	NA	NA	NA	NA	NA	NA	BE4max	NA	NA	NA	K562	this work	NA	GCATTACAGCGAGATGTCATTTCCCAGAGCACCAGAGCCATGGAGTAGAC
12	1	96	0	3	NA	TTCCCAGAGCACCAGAGCCA	20	NA	NA	NA	NA	NA	NA	BE4max	NA	NA	NA	K562	this work	NA	GCATTACAGCGAGATGTCATTTCCCAGAGCACCAGAGCCATGGAGTAGAC
13	4	91	0	4	NA	TTCCCAGAGCACCAGAGCCA	20	NA	NA	NA	NA	NA	NA	BE4max	NA	NA	NA	K562	this work	NA	GCATTACAGCGAGATGTCATTTCCCAGAGCACCAGAGCCATGGAGTAGAC
2	3	88	2	7	NA	ACTCACGCTGGATAGCCTCC	20	NA	NA	NA	NA	NA	NA	BE4max	NA	NA	NA	K562	this work	NA	AGAGCGGGAGGGTAGGAGAGACTCACGCTGGATAGCCTCCAGGCCAGAAA
4	2	6	3	88	NA	ACTCACGCTGGATAGCCTCC	20	NA	NA	NA	NA	NA	NA	BE4max	NA	NA	NA	K562	this work	NA	AGAGCGGGAGGGTAGGAGAGACTCACGCTGGATAGCCTCCAGGCCAGAAA
6	4	3	3	90	NA	ACTCACGCTGGATAGCCTCC	20	NA	NA	NA	NA	NA	NA	BE4max	NA	NA	NA	K562	this work	NA	AGAGCGGGAGGGTAGGAGAGACTCACGCTGGATAGCCTCCAGGCCAGAAA
8	1	89	2	8	NA	ACTCACGCTGGATAGCCTCC	20	NA	NA	NA	NA	NA	NA	BE4max	NA	NA	NA	K562	this work	NA	AGAGCGGGAGGGTAGGAGAGACTCACGCTGGATAGCCTCCAGGCCAGAAA
16	0	92	1	6	NA	ACTCACGCTGGATAGCCTCC	20	NA	NA	NA	NA	NA	NA	BE4max	NA	NA	NA	K562	this work	NA	AGAGCGGGAGGGTAGGAGAGACTCACGCTGGATAGCCTCCAGGCCAGAAA
17	1	93	1	6	NA	ACTCACGCTGGATAGCCTCC	20	NA	NA	NA	NA	NA	NA	BE4max	NA	NA	NA	K562	this work	NA	AGAGCGGGAGGGTAGGAGAGACTCACGCTGGATAGCCTCCAGGCCAGAAA
19	0	93	2	5	NA	ACTCACGCTGGATAGCCTCC	20	NA	NA	NA	NA	NA	NA	BE4max	NA	NA	NA	K562	this work	NA	AGAGCGGGAGGGTAGGAGAGACTCACGCTGGATAGCCTCCAGGCCAGAAA
20	2	93	0	6	NA	ACTCACGCTGGATAGCCTCC	20	NA	NA	NA	NA	NA	NA	BE4max	NA	NA	NA	K562	this work	NA	AGAGCGGGAGGGTAGGAGAGACTCACGCTGGATAGCCTCCAGGCCAGAAA
1	1	91	1	8	NA	CAGGCCTTACCTGAGGCGAG	20	NA	NA	NA	NA	NA	NA	BE4max	NA	NA	NA	K562	this work	NA	CCTGCTGCTCTGCTGGGTTTCAGGCCTTACCTGAGGCGAGGGGAGCCTGC
5	1	84	2	13	NA	CAGGCCTTACCTGAGGCGAG	20	NA	NA	NA	NA	NA	NA	BE4max	NA	NA	NA	K562	this work	NA	CCTGCTGCTCTGCTGGGTTTCAGGCCTTACCTGAGGCGAGGGGAGCCTGC
6	2	65	5	28	NA	CAGGCCTTACCTGAGGCGAG	20	NA	NA	NA	NA	NA	NA	BE4max	NA	NA	NA	K562	this work	NA	CCTGCTGCTCTGCTGGGTTTCAGGCCTTACCTGAGGCGAGGGGAGCCTGC
10	1	95	1	3	NA	CAGGCCTTACCTGAGGCGAG	20	NA	NA	NA	NA	NA	NA	BE4max	NA	NA	NA	K562	this work	NA	CCTGCTGCTCTGCTGGGTTTCAGGCCTTACCTGAGGCGAGGGGAGCCTGC
11	0	95	3	2	NA	CAGGCCTTACCTGAGGCGAG	20	NA	NA	NA	NA	NA	NA	BE4max	NA	NA	NA	K562	this work	NA	CCTGCTGCTCTGCTGGGTTTCAGGCCTTACCTGAGGCGAGGGGAGCCTGC
17	4	90	2	3	NA	CAGGCCTTACCTGAGGCGAG	20	NA	NA	NA	NA	NA	NA	BE4max	NA	NA	NA	K562	this work	NA	CCTGCTGCTCTGCTGGGTTTCAGGCCTTACCTGAGGCGAGGGGAGCCTGC
1	0	97	2	1	NA	CAGGAATACCTGAGCTTTCT	20	NA	NA	NA	NA	NA	NA	BE4max	NA	NA	NA	K562	this work	NA	TATCCACCAACTTGCTCCAGCAGGAATACCTGAGCTTTCTAGGACCTCCA
9	1	95	1	3	NA	CAGGAATACCTGAGCTTTCT	20	NA	NA	NA	NA	NA	NA	BE4max	NA	NA	NA	K562	this work	NA	TATCCACCAACTTGCTCCAGCAGGAATACCTGAGCTTTCTAGGACCTCCA
10	0	92	8	0	NA	CAGGAATACCTGAGCTTTCT	20	NA	NA	NA	NA	NA	NA	BE4max	NA	NA	NA	K562	this work	NA	TATCCACCAACTTGCTCCAGCAGGAATACCTGAGCTTTCTAGGACCTCCA
15	2	96	2	0	NA	CAGGAATACCTGAGCTTTCT	20	NA	NA	NA	NA	NA	NA	BE4max	NA	NA	NA	K562	this work	NA	TATCCACCAACTTGCTCCAGCAGGAATACCTGAGCTTTCTAGGACCTCCA
19	4	94	0	2	NA	CAGGAATACCTGAGCTTTCT	20	NA	NA	NA	NA	NA	NA	BE4max	NA	NA	NA	K562	this work	NA	TATCCACCAACTTGCTCCAGCAGGAATACCTGAGCTTTCTAGGACCTCCA
1	6	72	1	21	NA	CTGGGCCCAGGGGCTGAGGC	20	NA	NA	NA	NA	NA	NA	BE4max	NA	NA	NA	K562	this work	NA	CGCTGGTGTCTCCTCCTGATCTGGGCCCAGGGGCTGAGGCAGGCTCCCCT
6	2	83	9	7	NA	CTGGGCCCAGGGGCTGAGGC	20	NA	NA	NA	NA	NA	NA	BE4max	NA	NA	NA	K562	this work	NA	CGCTGGTGTCTCCTCCTGATCTGGGCCCAGGGGCTGAGGCAGGCTCCCCT
7	2	87	3	8	NA	CTGGGCCCAGGGGCTGAGGC	20	NA	NA	NA	NA	NA	NA	BE4max	NA	NA	NA	K562	this work	NA	CGCTGGTGTCTCCTCCTGATCTGGGCCCAGGGGCTGAGGCAGGCTCCCCT
8	1	91	1	8	NA	CTGGGCCCAGGGGCTGAGGC	20	NA	NA	NA	NA	NA	NA	BE4max	NA	NA	NA	K562	this work	NA	CGCTGGTGTCTCCTCCTGATCTGGGCCCAGGGGCTGAGGCAGGCTCCCCT
14	3	77	18	3	NA	CTGGGCCCAGGGGCTGAGGC	20	NA	NA	NA	NA	NA	NA	BE4max	NA	NA	NA	K562	this work	NA	CGCTGGTGTCTCCTCCTGATCTGGGCCCAGGGGCTGAGGCAGGCTCCCCT
20	2	92	5	1	NA	CTGGGCCCAGGGGCTGAGGC	20	NA	NA	NA	NA	NA	NA	BE4max	NA	NA	NA	K562	this work	NA	CGCTGGTGTCTCCTCCTGATCTGGGCCCAGGGGCTGAGGCAGGCTCCCCT
6	2	29	3	66	NA	AGGTTCCAGATTCCATTGCT	20	NA	NA	NA	NA	NA	NA	BE4max	NA	NA	NA	K562	this work	NA	TAGTGGCTGAGCACGGTGCCAGGTTCCAGATTCCATTGCTTGGAGCCATG
7	0	40	1	59	NA	AGGTTCCAGATTCCATTGCT	20	NA	NA	NA	NA	NA	NA	BE4max	NA	NA	NA	K562	this work	NA	TAGTGGCTGAGCACGGTGCCAGGTTCCAGATTCCATTGCTTGGAGCCATG
13	1	93	1	5	NA	AGGTTCCAGATTCCATTGCT	20	NA	NA	NA	NA	NA	NA	BE4max	NA	NA	NA	K562	this work	NA	TAGTGGCTGAGCACGGTGCCAGGTTCCAGATTCCATTGCTTGGAGCCATG
14	0	98	0	2	NA	AGGTTCCAGATTCCATTGCT	20	NA	NA	NA	NA	NA	NA	BE4max	NA	NA	NA	K562	this work	NA	TAGTGGCTGAGCACGGTGCCAGGTTCCAGATTCCATTGCTTGGAGCCATG
19	0	97	2	1	NA	AGGTTCCAGATTCCATTGCT	20	NA	NA	NA	NA	NA	NA	BE4max	NA	NA	NA	K562	this work	NA	TAGTGGCTGAGCACGGTGCCAGGTTCCAGATTCCATTGCTTGGAGCCATG
2	0	92	0	8	NA	ACTCACGCTGGATAGCCTCC	20	NA	NA	NA	NA	NA	NA	BE4max	NA	NA	NA	K562	this work	NA	AGAGCGGGAGGGTAGGAGAGACTCACGCTGGATAGCCTCCAGGCCAGAAA
4	1	0	3	96	NA	ACTCACGCTGGATAGCCTCC	20	NA	NA	NA	NA	NA	NA	BE4max	NA	NA	NA	K562	this work	NA	AGAGCGGGAGGGTAGGAGAGACTCACGCTGGATAGCCTCCAGGCCAGAAA
6	0	1	3	96	NA	ACTCACGCTGGATAGCCTCC	20	NA	NA	NA	NA	NA	NA	BE4max	NA	NA	NA	K562	this work	NA	AGAGCGGGAGGGTAGGAGAGACTCACGCTGGATAGCCTCCAGGCCAGAAA
8	0	84	0	16	NA	ACTCACGCTGGATAGCCTCC	20	NA	NA	NA	NA	NA	NA	BE4max	NA	NA	NA	K562	this work	NA	AGAGCGGGAGGGTAGGAGAGACTCACGCTGGATAGCCTCCAGGCCAGAAA
16	0	100	0	0	NA	ACTCACGCTGGATAGCCTCC	20	NA	NA	NA	NA	NA	NA	BE4max	NA	NA	NA	K562	this work	NA	AGAGCGGGAGGGTAGGAGAGACTCACGCTGGATAGCCTCCAGGCCAGAAA
17	1	93	0	6	NA	ACTCACGCTGGATAGCCTCC	20	NA	NA	NA	NA	NA	NA	BE4max	NA	NA	NA	K562	this work	NA	AGAGCGGGAGGGTAGGAGAGACTCACGCTGGATAGCCTCCAGGCCAGAAA
19	1	98	0	0	NA	ACTCACGCTGGATAGCCTCC	20	NA	NA	NA	NA	NA	NA	BE4max	NA	NA	NA	K562	this work	NA	AGAGCGGGAGGGTAGGAGAGACTCACGCTGGATAGCCTCCAGGCCAGAAA
20	1	99	1	0	NA	ACTCACGCTGGATAGCCTCC	20	NA	NA	NA	NA	NA	NA	BE4max	NA	NA	NA	K562	this work	NA	AGAGCGGGAGGGTAGGAGAGACTCACGCTGGATAGCCTCCAGGCCAGAAA
1	1	79	2	19	NA	CCGGGGGGCTGCGGAGAGGA	20	NA	NA	NA	NA	NA	NA	BE4max	NA	NA	NA	K562	this work	NA	ACAGCGGCCGCTACCGCATCCCGGGGGGCTGCGGAGAGGAAGGCGCGAGC
2	1	82	2	15	NA	CCGGGGGGCTGCGGAGAGGA	20	NA	NA	NA	NA	NA	NA	BE4max	NA	NA	NA	K562	this work	NA	ACAGCGGCCGCTACCGCATCCCGGGGGGCTGCGGAGAGGAAGGCGCGAGC
9	1	88	3	7	NA	CCGGGGGGCTGCGGAGAGGA	20	NA	NA	NA	NA	NA	NA	BE4max	NA	NA	NA	K562	this work	NA	ACAGCGGCCGCTACCGCATCCCGGGGGGCTGCGGAGAGGAAGGCGCGAGC
12	0	97	3	0	NA	CCGGGGGGCTGCGGAGAGGA	20	NA	NA	NA	NA	NA	NA	BE4max	NA	NA	NA	K562	this work	NA	ACAGCGGCCGCTACCGCATCCCGGGGGGCTGCGGAGAGGAAGGCGCGAGC
1	0	96	4	0	NA	CTGCGCATCCAGTGTGAGGG	20	NA	NA	NA	NA	NA	NA	BE4max	NA	NA	NA	K562	this work	NA	CCCAGTCTGGGACCAAGAACCTGCGCATCCAGTGTGAGGGGGGCAGCTTC
4	3	88	0	9	NA	CTGCGCATCCAGTGTGAGGG	20	NA	NA	NA	NA	NA	NA	BE4max	NA	NA	NA	K562	this work	NA	CCCAGTCTGGGACCAAGAACCTGCGCATCCAGTGTGAGGGGGGCAGCTTC
6	0	89	1	10	NA	CTGCGCATCCAGTGTGAGGG	20	NA	NA	NA	NA	NA	NA	BE4max	NA	NA	NA	K562	this work	NA	CCCAGTCTGGGACCAAGAACCTGCGCATCCAGTGTGAGGGGGGCAGCTTC
9	3	40	7	51	NA	CTGCGCATCCAGTGTGAGGG	20	NA	NA	NA	NA	NA	NA	BE4max	NA	NA	NA	K562	this work	NA	CCCAGTCTGGGACCAAGAACCTGCGCATCCAGTGTGAGGGGGGCAGCTTC
10	0	90	1	9	NA	CTGCGCATCCAGTGTGAGGG	20	NA	NA	NA	NA	NA	NA	BE4max	NA	NA	NA	K562	this work	NA	CCCAGTCTGGGACCAAGAACCTGCGCATCCAGTGTGAGGGGGGCAGCTTC
1	0	94	0	6	NA	CGTCTGCCCAGCCACTCCCT	20	NA	NA	NA	NA	NA	NA	BE4max	NA	NA	NA	K562	this work	NA	CTCCGAGGTGCCCGAGCAGCCGTCTGCCCAGCCACTCCCTGGGAGTCCCC
4	2	39	3	56	NA	CGTCTGCCCAGCCACTCCCT	20	NA	NA	NA	NA	NA	NA	BE4max	NA	NA	NA	K562	this work	NA	CTCCGAGGTGCCCGAGCAGCCGTCTGCCCAGCCACTCCCTGGGAGTCCCC
7	2	68	0	30	NA	CGTCTGCCCAGCCACTCCCT	20	NA	NA	NA	NA	NA	NA	BE4max	NA	NA	NA	K562	this work	NA	CTCCGAGGTGCCCGAGCAGCCGTCTGCCCAGCCACTCCCTGGGAGTCCCC
8	1	55	1	43	NA	CGTCTGCCCAGCCACTCCCT	20	NA	NA	NA	NA	NA	NA	BE4max	NA	NA	NA	K562	this work	NA	CTCCGAGGTGCCCGAGCAGCCGTCTGCCCAGCCACTCCCTGGGAGTCCCC
9	0	86	0	14	NA	CGTCTGCCCAGCCACTCCCT	20	NA	NA	NA	NA	NA	NA	BE4max	NA	NA	NA	K562	this work	NA	CTCCGAGGTGCCCGAGCAGCCGTCTGCCCAGCCACTCCCTGGGAGTCCCC
12	1	96	1	2	NA	CGTCTGCCCAGCCACTCCCT	20	NA	NA	NA	NA	NA	NA	BE4max	NA	NA	NA	K562	this work	NA	CTCCGAGGTGCCCGAGCAGCCGTCTGCCCAGCCACTCCCTGGGAGTCCCC
13	0	98	1	1	NA	CGTCTGCCCAGCCACTCCCT	20	NA	NA	NA	NA	NA	NA	BE4max	NA	NA	NA	K562	this work	NA	CTCCGAGGTGCCCGAGCAGCCGTCTGCCCAGCCACTCCCTGGGAGTCCCC
15	1	99	0	0	NA	CGTCTGCCCAGCCACTCCCT	20	NA	NA	NA	NA	NA	NA	BE4max	NA	NA	NA	K562	this work	NA	CTCCGAGGTGCCCGAGCAGCCGTCTGCCCAGCCACTCCCTGGGAGTCCCC
17	1	94	1	3	NA	CGTCTGCCCAGCCACTCCCT	20	NA	NA	NA	NA	NA	NA	BE4max	NA	NA	NA	K562	this work	NA	CTCCGAGGTGCCCGAGCAGCCGTCTGCCCAGCCACTCCCTGGGAGTCCCC
18	0	98	0	2	NA	CGTCTGCCCAGCCACTCCCT	20	NA	NA	NA	NA	NA	NA	BE4max	NA	NA	NA	K562	this work	NA	CTCCGAGGTGCCCGAGCAGCCGTCTGCCCAGCCACTCCCTGGGAGTCCCC
19	0	100	0	0	NA	CGTCTGCCCAGCCACTCCCT	20	NA	NA	NA	NA	NA	NA	BE4max	NA	NA	NA	K562	this work	NA	CTCCGAGGTGCCCGAGCAGCCGTCTGCCCAGCCACTCCCTGGGAGTCCCC
2	0	93	1	6	NA	ACTCACGCTGGATAGCCTCC	20	NA	NA	NA	NA	NA	NA	BE4max	NA	NA	NA	K562	this work	NA	AGAGCGGGAGGGTAGGAGAGACTCACGCTGGATAGCCTCCAGGCCAGAAA
4	1	6	3	89	NA	ACTCACGCTGGATAGCCTCC	20	NA	NA	NA	NA	NA	NA	BE4max	NA	NA	NA	K562	this work	NA	AGAGCGGGAGGGTAGGAGAGACTCACGCTGGATAGCCTCCAGGCCAGAAA
6	0	3	3	94	NA	ACTCACGCTGGATAGCCTCC	20	NA	NA	NA	NA	NA	NA	BE4max	NA	NA	NA	K562	this work	NA	AGAGCGGGAGGGTAGGAGAGACTCACGCTGGATAGCCTCCAGGCCAGAAA
8	0	91	0	9	NA	ACTCACGCTGGATAGCCTCC	20	NA	NA	NA	NA	NA	NA	BE4max	NA	NA	NA	K562	this work	NA	AGAGCGGGAGGGTAGGAGAGACTCACGCTGGATAGCCTCCAGGCCAGAAA
16	1	95	0	5	NA	ACTCACGCTGGATAGCCTCC	20	NA	NA	NA	NA	NA	NA	BE4max	NA	NA	NA	K562	this work	NA	AGAGCGGGAGGGTAGGAGAGACTCACGCTGGATAGCCTCCAGGCCAGAAA
17	0	95	1	4	NA	ACTCACGCTGGATAGCCTCC	20	NA	NA	NA	NA	NA	NA	BE4max	NA	NA	NA	K562	this work	NA	AGAGCGGGAGGGTAGGAGAGACTCACGCTGGATAGCCTCCAGGCCAGAAA
19	1	98	2	0	NA	ACTCACGCTGGATAGCCTCC	20	NA	NA	NA	NA	NA	NA	BE4max	NA	NA	NA	K562	this work	NA	AGAGCGGGAGGGTAGGAGAGACTCACGCTGGATAGCCTCCAGGCCAGAAA
20	1	97	2	0	NA	ACTCACGCTGGATAGCCTCC	20	NA	NA	NA	NA	NA	NA	BE4max	NA	NA	NA	K562	this work	NA	AGAGCGGGAGGGTAGGAGAGACTCACGCTGGATAGCCTCCAGGCCAGAAA
1	1	86	1	8	NA	CCTTCTCAGTGTACAGAGTC	20	NA	NA	NA	NA	NA	NA	BE4max	NA	NA	NA	K562	this work	NA	AGCTACACTGGGCATTAAATCCTTCTCAGTGTACAGAGTCTGGACAAGGA
2	2	89	1	8	NA	CCTTCTCAGTGTACAGAGTC	20	NA	NA	NA	NA	NA	NA	BE4max	NA	NA	NA	K562	this work	NA	AGCTACACTGGGCATTAAATCCTTCTCAGTGTACAGAGTCTGGACAAGGA
5	0	65	1	35	NA	CCTTCTCAGTGTACAGAGTC	20	NA	NA	NA	NA	NA	NA	BE4max	NA	NA	NA	K562	this work	NA	AGCTACACTGGGCATTAAATCCTTCTCAGTGTACAGAGTCTGGACAAGGA
7	2	79	0	19	NA	CCTTCTCAGTGTACAGAGTC	20	NA	NA	NA	NA	NA	NA	BE4max	NA	NA	NA	K562	this work	NA	AGCTACACTGGGCATTAAATCCTTCTCAGTGTACAGAGTCTGGACAAGGA
6	2	60	3	35	NA	AGTGGCTTCTGTAGAAATAA	20	NA	NA	NA	NA	NA	NA	BE4max	NA	NA	NA	K562	this work	NA	ACTACTGTCTGGGGGAGACCAGTGGCTTCTGTAGAAATAAAGGCAAAACA
9	2	47	2	49	NA	AGTGGCTTCTGTAGAAATAA	20	NA	NA	NA	NA	NA	NA	BE4max	NA	NA	NA	K562	this work	NA	ACTACTGTCTGGGGGAGACCAGTGGCTTCTGTAGAAATAAAGGCAAAACA
4	2	37	2	58	NA	GGACGAGGTCTAGAAGGCAG	20	NA	NA	NA	NA	NA	NA	BE4max	NA	NA	NA	K562	this work	NA	TCCGCTCCACAGCCAGCAAAGGACGAGGTCTAGAAGGCAGTGGATGAGCA
10	0	40	7	53	NA	GGACGAGGTCTAGAAGGCAG	20	NA	NA	NA	NA	NA	NA	BE4max	NA	NA	NA	K562	this work	NA	TCCGCTCCACAGCCAGCAAAGGACGAGGTCTAGAAGGCAGTGGATGAGCA
3	1	97	0	2	NA	AACCTGAAAAGAAAAGAAAA	20	NA	NA	NA	NA	NA	NA	BE4max	NA	NA	NA	T-cell	this work	NA	ATCCAAATGCGGCATCTTCAAACCTGAAAAGAAAAGAAAAAGGTTAGCAA
4	3	88	3	6	NA	AACCTGAAAAGAAAAGAAAA	20	NA	NA	NA	NA	NA	NA	BE4max	NA	NA	NA	T-cell	this work	NA	ATCCAAATGCGGCATCTTCAAACCTGAAAAGAAAAGAAAAAGGTTAGCAA
3	3	76	16	6	NA	GACCAGTACAGCCACCTTCA	20	NA	NA	NA	NA	NA	NA	BE4max	NA	NA	NA	T-cell	this work	NA	CCCTCAAGGATCGAGAAGATGACCAGTACAGCCACCTTCAAGGAAACCAG
4	1	89	0	10	NA	GACCAGTACAGCCACCTTCA	20	NA	NA	NA	NA	NA	NA	BE4max	NA	NA	NA	T-cell	this work	NA	CCCTCAAGGATCGAGAAGATGACCAGTACAGCCACCTTCAAGGAAACCAG
9	1	86	4	10	NA	GACCAGTACAGCCACCTTCA	20	NA	NA	NA	NA	NA	NA	BE4max	NA	NA	NA	T-cell	this work	NA	CCCTCAAGGATCGAGAAGATGACCAGTACAGCCACCTTCAAGGAAACCAG
12	6	90	1	3	NA	GACCAGTACAGCCACCTTCA	20	NA	NA	NA	NA	NA	NA	BE4max	NA	NA	NA	T-cell	this work	NA	CCCTCAAGGATCGAGAAGATGACCAGTACAGCCACCTTCAAGGAAACCAG
13	1	97	0	3	NA	GACCAGTACAGCCACCTTCA	20	NA	NA	NA	NA	NA	NA	BE4max	NA	NA	NA	T-cell	this work	NA	CCCTCAAGGATCGAGAAGATGACCAGTACAGCCACCTTCAAGGAAACCAG
15	7	89	1	3	NA	GACCAGTACAGCCACCTTCA	20	NA	NA	NA	NA	NA	NA	BE4max	NA	NA	NA	T-cell	this work	NA	CCCTCAAGGATCGAGAAGATGACCAGTACAGCCACCTTCAAGGAAACCAG
16	19	78	0	2	NA	GACCAGTACAGCCACCTTCA	20	NA	NA	NA	NA	NA	NA	BE4max	NA	NA	NA	T-cell	this work	NA	CCCTCAAGGATCGAGAAGATGACCAGTACAGCCACCTTCAAGGAAACCAG
19	1	87	2	10	NA	GACCAGTACAGCCACCTTCA	20	NA	NA	NA	NA	NA	NA	BE4max	NA	NA	NA	T-cell	this work	NA	CCCTCAAGGATCGAGAAGATGACCAGTACAGCCACCTTCAAGGAAACCAG
3	10	87	2	1	NA	TGCCATAGTATTTCAGATCC	20	NA	NA	NA	NA	NA	NA	BE4max	NA	NA	NA	T-cell	this work	NA	CTATGTTTTTATCATTGTGTTGCCATAGTATTTCAGATCCAGGATACTGA
4	3	91	2	4	NA	TGCCATAGTATTTCAGATCC	20	NA	NA	NA	NA	NA	NA	BE4max	NA	NA	NA	T-cell	this work	NA	CTATGTTTTTATCATTGTGTTGCCATAGTATTTCAGATCCAGGATACTGA
14	2	90	2	6	NA	TGCCATAGTATTTCAGATCC	20	NA	NA	NA	NA	NA	NA	BE4max	NA	NA	NA	T-cell	this work	NA	CTATGTTTTTATCATTGTGTTGCCATAGTATTTCAGATCCAGGATACTGA
5	0	96	4	0	NA	GTGACACGAGGAGCGGGTGC	20	NA	NA	NA	NA	NA	NA	BE4max	NA	NA	NA	T-cell	this work	NA	GAAAGGCCAAGGCCAAGCCTGTGACACGAGGAGCGGGTGCTGGCGGCAGG
7	7	7	85	0	NA	GTGACACGAGGAGCGGGTGC	20	NA	NA	NA	NA	NA	NA	BE4max	NA	NA	NA	T-cell	this work	NA	GAAAGGCCAAGGCCAAGCCTGTGACACGAGGAGCGGGTGCTGGCGGCAGG
14	2	91	7	0	NA	GTGACACGAGGAGCGGGTGC	20	NA	NA	NA	NA	NA	NA	BE4max	NA	NA	NA	T-cell	this work	NA	GAAAGGCCAAGGCCAAGCCTGTGACACGAGGAGCGGGTGCTGGCGGCAGG
3	0	60	0	40	NA	TTCGTATCTGTAAAACCAAG	20	NA	NA	NA	NA	NA	NA	BE4max	NA	NA	NA	T-cell	this work	NA	ACAGGTTTTGAAAGTTTAGGTTCGTATCTGTAAAACCAAGAGGCCACAGC
8	0	0	0	100	NA	TTCGTATCTGTAAAACCAAG	20	NA	NA	NA	NA	NA	NA	BE4max	NA	NA	NA	T-cell	this work	NA	ACAGGTTTTGAAAGTTTAGGTTCGTATCTGTAAAACCAAGAGGCCACAGC
1	0	77	2	21	NA	CCAGCCAAGTACGTAAGTAG	20	NA	NA	NA	NA	NA	NA	BE4max	NA	NA	NA	T-cell	this work	NA	ACGTACGTACGTACGTACGTCCAGCCAAGTACGTAAGTAGACGTACGTAC
2	1	95	0	4	NA	CCAGCCAAGTACGTAAGTAG	20	NA	NA	NA	NA	NA	NA	BE4max	NA	NA	NA	T-cell	this work	NA	ACGTACGTACGTACGTACGTCCAGCCAAGTACGTAAGTAGACGTACGTAC
5	1	35	3	62	NA	CCAGCCAAGTACGTAAGTAG	20	NA	NA	NA	NA	NA	NA	BE4max	NA	NA	NA	T-cell	this work	NA	ACGTACGTACGTACGTACGTCCAGCCAAGTACGTAAGTAGACGTACGTAC
6	2	16	2	80	NA	CCAGCCAAGTACGTAAGTAG	20	NA	NA	NA	NA	NA	NA	BE4max	NA	NA	NA	T-cell	this work	NA	ACGTACGTACGTACGTACGTCCAGCCAAGTACGTAAGTAGACGTACGTAC
12	2	88	6	4	NA	CCAGCCAAGTACGTAAGTAG	20	NA	NA	NA	NA	NA	NA	BE4max	NA	NA	NA	T-cell	this work	NA	ACGTACGTACGTACGTACGTCCAGCCAAGTACGTAAGTAGACGTACGTAC
1	2	86	3	10	NA	CAGGCACAGTTGCCGATTAC	20	NA	NA	NA	NA	NA	NA	BE4max	NA	NA	NA	T-cell	this work	NA	TTTTCACCGCGGCCATCCTGCAGGCACAGTTGCCGATTACAGGTAGGGCC
5	4	33	3	61	NA	CAGGCACAGTTGCCGATTAC	20	NA	NA	NA	NA	NA	NA	BE4max	NA	NA	NA	T-cell	this work	NA	TTTTCACCGCGGCCATCCTGCAGGCACAGTTGCCGATTACAGGTAGGGCC
7	2	10	1	87	NA	CAGGCACAGTTGCCGATTAC	20	NA	NA	NA	NA	NA	NA	BE4max	NA	NA	NA	T-cell	this work	NA	TTTTCACCGCGGCCATCCTGCAGGCACAGTTGCCGATTACAGGTAGGGCC
13	4	83	2	11	NA	CAGGCACAGTTGCCGATTAC	20	NA	NA	NA	NA	NA	NA	BE4max	NA	NA	NA	T-cell	this work	NA	TTTTCACCGCGGCCATCCTGCAGGCACAGTTGCCGATTACAGGTAGGGCC
14	0	87	2	11	NA	CAGGCACAGTTGCCGATTAC	20	NA	NA	NA	NA	NA	NA	BE4max	NA	NA	NA	T-cell	this work	NA	TTTTCACCGCGGCCATCCTGCAGGCACAGTTGCCGATTACAGGTAGGGCC
1	3	84	0	3	NA	CTTACCTGGGCTGGGGAAGA	20	NA	NA	NA	NA	NA	NA	BE4max	NA	NA	NA	T-cell	this work	NA	GCGAAGGCACCAAAGCTGCCCTTACCTGGGCTGGGGAAGAAGGTGTCTTC
5	4	18	2	74	NA	CTTACCTGGGCTGGGGAAGA	20	NA	NA	NA	NA	NA	NA	BE4max	NA	NA	NA	T-cell	this work	NA	GCGAAGGCACCAAAGCTGCCCTTACCTGGGCTGGGGAAGAAGGTGTCTTC
6	0	19	3	78	NA	CTTACCTGGGCTGGGGAAGA	20	NA	NA	NA	NA	NA	NA	BE4max	NA	NA	NA	T-cell	this work	NA	GCGAAGGCACCAAAGCTGCCCTTACCTGGGCTGGGGAAGAAGGTGTCTTC
11	3	80	15	2	NA	CTTACCTGGGCTGGGGAAGA	20	NA	NA	NA	NA	NA	NA	BE4max	NA	NA	NA	T-cell	this work	NA	GCGAAGGCACCAAAGCTGCCCTTACCTGGGCTGGGGAAGAAGGTGTCTTC
4	2	87	3	7	NA	GTGCCAGAGCTGTGTGGAGC	20	NA	NA	NA	NA	NA	NA	BE4max	NA	NA	NA	T-cell	this work	NA	CTCCTCCCTTCCCCCACAGTGTGCCAGAGCTGTGTGGAGCTGGATCCAGC
5	3	65	1	32	NA	GTGCCAGAGCTGTGTGGAGC	20	NA	NA	NA	NA	NA	NA	BE4max	NA	NA	NA	T-cell	this work	NA	CTCCTCCCTTCCCCCACAGTGTGCCAGAGCTGTGTGGAGCTGGATCCAGC
10	1	91	2	7	NA	GTGCCAGAGCTGTGTGGAGC	20	NA	NA	NA	NA	NA	NA	BE4max	NA	NA	NA	T-cell	this work	NA	CTCCTCCCTTCCCCCACAGTGTGCCAGAGCTGTGTGGAGCTGGATCCAGC
2	0	100	0	0	NA	GCTGACTTACGTTATAGAGC	20	NA	NA	NA	NA	NA	NA	BE4max	NA	NA	NA	T-cell	this work	NA	TCCGGAGGGTCTACGGCGAGGCTGACTTACGTTATAGAGCTGGTTCTGGC
6	0	58	0	42	NA	GCTGACTTACGTTATAGAGC	20	NA	NA	NA	NA	NA	NA	BE4max	NA	NA	NA	T-cell	this work	NA	TCCGGAGGGTCTACGGCGAGGCTGACTTACGTTATAGAGCTGGTTCTGGC
10	0	100	0	0	NA	GCTGACTTACGTTATAGAGC	20	NA	NA	NA	NA	NA	NA	BE4max	NA	NA	NA	T-cell	this work	NA	TCCGGAGGGTCTACGGCGAGGCTGACTTACGTTATAGAGCTGGTTCTGGC
4	0	72	0	28	NA	TTTCAAAACCTGTCAGTGAT	20	NA	NA	NA	NA	NA	NA	BE4max	NA	NA	NA	T-cell	this work	NA	TTACAGATACGAACCTAAACTTTCAAAACCTGTCAGTGATTGGGTTCCGA
9	0	100	0	0	NA	TTTCAAAACCTGTCAGTGAT	20	NA	NA	NA	NA	NA	NA	BE4max	NA	NA	NA	T-cell	this work	NA	TTACAGATACGAACCTAAACTTTCAAAACCTGTCAGTGATTGGGTTCCGA
10	0	100	0	0	NA	TTTCAAAACCTGTCAGTGAT	20	NA	NA	NA	NA	NA	NA	BE4max	NA	NA	NA	T-cell	this work	NA	TTACAGATACGAACCTAAACTTTCAAAACCTGTCAGTGATTGGGTTCCGA
